# Supplementary material for: Genome-Wide Transcriptional Response of Avocado to Fusarium sp. Infection
Source: Plants (Basel). 2024 Oct 15;13(20):2886. doi: 10.3390/plants13202886 (PMC11511450; doi:10.3390/plants13202886)
Supplement: Supplementary file 1 [file plants-13-02886-s001.zip]

Archive with 2 entries (2 files):
- plants-3192890-SI.xlsx
- plants-3192890-Supplementary Figures (S1-S3).pdf
