# Supplementary material for: Genome-Wide Transcriptional Response of Avocado to Fusarium sp. Infection
Source: Plants (Basel). 2024 Oct 15;13(20):2886. doi: 10.3390/plants13202886 (PMC11511450; doi:10.3390/plants13202886)
Supplement: Supplementary file 1 [file plants-13-02886-s001.zip › plants-3192890-SI.xlsx]

## Sheet: Table S1
	Table S1. Predicted genes in avocado var.drymifoliagenome and its annotation performed by homology with A. thaliana genome.
	Gene identifier	Arabidopsis thaliana
		TAIR_ID	Symbol	Description	Identity (%)	Alignment length	e-value	Score
	PadryChr1.g00002.t1|AUGUSTUS|ID=file_1_file_1_g29917.t1	AT1G10390	AT1G10390	Nucleoporin autopeptidase [Source:NCBI gene (formerly Entrezgene);Acc:837579]	67.7	331	1.1e-118	424.9
	PadryChr1.g00001.t1|AUGUSTUS|ID=file_1_file_1_g29916.t1	AT2G03220	FT1	fucosyltransferase 1 [Source:NCBI gene (formerly Entrezgene);Acc:814851]	77	87	1.8e-37	152.1
	PadryChr8.g18524.t1|AUGUSTUS|ID=file_1_file_1_g14306.t1	AT1G10390	AT1G10390	Nucleoporin autopeptidase [Source:NCBI gene (formerly Entrezgene);Acc:837579]	48.1	79	2.8e-11	67.8
	PadryChr5.g12998.t1|AUGUSTUS|ID=file_1_file_1_g23690.t1	AT2G06210			76.5	882	0	1373.6
	PadryChr1.g00003.t1|GeneMark.hmm|ID=file_1_file_2_4731_t	AT1G18700	AT1G18700	DNAJ heat shock N-terminal domain-containing protein [Source:NCBI gene (formerly Entrezgene);Acc:838451]	46.3	136	1.5e-28	122.9
	PadryChr1.g00004.t1|AUGUSTUS|ID=file_1_file_1_g29918.t1	AT1G18700	AT1G18700	DNAJ heat shock N-terminal domain-containing protein [Source:NCBI gene (formerly Entrezgene);Acc:838451]	50.2	705	5e-197	684.9
	PadryChr1.g00005.t1|AUGUSTUS|ID=file_1_file_1_g29919.t1	AT3G01140	MYB106	myb domain protein 106 [Source:NCBI gene (formerly Entrezgene);Acc:821209]	66.4	250	1.1e-87	320.9
	PadryChr10.g21677.t1|AUGUSTUS|ID=file_1_file_1_g5578.t1	AT3G18150			26.4	405	6.3e-25	112.8
	PadryChr1.g00007.t1|AUGUSTUS|ID=file_1_file_1_g29921.t1	AT1G26550	AT1G26550	FKBP-like peptidyl-prolyl cis-trans isomerase family protein [Source:NCBI gene (formerly Entrezgene);Acc:839195]	93.7	111	2.6e-61	231.9
	PadryChr1.g00008.t1|AUGUSTUS|ID=file_1_file_1_g29922.t1	AT2G03220	FT1	fucosyltransferase 1 [Source:NCBI gene (formerly Entrezgene);Acc:814851]	75.9	87	2.8e-35	144.8
	PadryChr7.g17411.t1|AUGUSTUS|ID=file_1_file_1_g29129.t1	AT3G55270			63.8	508	1.9e-188	656.8
	PadryChr1.g00010.t1|AUGUSTUS|ID=file_1_file_1_g29924.t1	AT5G61410	RPE	D-ribulose-5-phosphate-3-epimerase [Source:NCBI gene (formerly Entrezgene);Acc:836262]	81	289	6.3e-124	441
	PadryChr1.g00011.t1|AUGUSTUS|ID=file_1_file_1_g29925.t1	AT3G01120	MTO1	Pyridoxal phosphate (PLP)-dependent transferases superfamily protein [Source:NCBI gene (formerly Entrezgene);Acc:821292]	55.9	567	1.1e-167	587
	PadryChr10.g22220.t1|AUGUSTUS|ID=file_1_file_1_g6072.t1	AT3G57180			65.9	590	1.4e-187	653.3
	PadryChr1.g00012.t1|GeneMark.hmm|ID=file_1_file_2_4739_t	AT3G01120	MTO1	Pyridoxal phosphate (PLP)-dependent transferases superfamily protein [Source:NCBI gene (formerly Entrezgene);Acc:821292]	35	243	3.8e-23	105.5
	PadryChr1.g00013.t1|AUGUSTUS|ID=file_1_file_1_g29926.t1	AT1G14020	AT1G14020	O-fucosyltransferase family protein [Source:NCBI gene (formerly Entrezgene);Acc:837963]	70.4	480	8.1e-198	687.2
	PadryChr1.g00014.t1|AUGUSTUS|ID=file_1_file_1_g29927.t1	AT1G14010	AT1G14010	emp24/gp25L/p24 family/GOLD family protein [Source:NCBI gene (formerly Entrezgene);Acc:837961]	55.9	179	1.5e-58	223.8
	PadryChr8.g17697.t1|AUGUSTUS|ID=file_1_file_1_g13543.t1	AT4G15130			71.7	254	5.1e-106	382.1
	PadryChr1.g00015.t1|AUGUSTUS|ID=file_1_file_1_g29928.t1	AT1G14000	VIK	VH1-interacting kinase [Source:NCBI gene (formerly Entrezgene);Acc:837960]	85.2	420	3.6e-220	761.1
	PadryCtg907.g30518.t1|AUGUSTUS|ID=file_1_file_1_g18983.t1	AT4G15130			74.5	263	1.7e-112	402.9
	PadryChr1.g00016.t1|AUGUSTUS|ID=file_1_file_1_g29929.t1	AT3G17430	AT3G17430	Nucleotide-sugar transporter family protein [Source:NCBI gene (formerly Entrezgene);Acc:821007]	72.1	380	8.9e-140	493.8
	PadryChr1.g00017.t1|AUGUSTUS|ID=file_1_file_1_g29930.t1	AT5G64420	AT5G64420	DNA polymerase V family [Source:NCBI gene (formerly Entrezgene);Acc:836563]	52.8	1180	0	1067.4
	PadryChr3.g07324.t1|AUGUSTUS|ID=file_1_file_1_g25194.t1	AT1G14020	AT1G14020	O-fucosyltransferase family protein [Source:NCBI gene (formerly Entrezgene);Acc:837963]	63.2	475	1.4e-178	623.2
	PadryChr1.g00018.t1|AUGUSTUS|ID=file_1_file_1_g29931.t1	AT3G01170	AT3G01170	Ribosomal protein L34e superfamily protein [Source:NCBI gene (formerly Entrezgene);Acc:820469]	54.2	179	1.4e-44	176.8
	PadryChr1.g01298.t1|AUGUSTUS|ID=file_1_file_1_g31103.t1	AT4G16110			57	335	2.5e-92	337
	PadryChr1.g00019.t1|AUGUSTUS|ID=file_1_file_1_g29932.t1	AT3G04030	MYR2	Homeodomain-like superfamily protein [Source:NCBI gene (formerly Entrezgene);Acc:819558]	45.1	253	5.8e-33	139
	PadryChr2.g06737.t1|GeneMark.hmm|ID=file_1_file_2_11465_t	AT4G16110			58	326	2.6e-92	337
	PadryChr1.g00020.t1|GeneMark.hmm|ID=file_1_file_2_4749_t	AT3G04030	MYR2	Homeodomain-like superfamily protein [Source:NCBI gene (formerly Entrezgene);Acc:819558]	45.1	253	7.5e-33	138.7
	PadryChr1.g00021.t1|AUGUSTUS|ID=file_1_file_1_g29933.t1	AT3G28970	AAR3	defective in cullin neddylation protein (DUF298) [Source:NCBI gene (formerly Entrezgene);Acc:822537]	56.8	220	1.3e-65	247.3
	PadryCtg1266.g32100.t1|AUGUSTUS|ID=file_1_file_1_g13258.t1	AT4G16150			49.9	954	1.9e-229	793.1
	PadryChr1.g00022.t1|AUGUSTUS|ID=file_1_file_1_g29934.t1	AT3G01180	SS2	starch synthase 2 [Source:NCBI gene (formerly Entrezgene);Acc:820294]	73.6	556	1.5e-253	872.8
	PadryChr1.g00023.t1|AUGUSTUS|ID=file_1_file_1_g29935.t1	AT5G39785	AT5G39785		32.1	358	7.5e-37	152.1
	PadryChr3.g08624.t1|AUGUSTUS|ID=file_1_file_1_g26395.t1	AT4G16360			62.6	246	9.8e-88	320.9
	PadryChr1.g00024.t1|AUGUSTUS|ID=file_1_file_1_g29936.t1	AT1G74460	AT1G74460	GDSL-like Lipase/Acylhydrolase superfamily protein [Source:NCBI gene (formerly Entrezgene);Acc:843787]	67.6	358	8.7e-143	503.8
	PadryChr5.g12110.t1|AUGUSTUS|ID=file_1_file_1_g22888.t1	AT4G16360			68	247	3.5e-99	358.6
	PadryChr1.g00025.t1|AUGUSTUS|ID=file_1_file_1_g29937.t1	AT1G09157	AT1G09157	transmembrane protein, putative (DUF679) [Source:NCBI gene (formerly Entrezgene);Acc:3766688]	65.3	173	5.4e-60	227.6
	PadryChr1.g00026.t1|AUGUSTUS|ID=file_1_file_1_g29938.t1	AT1G26810	GALT1	galactosyltransferase1 [Source:NCBI gene (formerly Entrezgene);Acc:839224]	61.7	642	6.9e-228	787.3
	PadryChr2.g06582.t1|AUGUSTUS|ID=file_1_file_1_g11035.t1	AT3G01170	AT3G01170	Ribosomal protein L34e superfamily protein [Source:NCBI gene (formerly Entrezgene);Acc:820469]	40.5	200	3.4e-28	122.5
	PadryChr1.g00027.t1|AUGUSTUS|ID=file_1_file_1_g29939.t1	AT3G47520	MDH	malate dehydrogenase [Source:NCBI gene (formerly Entrezgene);Acc:823906]	78.2	372	3.5e-157	552
	PadryChr3.g07348.t1|AUGUSTUS|ID=file_1_file_1_g25218.t1	AT3G01170	AT3G01170	Ribosomal protein L34e superfamily protein [Source:NCBI gene (formerly Entrezgene);Acc:820469]	46.2	199	1.1e-35	147.1
	PadryChr1.g00028.t1|AUGUSTUS|ID=file_1_file_1_g29940.t1
	PadryChr5.g12749.t1|AUGUSTUS|ID=file_1_file_1_g23471.t1	AT4G35335			80.4	358	2e-152	535.8
	PadryChr1.g00029.t1|AUGUSTUS|ID=file_1_file_1_g29941.t1	AT5G62440	AT5G62440	EMB514 (DUF3223) [Source:NCBI gene (formerly Entrezgene);Acc:836365]	58.7	109	6e-33	139
	PadryChr1.g00030.t1|AUGUSTUS|ID=file_1_file_1_g29942.t1	AT1G14260	AT1G14260	RING/FYVE/PHD zinc finger superfamily protein [Source:NCBI gene (formerly Entrezgene);Acc:837987]	58.1	198	2.7e-51	199.5
	PadryChr3.g07347.t1|AUGUSTUS|ID=file_1_file_1_g25217.t1	AT3G04030	MYR2	Homeodomain-like superfamily protein [Source:NCBI gene (formerly Entrezgene);Acc:819558]	54.3	407	3.4e-79	292.7
	PadryChr1.g00031.t1|GeneMark.hmm|ID=file_1_file_2_4760_t	AT1G14260	AT1G14260	RING/FYVE/PHD zinc finger superfamily protein [Source:NCBI gene (formerly Entrezgene);Acc:837987]	56.9	216	2e-55	213.4
	PadryChr1.g00032.t1|AUGUSTUS|ID=file_1_file_1_g29943.t1
	PadryChr1.g00033.t1|AUGUSTUS|ID=file_1_file_1_g29944.t1	AT1G74670	GASA6	Gibberellin-regulated family protein [Source:NCBI gene (formerly Entrezgene);Acc:843806]	62.3	77	1.6e-24	110.2
	PadryCtg1302.g32244.t1|AUGUSTUS|ID=file_1_file_1_g17248.t1	AT5G60900			32.9	787	9.8e-109	391.7
	PadryChr1.g00034.t1|AUGUSTUS|ID=file_1_file_1_g29945.t1	AT3G47600	MYB94	myb domain protein 94 [Source:NCBI gene (formerly Entrezgene);Acc:823914]	62.2	188	1.8e-64	243
	PadryChr1.g00035.t1|AUGUSTUS|ID=file_1_file_1_g29946.t1	AT1G74640	AT1G74640	alpha/beta-Hydrolases superfamily protein [Source:NCBI gene (formerly Entrezgene);Acc:843803]	65.8	365	4e-135	478.4
	PadryChr7.g15646.t1|AUGUSTUS|ID=file_1_file_1_g27502.t1	AT3G01180	SS2	starch synthase 2 [Source:NCBI gene (formerly Entrezgene);Acc:820294]	59.2	730	2.7e-237	818.9
	PadryChr1.g00036.t1|AUGUSTUS|ID=file_1_file_1_g29947.t1	AT1G26880	AT1G26880	Ribosomal protein L34e superfamily protein [Source:NCBI gene (formerly Entrezgene);Acc:838331]	88.3	120	1.4e-52	202.6
	PadryCtg632.g28879.t1|AUGUSTUS|ID=file_1_file_1_g19081.t1	ATMG00060			94.6	315	1.6e-161	565.8
	PadryChr1.g00037.t1|AUGUSTUS|ID=file_1_file_1_g29948.t1	AT1G14280	PKS2	phytochrome kinase substrate 2 [Source:NCBI gene (formerly Entrezgene);Acc:837989]	28.4	419	8.2e-21	99
	PadryChr1.g00038.t1|AUGUSTUS|ID=file_1_file_1_g29949.t1	AT1G69640	SBH1	sphingoid base hydroxylase 1 [Source:NCBI gene (formerly Entrezgene);Acc:843300]	76.5	251	2.1e-111	399.1
	PadryChr4.g10716.t1|AUGUSTUS|ID=file_1_file_1_g4380.t1	AT1G01020	ARV1	ARV1 family protein [Source:NCBI gene (formerly Entrezgene);Acc:839569]	47.6	225	4.5e-52	201.8
	PadryChr1.g00039.t1|AUGUSTUS|ID=file_1_file_1_g29950.t1	AT2G45180	AT2G45180	Bifunctional inhibitor/lipid-transfer protein/seed storage 2S albumin superfamily protein [Source:NCBI gene (formerly Entrezgene);Acc:819126]	70.2	84	1.3e-29	126.3
	PadryChr1.g00040.t1|AUGUSTUS|ID=file_1_file_1_g29951.t1	AT1G14300	AT1G14300	ARM repeat superfamily protein [Source:NCBI gene (formerly Entrezgene);Acc:837991]	63.9	374	1.2e-127	453.4
	PadryChr1.g00041.t1|AUGUSTUS|ID=file_1_file_1_g29952.t1	AT2G42780	AT2G42780	transcription elongation factor B polypeptide [Source:NCBI gene (formerly Entrezgene);Acc:818878]	42	212	1.2e-38	157.5
	PadryChr11.g24506.t1|AUGUSTUS|ID=file_1_file_1_g3378.t1	AT1G26810	GALT1	galactosyltransferase1 [Source:NCBI gene (formerly Entrezgene);Acc:839224]	63.1	602	4.8e-226	781.2
	PadryChr1.g00042.t1|AUGUSTUS|ID=file_1_file_1_g29953.t1	AT3G58730	AT3G58730	vacuolar ATP synthase subunit D (VATD) / V-ATPase D subunit / vacuolar proton pump D subunit (VATPD) [Source:NCBI gene (formerly Entrezgene);Acc:825042]	82.3	232	2.6e-100	362.5
	PadryChr8.g18225.t1|AUGUSTUS|ID=file_1_file_1_g14014.t1	AT1G01040	DCL1	dicer-like 1 [Source:NCBI gene (formerly Entrezgene);Acc:839574]	70.1	1977	0	2650.2
	PadryChr1.g00044.t1|AUGUSTUS|ID=file_1_file_1_g29955.t1	AT1G69670	CUL3B	cullin 3B [Source:NCBI gene (formerly Entrezgene);Acc:843303]	82	733	0	1204.9
	PadryChr1.g00045.t1|AUGUSTUS|ID=file_1_file_1_g29956.t1	AT3G47620	TCP14	TEOSINTE BRANCHED, cycloidea and PCF (TCP) 14 [Source:NCBI gene (formerly Entrezgene);Acc:823916]	40.8	306	2e-41	167.2
	PadryChr7.g15648.t1|AUGUSTUS|ID=file_1_file_1_g27504.t1	AT3G47520	MDH	malate dehydrogenase [Source:NCBI gene (formerly Entrezgene);Acc:823906]	74.8	408	2.8e-161	565.5
	PadryChr1.g00047.t1|AUGUSTUS|ID=file_1_file_1_g29958.t1	AT3G47640	PYE	basic helix-loop-helix (bHLH) DNA-binding superfamily protein [Source:NCBI gene (formerly Entrezgene);Acc:823918]	30.7	238	3.4e-16	82.8
	PadryChr1.g00048.t1|AUGUSTUS|ID=file_1_file_1_g29959.t1	AT1G74520	HVA22A	HVA22 homologue A [Source:NCBI gene (formerly Entrezgene);Acc:843793]	68.1	141	8.4e-59	223.8
	PadryChr1.g00096.t1|AUGUSTUS|ID=file_1_file_1_g30006.t1
	PadryChr1.g00049.t1|AUGUSTUS|ID=file_1_file_1_g29960.t1	AT5G62500	EB1B	end binding protein 1B [Source:NCBI gene (formerly Entrezgene);Acc:836370]	63.4	227	8.2e-78	287.3
	PadryChr1.g00168.t1|GeneMark.hmm|ID=file_1_file_2_4890_t
	PadryChr1.g00050.t1|AUGUSTUS|ID=file_1_file_1_g29961.t1	AT4G14960	TUA6	Tubulin/FtsZ family protein [Source:NCBI gene (formerly Entrezgene);Acc:827154]	98.5	136	2.8e-79	291.6
	PadryChr1.g00307.t1|AUGUSTUS|ID=file_1_file_1_g30199.t1
	PadryChr1.g00051.t1|AUGUSTUS|ID=file_1_file_1_g29962.t1
	PadryChr1.g00554.t1|AUGUSTUS|ID=file_1_file_1_g30423.t1
	PadryChr1.g00052.t1|AUGUSTUS|ID=file_1_file_1_g29963.t1	AT1G69760	AT1G69760	suppressor SRP40-like protein [Source:NCBI gene (formerly Entrezgene);Acc:843312]	40.8	76	1e-07	53.9
	PadryChr1.g00566.t1|AUGUSTUS|ID=file_1_file_1_g30434.t1
	PadryChr1.g00053.t1|AUGUSTUS|ID=file_1_file_1_g29964.t1	AT1G26940	AT1G26940	Cyclophilin-like peptidyl-prolyl cis-trans isomerase family protein [Source:NCBI gene (formerly Entrezgene);Acc:839584]	80.6	201	3.9e-93	338.2
	PadryChr1.g00985.t1|GeneMark.hmm|ID=file_1_file_2_5639_t
	PadryChr1.g00054.t1|GeneMark.hmm|ID=file_1_file_2_4781_t	AT1G26940	AT1G26940	Cyclophilin-like peptidyl-prolyl cis-trans isomerase family protein [Source:NCBI gene (formerly Entrezgene);Acc:839584]	80.5	195	1.5e-89	326.2
	PadryChr1.g01011.t1|AUGUSTUS|ID=file_1_file_1_g30838.t1
	PadryChr1.g00055.t1|AUGUSTUS|ID=file_1_file_1_g29965.t1	AT3G28860	ABCB19	ATP binding cassette subfamily B19 [Source:NCBI gene (formerly Entrezgene);Acc:822519]	84.2	1247	0	2009.6
	PadryChr1.g01067.t1|AUGUSTUS|ID=file_1_file_1_g30892.t1
	PadryChr1.g00056.t1|AUGUSTUS|ID=file_1_file_1_g29966.t1	AT1G26945	KDR	basic helix-loop-helix (bHLH) DNA-binding superfamily protein [Source:NCBI gene (formerly Entrezgene);Acc:839585]	81.5	92	1.6e-32	135.6
	PadryChr1.g01086.t1|AUGUSTUS|ID=file_1_file_1_g30910.t1
	PadryChr1.g00057.t1|AUGUSTUS|ID=file_1_file_1_g29967.t1	AT1G69780	ATHB13	Homeobox-leucine zipper protein family [Source:NCBI gene (formerly Entrezgene);Acc:843314]	55.7	298	3.8e-61	232.3
	PadryChr1.g01173.t1|AUGUSTUS|ID=file_1_file_1_g30993.t1
	PadryChr1.g00058.t1|AUGUSTUS|ID=file_1_file_1_g29968.t1	AT2G02820	MYB88	myb domain protein 88 [Source:NCBI gene (formerly Entrezgene);Acc:814812]	41.9	458	1.4e-84	310.8
	PadryChr1.g01176.t1|AUGUSTUS|ID=file_1_file_1_g30996.t1
	PadryChr1.g00059.t1|AUGUSTUS|ID=file_1_file_1_g29969.t1	AT1G14360	UTR3	UDP-galactose transporter 3 [Source:NCBI gene (formerly Entrezgene);Acc:837998]	86.2	327	2.4e-168	588.6
	PadryChr1.g01930.t1|AUGUSTUS|ID=file_1_file_1_g31698.t1
	PadryChr1.g00060.t1|AUGUSTUS|ID=file_1_file_1_g29970.t1	AT2G02800	APK2B	protein kinase 2B [Source:NCBI gene (formerly Entrezgene);Acc:814810]	63.6	428	1.1e-146	516.9
	PadryChr1.g02001.t1|AUGUSTUS|ID=file_1_file_1_g31763.t1
	PadryChr1.g00061.t1|AUGUSTUS|ID=file_1_file_1_g29971.t1	AT5G48760	AT5G48760	Ribosomal protein L13 family protein [Source:NCBI gene (formerly Entrezgene);Acc:834934]	87.4	206	4.2e-102	367.9
	PadryChr1.g02015.t1|AUGUSTUS|ID=file_1_file_1_g31775.t1
	PadryChr1.g00062.t1|AUGUSTUS|ID=file_1_file_1_g29972.t1	AT3G47800	AT3G47800	Galactose mutarotase-like superfamily protein [Source:NCBI gene (formerly Entrezgene);Acc:823934]	60.1	291	1.8e-99	360.1
	PadryChr1.g02070.t1|AUGUSTUS|ID=file_1_file_1_g31826.t1
	PadryChr1.g00063.t1|AUGUSTUS|ID=file_1_file_1_g29973.t1	AT2G35290	AT2G35290		44.6	130	7.9e-22	100.5
	PadryChr1.g02236.t1|AUGUSTUS|ID=file_1_file_1_g31980.t1
	PadryChr1.g00064.t1|AUGUSTUS|ID=file_1_file_1_g29974.t1	AT5G64550	AT5G64550	loricrin-like protein [Source:NCBI gene (formerly Entrezgene);Acc:836576]	37.7	247	1.3e-27	122.1
	PadryChr1.g02306.t1|AUGUSTUS|ID=file_1_file_1_g32046.t1
	PadryChr1.g00065.t1|AUGUSTUS|ID=file_1_file_1_g29975.t1	AT5G64840	ABCF5	ral control non-repressible 5 [Source:NCBI gene (formerly Entrezgene);Acc:836607]	73.6	660	5.5e-274	940.6
	PadryChr1.g02318.t1|AUGUSTUS|ID=file_1_file_1_g32057.t1
	PadryChr1.g00066.t1|AUGUSTUS|ID=file_1_file_1_g29976.t1	AT4G39530	AT4G39530	Tetratricopeptide repeat (TPR)-like superfamily protein [Source:NCBI gene (formerly Entrezgene);Acc:830107]	48.5	712	1.3e-190	663.7
	PadryChr1.g02326.t1|AUGUSTUS|ID=file_1_file_1_g32064.t1
	PadryChr1.g00067.t1|AUGUSTUS|ID=file_1_file_1_g29977.t1	AT4G09670	AT4G09670	Oxidoreductase family protein [Source:NCBI gene (formerly Entrezgene);Acc:826553]	57.9	152	1.8e-52	203
	PadryChr1.g02380.t1|AUGUSTUS|ID=file_1_file_1_g32110.t1
	PadryChr1.g00068.t1|AUGUSTUS|ID=file_1_file_1_g29978.t1	AT5G48100	TT10	Laccase/Diphenol oxidase family protein [Source:NCBI gene (formerly Entrezgene);Acc:834862]	53.4	118	8.1e-35	144.1
	PadryChr1.g02439.t1|AUGUSTUS|ID=file_1_file_1_g32163.t1
	PadryChr1.g00069.t1|AUGUSTUS|ID=file_1_file_1_g29979.t1	AT5G64570	XYL4	beta-D-xylosidase 4 [Source:NCBI gene (formerly Entrezgene);Acc:836578]	49	747	3.8e-188	655.2
	PadryChr1.g02608.t1|AUGUSTUS|ID=file_1_file_1_g32321.t1
	PadryChr1.g00070.t1|AUGUSTUS|ID=file_1_file_1_g29980.t1	AT5G48100	TT10	Laccase/Diphenol oxidase family protein [Source:NCBI gene (formerly Entrezgene);Acc:834862]	55.3	356	6.2e-108	388.7
	PadryChr1.g02610.t1|AUGUSTUS|ID=file_1_file_1_g32323.t1
	PadryChr1.g00071.t1|AUGUSTUS|ID=file_1_file_1_g29981.t1	AT2G22010	RKP	related to KPC1 [Source:NCBI gene (formerly Entrezgene);Acc:816737]	55.1	98	1.1e-22	103.6
	PadryChr1.g02648.t1|AUGUSTUS|ID=file_1_file_1_g32359.t1
	PadryChr1.g00072.t1|AUGUSTUS|ID=file_1_file_1_g29982.t1	AT2G21970	SEP2	stress enhanced protein 2 [Source:NCBI gene (formerly Entrezgene);Acc:816733]	57.7	156	2.8e-45	179.1
	PadryChr1.g02780.t1|AUGUSTUS|ID=file_1_file_1_g32485.t1
	PadryChr1.g00073.t1|AUGUSTUS|ID=file_1_file_1_g29983.t1	AT4G39610	AT4G39610	MIZU-KUSSEI-like protein (Protein of unknown function, DUF617) [Source:NCBI gene (formerly Entrezgene);Acc:830115]	48.5	99	3.5e-20	94.4
	PadryChr1.g02837.t1|AUGUSTUS|ID=file_1_file_1_g32535.t1
	PadryChr1.g00074.t1|AUGUSTUS|ID=file_1_file_1_g29984.t1	AT2G21990	AT2G21990	MIZU-KUSSEI-like protein (Protein of unknown function, DUF617) [Source:NCBI gene (formerly Entrezgene);Acc:816735]	66.2	204	3e-75	278.9
	PadryChr1.g02912.t1|AUGUSTUS|ID=file_1_file_1_g32601.t1
	PadryChr1.g00075.t1|AUGUSTUS|ID=file_1_file_1_g29985.t1	AT2G22010	RKP	related to KPC1 [Source:NCBI gene (formerly Entrezgene);Acc:816737]	62.4	1183	0	1508
	PadryChr1.g02942.t1|AUGUSTUS|ID=file_1_file_1_g32631.t1
	PadryChr1.g00076.t1|AUGUSTUS|ID=file_1_file_1_g29986.t1	AT5G10010	AT5G10010	myosin-H heavy protein [Source:NCBI gene (formerly Entrezgene);Acc:830863]	58.9	292	6.3e-90	328.2
	PadryChr1.g02946.t1|AUGUSTUS|ID=file_1_file_1_g32634.t1
	PadryChr1.g00077.t1|AUGUSTUS|ID=file_1_file_1_g29987.t1	AT4G14540	NF-YB3	nuclear factor Y, subunit B3 [Source:NCBI gene (formerly Entrezgene);Acc:827101]	79.2	120	2.6e-46	182.6
	PadryChr1.g02976.t1|AUGUSTUS|ID=file_1_file_1_g32662.t1
	PadryChr1.g00078.t1|AUGUSTUS|ID=file_1_file_1_g29988.t1	AT5G10020	AT5G10020	Leucine-rich receptor-like protein kinase family protein [Source:NCBI gene (formerly Entrezgene);Acc:830865]	65.6	1043	6.6e-215	745
	PadryChr1.g02991.t1|AUGUSTUS|ID=file_1_file_1_g32676.t1
	PadryChr1.g00079.t1|AUGUSTUS|ID=file_1_file_1_g29989.t1	AT5G07900	AT5G07900	Mitochondrial transcription termination factor family protein [Source:NCBI gene (formerly Entrezgene);Acc:830684]	34.1	334	4.2e-26	116.3
	PadryChr1.g03083.t1|AUGUSTUS|ID=file_1_file_1_g32762.t1
	PadryChr1.g00081.t1|AUGUSTUS|ID=file_1_file_1_g29991.t1	AT4G01070	GT72B1	UDP-Glycosyltransferase superfamily protein [Source:NCBI gene (formerly Entrezgene);Acc:827912]	49.1	468	2.9e-122	436
	PadryChr1.g03258.t1|AUGUSTUS|ID=file_1_file_1_g32924.t1
	PadryChr1.g00082.t1|AUGUSTUS|ID=file_1_file_1_g29992.t1	AT4G01070	GT72B1	UDP-Glycosyltransferase superfamily protein [Source:NCBI gene (formerly Entrezgene);Acc:827912]	51.4	471	4.2e-121	432.2
	PadryChr1.g03418.t1|AUGUSTUS|ID=file_1_file_1_g33072.t1
	PadryChr1.g00083.t1|AUGUSTUS|ID=file_1_file_1_g29993.t1	AT1G77930	AT1G77930	Chaperone DnaJ-domain superfamily protein [Source:NCBI gene (formerly Entrezgene);Acc:844128]	65.9	270	2.8e-77	285.8
	PadryChr10.g21363.t1|AUGUSTUS|ID=file_1_file_1_g5282.t1
	PadryChr1.g00085.t1|AUGUSTUS|ID=file_1_file_1_g29995.t1	AT3G24255	AT3G24255	RNA-directed DNA polymerase (reverse transcriptase)-related family protein [Source:NCBI gene (formerly Entrezgene);Acc:822013]	32.4	136	3.9e-16	83.2
	PadryChr10.g21369.t1|AUGUSTUS|ID=file_1_file_1_g5287.t1
	PadryChr1.g00086.t1|AUGUSTUS|ID=file_1_file_1_g29996.t1	AT4G39660	AGT2	alanine:glyoxylate aminotransferase 2 [Source:NCBI gene (formerly Entrezgene);Acc:830120]	79.7	474	1.3e-228	789.3
	PadryChr10.g21482.t1|AUGUSTUS|ID=file_1_file_1_g5391.t1
	PadryChr1.g00087.t1|AUGUSTUS|ID=file_1_file_1_g29997.t1	AT5G10030	TGA4	TGACG motif-binding factor 4 [Source:NCBI gene (formerly Entrezgene);Acc:830866]	64.9	368	5.9e-123	438
	PadryChr10.g21507.t1|AUGUSTUS|ID=file_1_file_1_g5416.t1
	PadryChr1.g00088.t1|AUGUSTUS|ID=file_1_file_1_g29998.t1	AT2G22120	AT2G22120	RING/FYVE/PHD zinc finger superfamily protein [Source:NCBI gene (formerly Entrezgene);Acc:816746]	84.5	317	5.4e-160	560.8
	PadryChr10.g21644.t1|AUGUSTUS|ID=file_1_file_1_g5547.t1
	PadryChr1.g00089.t1|AUGUSTUS|ID=file_1_file_1_g29999.t1	AT4G08540	AT4G08540	DNA-directed RNA polymerase II protein [Source:NCBI gene (formerly Entrezgene);Acc:826413]	65.5	452	1.5e-158	557
	PadryChr10.g21834.t1|AUGUSTUS|ID=file_1_file_1_g5722.t1
	PadryChr1.g00090.t1|AUGUSTUS|ID=file_1_file_1_g30000.t1	AT4G18520	AT4G18520	Pentatricopeptide repeat (PPR) superfamily protein [Source:NCBI gene (formerly Entrezgene);Acc:827584]	38.9	553	1.6e-101	367.1
	PadryChr10.g21938.t1|AUGUSTUS|ID=file_1_file_1_g5818.t1
	PadryChr1.g00091.t1|AUGUSTUS|ID=file_1_file_1_g30001.t1	AT1G22060	AT1G22060	sporulation-specific protein [Source:NCBI gene (formerly Entrezgene);Acc:838811]	35.3	2251	1.1e-301	1034.2
	PadryChr10.g22164.t1|AUGUSTUS|ID=file_1_file_1_g6023.t1
	PadryChr1.g00092.t1|AUGUSTUS|ID=file_1_file_1_g30002.t1	AT1G22110	AT1G22110	structural constituent of ribosome [Source:NCBI gene (formerly Entrezgene);Acc:838816]	60	65	9e-18	88.2
	PadryChr10.g22518.t1|AUGUSTUS|ID=file_1_file_1_g6344.t1
	PadryChr1.g00093.t1|AUGUSTUS|ID=file_1_file_1_g30003.t1	AT5G65205	AT5G65205	NAD(P)-binding Rossmann-fold superfamily protein [Source:NCBI gene (formerly Entrezgene);Acc:836644]	60.7	272	4.5e-99	358.2
	PadryChr10.g22606.t1|AUGUSTUS|ID=file_1_file_1_g6422.t1
	PadryChr1.g00094.t1|AUGUSTUS|ID=file_1_file_1_g30004.t1	AT5G66410	PLP3b	thioredoxin domain PLP3B-like protein [Source:NCBI gene (formerly Entrezgene);Acc:836773]	75.9	195	2.4e-85	312.4
	PadryChr10.g22648.t1|AUGUSTUS|ID=file_1_file_1_g6459.t1
	PadryChr1.g00095.t1|AUGUSTUS|ID=file_1_file_1_g30005.t1	AT4G39680	AT4G39680	SAP domain-containing protein [Source:NCBI gene (formerly Entrezgene);Acc:830123]	65.5	281	2.8e-64	242.7
	PadryChr11.g22903.t1|AUGUSTUS|ID=file_1_file_1_g1912.t1
	PadryChr11.g23006.t1|AUGUSTUS|ID=file_1_file_1_g2000.t1
	PadryChr1.g00097.t1|AUGUSTUS|ID=file_1_file_1_g30007.t1	AT5G10080	AT5G10080	Eukaryotic aspartyl protease family protein [Source:NCBI gene (formerly Entrezgene);Acc:830872]	52.1	503	1.8e-144	510
	PadryChr11.g23129.t1|AUGUSTUS|ID=file_1_file_1_g2114.t1
	PadryChr1.g00099.t1|AUGUSTUS|ID=file_1_file_1_g30009.t1	AT4G39700	AT4G39700	Heavy metal transport/detoxification superfamily protein [Source:NCBI gene (formerly Entrezgene);Acc:830125]	67.7	158	1.2e-56	216.5
	PadryChr11.g23189.t1|AUGUSTUS|ID=file_1_file_1_g2172.t1
	PadryChr1.g00100.t1|AUGUSTUS|ID=file_1_file_1_g30010.t1	AT4G39710	PnsL4	FK506-binding protein 16-2 [Source:NCBI gene (formerly Entrezgene);Acc:830126]	72.9	166	1.1e-71	266.9
	PadryChr11.g23351.t1|AUGUSTUS|ID=file_1_file_1_g2326.t1
	PadryChr1.g00101.t1|AUGUSTUS|ID=file_1_file_1_g30011.t1	AT2G22250	AAT	aspartate aminotransferase [Source:NCBI gene (formerly Entrezgene);Acc:816758]	77.6	411	1.4e-180	629.8
	PadryChr11.g23659.t1|AUGUSTUS|ID=file_1_file_1_g2608.t1
	PadryChr1.g00102.t1|AUGUSTUS|ID=file_1_file_1_g30012.t1	AT2G41480	AT2G41480	peroxidase superfamily protein [Source:NCBI gene (formerly Entrezgene);Acc:818746]	70.2	114	1.3e-40	163.7
	PadryChr11.g24044.t1|AUGUSTUS|ID=file_1_file_1_g2961.t1
	PadryChr1.g00103.t1|AUGUSTUS|ID=file_1_file_1_g30013.t1	AT1G78000	SULTR1;2	sulfate transporter 1;2 [Source:NCBI gene (formerly Entrezgene);Acc:844135]	74.6	618	4.1e-268	921
	PadryChr11.g24048.t1|AUGUSTUS|ID=file_1_file_1_g2964.t1
	PadryChr1.g00104.t1|AUGUSTUS|ID=file_1_file_1_g30014.t1	AT5G64080	XYP1	Bifunctional inhibitor/lipid-transfer protein/seed storage 2S albumin superfamily protein [Source:NCBI gene (formerly Entrezgene);Acc:836529]	54.8	115	1.6e-30	130.6
	PadryChr11.g24222.t1|AUGUSTUS|ID=file_1_file_1_g3123.t1
	PadryChr1.g00105.t1|AUGUSTUS|ID=file_1_file_1_g30015.t1	AT1G78020	AT1G78020	senescence-associated family protein, putative (DUF581) [Source:NCBI gene (formerly Entrezgene);Acc:844137]	45.7	162	3.4e-27	118.6
	PadryChr11.g24240.t1|AUGUSTUS|ID=file_1_file_1_g3138.t1
	PadryChr1.g00106.t1|AUGUSTUS|ID=file_1_file_1_g30016.t1	AT5G65090	BST1	DNAse I-like superfamily protein [Source:NCBI gene (formerly Entrezgene);Acc:836633]	66.7	123	2.2e-43	172.2
	PadryChr11.g24249.t1|AUGUSTUS|ID=file_1_file_1_g3146.t1
	PadryChr1.g00107.t1|AUGUSTUS|ID=file_1_file_1_g30017.t1	AT1G53710	AT1G53710	Calcineurin-like metallo-phosphoesterase superfamily protein [Source:NCBI gene (formerly Entrezgene);Acc:841809]	23.4	364	1.1e-11	68.6
	PadryChr11.g24274.t1|AUGUSTUS|ID=file_1_file_1_g3168.t1
	PadryChr1.g00108.t1|AUGUSTUS|ID=file_1_file_1_g30018.t1	AT5G65130	AT5G65130	Integrase-type DNA-binding superfamily protein [Source:NCBI gene (formerly Entrezgene);Acc:836637]	42.7	307	1e-46	184.5
	PadryChr11.g24507.t1|AUGUSTUS|ID=file_1_file_1_g3379.t1
	PadryChr1.g00109.t1|AUGUSTUS|ID=file_1_file_1_g30019.t1	AT1G36050	AT1G36050	Endoplasmic reticulum vesicle transporter protein [Source:NCBI gene (formerly Entrezgene);Acc:840509]	81.8	335	5.9e-174	607.4
	PadryChr11.g24511.t1|AUGUSTUS|ID=file_1_file_1_g3382.t1
	PadryChr1.g00110.t1|AUGUSTUS|ID=file_1_file_1_g30020.t1	AT5G65140	TPPJ	Haloacid dehalogenase-like hydrolase (HAD) superfamily protein [Source:NCBI gene (formerly Entrezgene);Acc:836638]	66.9	369	1.6e-136	483
	PadryChr12.g24561.t1|AUGUSTUS|ID=file_1_file_1_g11593.t1
	PadryChr1.g00111.t1|GeneMark.hmm|ID=file_1_file_2_4838_t	AT5G65140	TPPJ	Haloacid dehalogenase-like hydrolase (HAD) superfamily protein [Source:NCBI gene (formerly Entrezgene);Acc:836638]	67.3	355	7.1e-131	464.2
	PadryChr12.g24777.t1|AUGUSTUS|ID=file_1_file_1_g11800.t1
	PadryChr1.g00112.t1|AUGUSTUS|ID=file_1_file_1_g30021.t1	AT2G27080	AT2G27080	Late embryosis abundant (LEA) hydroxyproline-rich glycoprotein family [Source:NCBI gene (formerly Entrezgene);Acc:817250]	31.5	254	5.4e-27	118.6
	PadryChr12.g24798.t1|AUGUSTUS|ID=file_1_file_1_g11821.t1
	PadryChr1.g00113.t1|AUGUSTUS|ID=file_1_file_1_g30022.t1	AT5G64160	AT5G64160	plant/protein [Source:NCBI gene (formerly Entrezgene);Acc:836537]	52.4	248	2.2e-52	203
	PadryChr12.g24961.t1|AUGUSTUS|ID=file_1_file_1_g11975.t1
	PadryChr1.g00114.t1|AUGUSTUS|ID=file_1_file_1_g30023.t1	AT5G65160	TPR14	tetratricopeptide repeat (TPR)-containing protein [Source:NCBI gene (formerly Entrezgene);Acc:836639]	53.1	422	3.1e-120	429.5
	PadryChr12.g25087.t1|AUGUSTUS|ID=file_1_file_1_g12095.t1
	PadryChr1.g00115.t1|AUGUSTUS|ID=file_1_file_1_g30024.t1	AT5G65170	AT5G65170	VQ motif-containing protein [Source:NCBI gene (formerly Entrezgene);Acc:836641]	61.4	83	4e-17	86.7
	PadryChr12.g25102.t1|AUGUSTUS|ID=file_1_file_1_g12109.t1
	PadryChr1.g00116.t1|GeneMark.hmm|ID=file_1_file_2_4843_t	AT1G78130	UNE2	Major facilitator superfamily protein [Source:NCBI gene (formerly Entrezgene);Acc:844149]	73.8	462	1.4e-194	676.4
	PadryChr12.g25123.t1|AUGUSTUS|ID=file_1_file_1_g12128.t1
	PadryChr1.g00117.t1|AUGUSTUS|ID=file_1_file_1_g30025.t1	AT1G78130	UNE2	Major facilitator superfamily protein [Source:NCBI gene (formerly Entrezgene);Acc:844149]	73.8	462	1.4e-194	676.4
	PadryChr12.g25231.t1|AUGUSTUS|ID=file_1_file_1_g12227.t1
	PadryChr1.g00118.t1|AUGUSTUS|ID=file_1_file_1_g30026.t1	AT4G39840	AT4G39840	cell wall integrity/stress response component-like protein [Source:NCBI gene (formerly Entrezgene);Acc:830143]	61.3	243	1.4e-75	280.8
	PadryChr12.g25275.t1|AUGUSTUS|ID=file_1_file_1_g12267.t1
	PadryChr1.g00119.t1|AUGUSTUS|ID=file_1_file_1_g30027.t1	AT4G39860	AT4G39860	hematological/neurological-like protein [Source:NCBI gene (formerly Entrezgene);Acc:830145]	54.6	194	3.3e-47	185.7
	PadryChr12.g25314.t1|AUGUSTUS|ID=file_1_file_1_g12302.t1
	PadryChr1.g00120.t1|AUGUSTUS|ID=file_1_file_1_g30028.t1	AT1G78160	PUM7	pumilio 7 [Source:NCBI gene (formerly Entrezgene);Acc:844152]	52	404	6.8e-110	395.6
	PadryChr12.g25323.t1|AUGUSTUS|ID=file_1_file_1_g12310.t1
	PadryChr1.g00121.t1|GeneMark.hmm|ID=file_1_file_2_4846_t	AT1G78160	PUM7	pumilio 7 [Source:NCBI gene (formerly Entrezgene);Acc:844152]	49.5	283	3.7e-69	260
	PadryChr12.g25383.t1|AUGUSTUS|ID=file_1_file_1_g12369.t1
	PadryChr1.g00122.t1|AUGUSTUS|ID=file_1_file_1_g30029.t1	AT5G10230	ANNAT7	annexin 7 [Source:NCBI gene (formerly Entrezgene);Acc:830887]	62.4	229	1.6e-76	283.1
	PadryChr12.g25399.t1|AUGUSTUS|ID=file_1_file_1_g12385.t1
	PadryChr1.g00123.t1|AUGUSTUS|ID=file_1_file_1_g30030.t1	AT1G35780	AT1G35780	N-lysine methyltransferase [Source:NCBI gene (formerly Entrezgene);Acc:840483]	36.9	141	2.8e-17	85.9
	PadryChr12.g25522.t1|AUGUSTUS|ID=file_1_file_1_g12498.t1
	PadryChr1.g00124.t1|GeneMark.hmm|ID=file_1_file_2_4848_t	AT1G78150	AT1G78150	N-lysine methyltransferase [Source:NCBI gene (formerly Entrezgene);Acc:844151]	35.3	102	5.1e-09	57.8
	PadryChr12.g25593.t1|AUGUSTUS|ID=file_1_file_1_g12562.t1
	PadryChr1.g00125.t1|AUGUSTUS|ID=file_1_file_1_g30031.t1	AT1G35720	ANNAT1	annexin 1 [Source:NCBI gene (formerly Entrezgene);Acc:840476]	63.2	68	9.2e-20	92.8
	PadryChr12.g25627.t1|AUGUSTUS|ID=file_1_file_1_g12594.t1
	PadryChr1.g00126.t1|AUGUSTUS|ID=file_1_file_1_g30032.t1
	PadryChr12.g25778.t1|AUGUSTUS|ID=file_1_file_1_g12729.t1
	PadryChr1.g00127.t1|AUGUSTUS|ID=file_1_file_1_g30033.t1	AT5G64170	AT5G64170	dentin sialophosphoprotein-like protein [Source:NCBI gene (formerly Entrezgene);Acc:836538]	34.2	632	3.5e-60	230.3
	PadryChr2.g03491.t1|AUGUSTUS|ID=file_1_file_1_g8183.t1
	PadryChr1.g00128.t1|AUGUSTUS|ID=file_1_file_1_g30034.t1
	PadryChr2.g03624.t1|AUGUSTUS|ID=file_1_file_1_g8309.t1
	PadryChr1.g00129.t1|AUGUSTUS|ID=file_1_file_1_g30035.t1	AT2G03560	AT2G03560	F-box only protein (DUF295) [Source:NCBI gene (formerly Entrezgene);Acc:814885]	23.4	363	1e-11	68.6
	PadryChr2.g04072.t1|AUGUSTUS|ID=file_1_file_1_g8712.t1
	PadryChr1.g00130.t1|AUGUSTUS|ID=file_1_file_1_g30036.t1
	PadryChr2.g04352.t1|AUGUSTUS|ID=file_1_file_1_g8970.t1
	PadryChr1.g00131.t1|AUGUSTUS|ID=file_1_file_1_g30037.t1	AT5G09400	KUP7	K+ uptake permease 7 [Source:NCBI gene (formerly Entrezgene);Acc:830799]	77.2	710	0	1070.5
	PadryChr2.g04453.t1|AUGUSTUS|ID=file_1_file_1_g9061.t1
	PadryChr1.g00132.t1|AUGUSTUS|ID=file_1_file_1_g30038.t1	AT4G33520	PAA1	P-type ATP-ase 1 [Source:NCBI gene (formerly Entrezgene);Acc:829490]	72.5	539	2e-218	755.7
	PadryChr2.g04489.t1|AUGUSTUS|ID=file_1_file_1_g9097.t1
	PadryChr1.g00133.t1|AUGUSTUS|ID=file_1_file_1_g30039.t1	AT4G33520	PAA1	P-type ATP-ase 1 [Source:NCBI gene (formerly Entrezgene);Acc:829490]	71.3	87	7.5e-31	131.3
	PadryChr2.g04513.t1|AUGUSTUS|ID=file_1_file_1_g9121.t1
	PadryChr1.g00134.t1|AUGUSTUS|ID=file_1_file_1_g30040.t1	AT5G10260	RABH1e	RAB GTPase homolog H1E [Source:NCBI gene (formerly Entrezgene);Acc:830890]	89.8	157	5.2e-76	280.8
	PadryChr2.g04684.t1|AUGUSTUS|ID=file_1_file_1_g9288.t1
	PadryChr1.g00135.t1|AUGUSTUS|ID=file_1_file_1_g30041.t1
	PadryChr2.g05236.t1|AUGUSTUS|ID=file_1_file_1_g9809.t1
	PadryChr1.g00136.t1|AUGUSTUS|ID=file_1_file_1_g30042.t1	AT4G39900	AT4G39900	adenine deaminase [Source:NCBI gene (formerly Entrezgene);Acc:830149]	34.5	223	1.6e-19	94
	PadryChr2.g05326.t1|AUGUSTUS|ID=file_1_file_1_g9891.t1
	PadryChr1.g00137.t1|AUGUSTUS|ID=file_1_file_1_g30043.t1	AT4G35250	HCF244	NAD(P)-binding Rossmann-fold superfamily protein [Source:NCBI gene (formerly Entrezgene);Acc:829678]	85.4	370	4.7e-182	634.4
	PadryChr2.g05582.t1|AUGUSTUS|ID=file_1_file_1_g10127.t1
	PadryChr1.g00139.t1|AUGUSTUS|ID=file_1_file_1_g30045.t1	AT1G20550	AT1G20550	O-fucosyltransferase family protein [Source:NCBI gene (formerly Entrezgene);Acc:838643]	65.9	533	1.1e-201	700.3
	PadryChr2.g05680.t1|AUGUSTUS|ID=file_1_file_1_g10218.t1
	PadryChr1.g00140.t1|AUGUSTUS|ID=file_1_file_1_g30046.t1	AT1G63610	AT1G63610		70.7	321	1.1e-118	423.7
	PadryChr2.g05753.t1|AUGUSTUS|ID=file_1_file_1_g10283.t1
	PadryChr1.g00141.t1|AUGUSTUS|ID=file_1_file_1_g30047.t1	AT4G38380	AT4G38380	MATE efflux family protein [Source:NCBI gene (formerly Entrezgene);Acc:829995]	62.4	466	3.7e-153	538.9
	PadryChr2.g05827.t1|AUGUSTUS|ID=file_1_file_1_g10351.t1
	PadryChr1.g00142.t1|AUGUSTUS|ID=file_1_file_1_g30048.t1	AT3G51440	AT3G51440	Calcium-dependent phosphotriesterase superfamily protein [Source:NCBI gene (formerly Entrezgene);Acc:824307]	49.5	372	2.4e-98	356.3
	PadryChr2.g05901.t1|AUGUSTUS|ID=file_1_file_1_g10419.t1
	PadryChr1.g00143.t1|AUGUSTUS|ID=file_1_file_1_g30049.t1	AT1G19250	FMO1	flavin-dependent monooxygenase 1 [Source:NCBI gene (formerly Entrezgene);Acc:838508]	33.7	169	9.8e-23	104
	PadryChr2.g05909.t1|AUGUSTUS|ID=file_1_file_1_g10426.t1
	PadryChr1.g00144.t1|AUGUSTUS|ID=file_1_file_1_g30050.t1	AT1G20560	AAE1	acyl activating enzyme 1 [Source:NCBI gene (formerly Entrezgene);Acc:838644]	69.3	551	2.1e-217	752.3
	PadryChr2.g05917.t1|GeneMark.hmm|ID=file_1_file_2_10692_t
	PadryChr1.g00145.t1|AUGUSTUS|ID=file_1_file_1_g30051.t1	AT1G02065	SPL8	squamosa promoter binding protein-like 8 [Source:NCBI gene (formerly Entrezgene);Acc:839275]	64.4	90	2.5e-27	119.4
	PadryChr2.g06028.t1|AUGUSTUS|ID=file_1_file_1_g10535.t1
	PadryChr1.g00146.t1|AUGUSTUS|ID=file_1_file_1_g30052.t1	AT4G35640	SERAT3;2	serine acetyltransferase 3;2 [Source:NCBI gene (formerly Entrezgene);Acc:829716]	69.4	307	8.5e-119	424.1
	PadryChr2.g06131.t1|AUGUSTUS|ID=file_1_file_1_g10629.t1
	PadryChr1.g00147.t1|AUGUSTUS|ID=file_1_file_1_g30053.t1	AT2G17200	DSK2	ubiquitin family protein [Source:NCBI gene (formerly Entrezgene);Acc:816225]	54.4	559	7.4e-79	292.4
	PadryChr2.g06363.t1|AUGUSTUS|ID=file_1_file_1_g10839.t1
	PadryChr1.g00148.t1|AUGUSTUS|ID=file_1_file_1_g30054.t1	AT4G35280	DAZ2	C2H2-like zinc finger protein [Source:NCBI gene (formerly Entrezgene);Acc:829681]	46.2	273	1.2e-58	224.2
	PadryChr2.g06364.t1|AUGUSTUS|ID=file_1_file_1_g10840.t1
	PadryChr1.g00149.t1|AUGUSTUS|ID=file_1_file_1_g30055.t1	AT4G35090	CAT2	catalase 2 [Source:NCBI gene (formerly Entrezgene);Acc:829661]	80.1	433	3.2e-221	765
	PadryChr2.g06616.t1|AUGUSTUS|ID=file_1_file_1_g11064.t1
	PadryChr1.g00150.t1|AUGUSTUS|ID=file_1_file_1_g30056.t1	AT3G51460	RHD4	Phosphoinositide phosphatase family protein [Source:NCBI gene (formerly Entrezgene);Acc:824309]	68.1	598	2.1e-250	862.1
	PadryChr2.g06621.t1|AUGUSTUS|ID=file_1_file_1_g11069.t1
	PadryChr1.g00151.t1|AUGUSTUS|ID=file_1_file_1_g30057.t1	AT5G42500	AT5G42500	Disease resistance-responsive (dirigent-like protein) family protein [Source:NCBI gene (formerly Entrezgene);Acc:834257]	23.6	144	7.1e-08	54.7
	PadryChr2.g06695.t1|AUGUSTUS|ID=file_1_file_1_g11137.t1
	PadryChr1.g00152.t1|AUGUSTUS|ID=file_1_file_1_g30058.t1	AT1G76350	AT1G76350	Plant regulator RWP-RK family protein [Source:NCBI gene (formerly Entrezgene);Acc:843967]	42	886	2.8e-179	626.3
	PadryChr3.g06947.t1|AUGUSTUS|ID=file_1_file_1_g24852.t1
	PadryChr1.g00153.t1|AUGUSTUS|ID=file_1_file_1_g30059.t1	AT4G38270	GAUT3	galacturonosyltransferase 3 [Source:NCBI gene (formerly Entrezgene);Acc:829984]	59.5	618	8.7e-208	720.7
	PadryChr3.g06960.t1|AUGUSTUS|ID=file_1_file_1_g24865.t1
	PadryChr1.g00154.t1|AUGUSTUS|ID=file_1_file_1_g30060.t1	AT5G27730	AT5G27730	heparan-alpha-glucosaminide N-acetyltransferase-like protein (DUF1624) [Source:NCBI gene (formerly Entrezgene);Acc:832835]	80	90	5.6e-36	147.5
	PadryChr3.g06983.t1|AUGUSTUS|ID=file_1_file_1_g24888.t1
	PadryChr1.g00156.t1|AUGUSTUS|ID=file_1_file_1_g30062.t1	AT4G02400	AT4G02400	U3 ribonucleoprotein (Utp) family protein [Source:NCBI gene (formerly Entrezgene);Acc:828039]	46.6	861	1.5e-164	577.4
	PadryChr3.g07099.t1|AUGUSTUS|ID=file_1_file_1_g24986.t1
	PadryChr1.g00158.t1|AUGUSTUS|ID=file_1_file_1_g30064.t1	AT3G62860	AT3G62860	alpha/beta-Hydrolases superfamily protein [Source:NCBI gene (formerly Entrezgene);Acc:825461]	72	293	1.7e-123	439.5
	PadryChr3.g07184.t1|AUGUSTUS|ID=file_1_file_1_g25062.t1
	PadryChr1.g00159.t1|AUGUSTUS|ID=file_1_file_1_g30065.t1	AT3G62830	AUD1	NAD(P)-binding Rossmann-fold superfamily protein [Source:NCBI gene (formerly Entrezgene);Acc:825458]	91.7	217	1.2e-118	422.9
	PadryChr3.g07287.t1|AUGUSTUS|ID=file_1_file_1_g25158.t1
	PadryChr1.g00162.t1|AUGUSTUS|ID=file_1_file_1_g30068.t1	AT5G49060	AT5G49060	DnaJ heat shock amino-terminal domain protein (DUF1977) [Source:NCBI gene (formerly Entrezgene);Acc:834965]	53.1	360	1.2e-96	350.5
	PadryChr3.g07303.t1|AUGUSTUS|ID=file_1_file_1_g25174.t1
	PadryChr1.g00163.t1|AUGUSTUS|ID=file_1_file_1_g30069.t1	AT4G15890	AT4G15890	binding protein [Source:NCBI gene (formerly Entrezgene);Acc:827271]	52.9	1361	0	1242.6
	PadryChr3.g07363.t1|AUGUSTUS|ID=file_1_file_1_g25232.t1
	PadryChr1.g00164.t1|AUGUSTUS|ID=file_1_file_1_g30070.t1	AT4G02440	EID1	F-box family protein [Source:NCBI gene (formerly Entrezgene);Acc:828008]	56.9	350	1e-113	407.1
	PadryChr3.g07364.t1|AUGUSTUS|ID=file_1_file_1_g25233.t1
	PadryChr1.g00166.t1|AUGUSTUS|ID=file_1_file_1_g30072.t1	AT1G02850	BGLU11	beta glucosidase 11 [Source:NCBI gene (formerly Entrezgene);Acc:839435]	54.2	522	5.5e-162	568.5
	PadryChr3.g07374.t1|AUGUSTUS|ID=file_1_file_1_g25243.t1
	PadryChr1.g00167.t1|AUGUSTUS|ID=file_1_file_1_g30073.t1	AT3G05545	AT3G05545	RING/U-box superfamily protein [Source:NCBI gene (formerly Entrezgene);Acc:819720]	36	403	7.7e-52	201.8
	PadryChr3.g07444.t1|AUGUSTUS|ID=file_1_file_1_g25306.t1
	PadryChr3.g07554.t1|AUGUSTUS|ID=file_1_file_1_g25405.t1
	PadryChr1.g00169.t1|AUGUSTUS|ID=file_1_file_1_g30074.t1	AT3G05540	AT3G05540	Methionine sulfoxide reductase (MSS4-like) family protein [Source:NCBI gene (formerly Entrezgene);Acc:819719]	80	160	2.1e-70	262.7
	PadryChr3.g07564.t1|AUGUSTUS|ID=file_1_file_1_g25414.t1
	PadryChr1.g00170.t1|GeneMark.hmm|ID=file_1_file_2_4893_t	AT3G16630	KINESIN-13A	P-loop containing nucleoside triphosphate hydrolases superfamily protein [Source:NCBI gene (formerly Entrezgene);Acc:820915]	61.9	226	1.5e-67	253.4
	PadryChr3.g07756.t1|AUGUSTUS|ID=file_1_file_1_g25600.t1
	PadryChr1.g00171.t1|AUGUSTUS|ID=file_1_file_1_g30075.t1	AT3G16630	KINESIN-13A	P-loop containing nucleoside triphosphate hydrolases superfamily protein [Source:NCBI gene (formerly Entrezgene);Acc:820915]	42.8	663	4.6e-116	415.2
	PadryChr3.g08082.t1|AUGUSTUS|ID=file_1_file_1_g25903.t1
	PadryChr1.g00172.t1|AUGUSTUS|ID=file_1_file_1_g30076.t1	AT1G02870	AT1G02870	nucleolar-like protein [Source:NCBI gene (formerly Entrezgene);Acc:839496]	60.5	190	8.8e-59	223.8
	PadryChr3.g08182.t1|AUGUSTUS|ID=file_1_file_1_g25991.t1
	PadryChr1.g00173.t1|AUGUSTUS|ID=file_1_file_1_g30077.t1	AT3G62700	ABCC14	multidrug resistance-associated protein 10 [Source:NCBI gene (formerly Entrezgene);Acc:825444]	63.8	1546	0	1925.6
	PadryChr3.g08212.t1|AUGUSTUS|ID=file_1_file_1_g26020.t1
	PadryChr1.g00174.t1|AUGUSTUS|ID=file_1_file_1_g30078.t1	AT5G27730	AT5G27730	heparan-alpha-glucosaminide N-acetyltransferase-like protein (DUF1624) [Source:NCBI gene (formerly Entrezgene);Acc:832835]	71.4	423	1.1e-186	649.8
	PadryChr3.g08514.t1|AUGUSTUS|ID=file_1_file_1_g26298.t1
	PadryChr1.g00176.t1|AUGUSTUS|ID=file_1_file_1_g30080.t1	AT5G23960	TPS21	terpene synthase 21 [Source:NCBI gene (formerly Entrezgene);Acc:832461]	42.9	98	4.9e-19	93.2
	PadryChr3.g08523.t1|AUGUSTUS|ID=file_1_file_1_g26306.t1
	PadryChr1.g00178.t1|AUGUSTUS|ID=file_1_file_1_g30082.t1	AT5G23960	TPS21	terpene synthase 21 [Source:NCBI gene (formerly Entrezgene);Acc:832461]	37.9	544	1.5e-106	384
	PadryChr3.g08633.t1|AUGUSTUS|ID=file_1_file_1_g26404.t1
	PadryChr1.g00179.t1|AUGUSTUS|ID=file_1_file_1_g30083.t1	AT5G23960	TPS21	terpene synthase 21 [Source:NCBI gene (formerly Entrezgene);Acc:832461]	39.3	242	2.7e-39	159.5
	PadryChr3.g08659.t1|AUGUSTUS|ID=file_1_file_1_g26428.t1
	PadryChr1.g00181.t1|AUGUSTUS|ID=file_1_file_1_g30085.t1	AT5G23960	TPS21	terpene synthase 21 [Source:NCBI gene (formerly Entrezgene);Acc:832461]	40.7	194	1e-34	144.1
	PadryChr3.g08908.t1|AUGUSTUS|ID=file_1_file_1_g26660.t1
	PadryChr1.g00182.t1|AUGUSTUS|ID=file_1_file_1_g30086.t1	AT3G05510	AT3G05510	Phospholipid/glycerol acyltransferase family protein [Source:NCBI gene (formerly Entrezgene);Acc:819716]	73.5	204	1.5e-90	330.5
	PadryChr3.g08929.t1|AUGUSTUS|ID=file_1_file_1_g26680.t1
	PadryChr1.g00183.t1|AUGUSTUS|ID=file_1_file_1_g30087.t1	AT5G23960	TPS21	terpene synthase 21 [Source:NCBI gene (formerly Entrezgene);Acc:832461]	43.1	123	1e-24	110.9
	PadryChr3.g09326.t1|AUGUSTUS|ID=file_1_file_1_g27040.t1
	PadryChr1.g00184.t1|AUGUSTUS|ID=file_1_file_1_g30088.t1
	PadryChr3.g09415.t1|AUGUSTUS|ID=file_1_file_1_g27121.t1
	PadryChr1.g00185.t1|AUGUSTUS|ID=file_1_file_1_g30089.t1	ATMG00860			31.5	130	1.3e-12	72.4
	PadryChr3.g09566.t1|AUGUSTUS|ID=file_1_file_1_g27259.t1
	PadryChr1.g00186.t1|AUGUSTUS|ID=file_1_file_1_g30090.t1
	PadryChr3.g09568.t1|AUGUSTUS|ID=file_1_file_1_g27261.t1
	PadryChr1.g00189.t1|AUGUSTUS|ID=file_1_file_1_g30093.t1	AT2G17220	Kin3	Protein kinase superfamily protein [Source:NCBI gene (formerly Entrezgene);Acc:816227]	76.2	164	2.7e-71	265.8
	PadryChr3.g09569.t1|AUGUSTUS|ID=file_1_file_1_g27262.t1
	PadryChr1.g00190.t1|AUGUSTUS|ID=file_1_file_1_g30094.t1	AT1G20760	AT1G20760	Calcium-binding EF hand family protein [Source:NCBI gene (formerly Entrezgene);Acc:838666]	32.8	198	1.9e-10	63.5
	PadryChr3.g09603.t1|AUGUSTUS|ID=file_1_file_1_g27292.t1
	PadryChr1.g00191.t1|AUGUSTUS|ID=file_1_file_1_g30095.t1	AT5G54920	AT5G54920	polyadenylate-binding protein interacting protein [Source:NCBI gene (formerly Entrezgene);Acc:835583]	36.9	160	3e-14	76.3
	PadryChr3.g09656.t1|AUGUSTUS|ID=file_1_file_1_g27341.t1
	PadryChr1.g00192.t1|GeneMark.hmm|ID=file_1_file_2_4914_t	AT5G54920	AT5G54920	polyadenylate-binding protein interacting protein [Source:NCBI gene (formerly Entrezgene);Acc:835583]	36.9	160	2.3e-14	76.3
	PadryChr3.g09678.t1|AUGUSTUS|ID=file_1_file_1_g27361.t1
	PadryChr1.g00193.t1|AUGUSTUS|ID=file_1_file_1_g30096.t1	AT3G01310	AT3G01310	Phosphoglycerate mutase-like family protein [Source:NCBI gene (formerly Entrezgene);Acc:821297]	83.8	99	1e-45	179.9
	PadryChr4.g09873.t1|AUGUSTUS|ID=file_1_file_1_g3583.t1
	PadryChr1.g00194.t1|AUGUSTUS|ID=file_1_file_1_g30097.t1	AT4G37420	AT4G37420	glycosyltransferase family protein (DUF23) [Source:NCBI gene (formerly Entrezgene);Acc:829896]	48.1	489	2.6e-130	463
	PadryChr4.g10125.t1|AUGUSTUS|ID=file_1_file_1_g3823.t1
	PadryChr1.g00195.t1|AUGUSTUS|ID=file_1_file_1_g30098.t1	AT1G20670	AT1G20670	DNA-binding bromodomain-containing protein [Source:NCBI gene (formerly Entrezgene);Acc:838655]	39	554	5e-76	283.1
	PadryChr4.g10193.t1|AUGUSTUS|ID=file_1_file_1_g3886.t1
	PadryChr1.g00196.t1|AUGUSTUS|ID=file_1_file_1_g30099.t1	AT5G63780	SHA1	RING/FYVE/PHD zinc finger superfamily protein [Source:NCBI gene (formerly Entrezgene);Acc:836498]	41.9	246	1.8e-44	176.8
	PadryChr4.g10385.t1|AUGUSTUS|ID=file_1_file_1_g4066.t1
	PadryChr1.g00197.t1|AUGUSTUS|ID=file_1_file_1_g30100.t1	AT1G20693	HMGB2	high mobility group B2 [Source:NCBI gene (formerly Entrezgene);Acc:838658]	72.5	69	1.5e-24	109.4
	PadryChr4.g10388.t1|AUGUSTUS|ID=file_1_file_1_g4069.t1
	PadryChr1.g00198.t1|AUGUSTUS|ID=file_1_file_1_g30101.t1	AT2G17550	TRM26	RB1-inducible coiled-coil protein [Source:NCBI gene (formerly Entrezgene);Acc:816262]	29.8	852	1.6e-67	255
	PadryChr4.g10411.t1|AUGUSTUS|ID=file_1_file_1_g4089.t1
	PadryChr1.g00199.t1|GeneMark.hmm|ID=file_1_file_2_4919_t	AT2G17550	TRM26	RB1-inducible coiled-coil protein [Source:NCBI gene (formerly Entrezgene);Acc:816262]	29.9	829	1.9e-65	248.1
	PadryChr4.g10433.t1|AUGUSTUS|ID=file_1_file_1_g4109.t1
	PadryChr1.g00200.t1|AUGUSTUS|ID=file_1_file_1_g30102.t1	AT4G35550	WOX13	WUSCHEL related homeobox 13 [Source:NCBI gene (formerly Entrezgene);Acc:829707]	54.5	268	6.2e-51	198.4
	PadryChr4.g10473.t1|AUGUSTUS|ID=file_1_file_1_g4148.t1
	PadryChr1.g00201.t1|AUGUSTUS|ID=file_1_file_1_g30103.t1	AT4G35510	AT4G35510	PHD finger-like protein [Source:NCBI gene (formerly Entrezgene);Acc:829703]	33.2	380	2e-12	70.9
	PadryChr4.g10479.t1|AUGUSTUS|ID=file_1_file_1_g4154.t1
	PadryChr1.g00202.t1|AUGUSTUS|ID=file_1_file_1_g30104.t1	AT2G17530	AT2G17530	Protein kinase superfamily protein [Source:NCBI gene (formerly Entrezgene);Acc:816260]	70.9	444	4.4e-189	657.9
	PadryChr4.g10480.t1|AUGUSTUS|ID=file_1_file_1_g4155.t1
	PadryChr1.g00203.t1|AUGUSTUS|ID=file_1_file_1_g30105.t1	AT1G21630	AT1G21630	Calcium-binding EF hand family protein [Source:NCBI gene (formerly Entrezgene);Acc:838765]	45.5	861	2.2e-165	580.1
	PadryChr4.g10534.t1|AUGUSTUS|ID=file_1_file_1_g4208.t1
	PadryChr1.g00204.t1|AUGUSTUS|ID=file_1_file_1_g30106.t1	AT1G20780	SAUL1	senescence-associated E3 ubiquitin ligase 1 [Source:NCBI gene (formerly Entrezgene);Acc:838668]	63.4	804	1.2e-285	979.5
	PadryChr4.g10684.t1|AUGUSTUS|ID=file_1_file_1_g4349.t1
	PadryChr1.g00205.t1|GeneMark.hmm|ID=file_1_file_2_4924_t	AT1G20780	SAUL1	senescence-associated E3 ubiquitin ligase 1 [Source:NCBI gene (formerly Entrezgene);Acc:838668]	62.7	284	4.6e-97	351.7
	PadryChr4.g10819.t1|AUGUSTUS|ID=file_1_file_1_g4476.t1
	PadryChr1.g00206.t1|AUGUSTUS|ID=file_1_file_1_g30107.t1	AT5G42350	AT5G42350	Galactose oxidase/kelch repeat superfamily protein [Source:NCBI gene (formerly Entrezgene);Acc:834241]	52.7	582	8.5e-173	604.4
	PadryChr4.g10898.t1|AUGUSTUS|ID=file_1_file_1_g4551.t1
	PadryChr1.g00207.t1|AUGUSTUS|ID=file_1_file_1_g30108.t1	AT2G33700	PP2CG1	Protein phosphatase 2C family protein [Source:NCBI gene (formerly Entrezgene);Acc:817935]	67.1	377	6.7e-140	494.6
	PadryChr4.g10900.t1|AUGUSTUS|ID=file_1_file_1_g4552.t1
	PadryChr1.g00208.t1|AUGUSTUS|ID=file_1_file_1_g30109.t1	AT1G42540	GLR3.3	glutamate receptor 3.3 [Source:NCBI gene (formerly Entrezgene);Acc:840859]	63.2	815	9.8e-297	1016.5
	PadryChr4.g10972.t1|AUGUSTUS|ID=file_1_file_1_g4615.t1
	PadryChr1.g00211.t1|AUGUSTUS|ID=file_1_file_1_g30112.t1	AT1G42970	GAPB	glyceraldehyde-3-phosphate dehydrogenase B subunit [Source:NCBI gene (formerly Entrezgene);Acc:840895]	83.4	453	1.4e-214	742.7
	PadryChr4.g10977.t1|AUGUSTUS|ID=file_1_file_1_g4620.t1
	PadryChr1.g00212.t1|AUGUSTUS|ID=file_1_file_1_g30113.t1	AT5G65980	AT5G65980	Auxin efflux carrier family protein [Source:NCBI gene (formerly Entrezgene);Acc:836728]	55.6	372	5.7e-110	394.8
	PadryChr4.g11016.t1|AUGUSTUS|ID=file_1_file_1_g4656.t1
	PadryChr1.g00213.t1|AUGUSTUS|ID=file_1_file_1_g30114.t1	AT1G42960	AT1G42960	inner membrane localized protein [Source:NCBI gene (formerly Entrezgene);Acc:840894]	41.2	119	7.9e-14	73.9
	PadryChr5.g11113.t1|AUGUSTUS|ID=file_1_file_1_g21959.t1
	PadryChr1.g00214.t1|AUGUSTUS|ID=file_1_file_1_g30115.t1	AT4G15080	AT4G15080	DHHC-type zinc finger family protein [Source:NCBI gene (formerly Entrezgene);Acc:827172]	49.1	727	3.5e-150	529.3
	PadryChr5.g11307.t1|AUGUSTUS|ID=file_1_file_1_g22133.t1
	PadryChr1.g00215.t1|AUGUSTUS|ID=file_1_file_1_g30116.t1	AT5G65970	MLO10	Seven transmembrane MLO family protein [Source:NCBI gene (formerly Entrezgene);Acc:836727]	55.6	561	2.8e-164	575.9
	PadryChr5.g11316.t1|AUGUSTUS|ID=file_1_file_1_g22140.t1
	PadryChr1.g00216.t1|AUGUSTUS|ID=file_1_file_1_g30117.t1	AT1G76400	AT1G76400	Ribophorin I [Source:NCBI gene (formerly Entrezgene);Acc:843972]	68.4	462	1.3e-187	653.3
	PadryChr5.g11616.t1|AUGUSTUS|ID=file_1_file_1_g22422.t1
	PadryChr1.g00217.t1|AUGUSTUS|ID=file_1_file_1_g30118.t1	AT1G76405	AT1G76405	outer envelope pore 21B-like protein [Source:NCBI gene (formerly Entrezgene);Acc:843973]	50	170	3.7e-51	198.4
	PadryChr5.g11728.t1|AUGUSTUS|ID=file_1_file_1_g22527.t1
	PadryChr1.g00218.t1|AUGUSTUS|ID=file_1_file_1_g30119.t1	AT4G35300	TMT2	tonoplast monosaccharide transporter2 [Source:NCBI gene (formerly Entrezgene);Acc:829684]	75.1	740	0	1080.1
	PadryChr5.g11817.t1|AUGUSTUS|ID=file_1_file_1_g22610.t1
	PadryChr1.g00219.t1|GeneMark.hmm|ID=file_1_file_2_4938_t	AT4G35300	TMT2	tonoplast monosaccharide transporter2 [Source:NCBI gene (formerly Entrezgene);Acc:829684]	71.7	523	1.4e-205	713
	PadryChr5.g11903.t1|AUGUSTUS|ID=file_1_file_1_g22691.t1
	PadryChr1.g00220.t1|AUGUSTUS|ID=file_1_file_1_g30120.t1	AT2G38090	AT2G38090	Duplicated homeodomain-like superfamily protein [Source:NCBI gene (formerly Entrezgene);Acc:818387]	49.7	189	4.4e-40	162.5
	PadryChr5.g12338.t1|AUGUSTUS|ID=file_1_file_1_g23096.t1
	PadryChr1.g00221.t1|AUGUSTUS|ID=file_1_file_1_g30121.t1	AT4G35310	CPK5	calmodulin-domain protein kinase 5 [Source:NCBI gene (formerly Entrezgene);Acc:829685]	88.9	487	1.5e-218	756.1
	PadryChr5.g12383.t1|GeneMark.hmm|ID=file_1_file_2_17113_t
	PadryChr1.g00222.t1|AUGUSTUS|ID=file_1_file_1_g30122.t1	AT3G06880	AT3G06880	Transducin/WD40 repeat-like superfamily protein [Source:NCBI gene (formerly Entrezgene);Acc:819873]	21.1	989	7.4e-18	90.5
	PadryChr5.g12434.t1|AUGUSTUS|ID=file_1_file_1_g23183.t1
	PadryChr1.g00223.t1|AUGUSTUS|ID=file_1_file_1_g30123.t1	AT2G44360	AT2G44360	ecotropic viral integration site protein [Source:NCBI gene (formerly Entrezgene);Acc:819043]	70.5	129	6.4e-43	170.6
	PadryChr5.g12465.t1|AUGUSTUS|ID=file_1_file_1_g23211.t1
	PadryChr1.g00224.t1|AUGUSTUS|ID=file_1_file_1_g30124.t1	AT3G12110	ACT11	actin-11 [Source:NCBI gene (formerly Entrezgene);Acc:820385]	96.6	377	1.2e-214	742.7
	PadryChr5.g12479.t1|AUGUSTUS|ID=file_1_file_1_g23225.t1
	PadryChr1.g00225.t1|AUGUSTUS|ID=file_1_file_1_g30125.t1	AT3G07160	GSL10	glucan synthase-like 10 [Source:NCBI gene (formerly Entrezgene);Acc:819903]	74	1928	0	2830.4
	PadryChr5.g12878.t1|AUGUSTUS|ID=file_1_file_1_g23583.t1
	PadryChr1.g00226.t1|AUGUSTUS|ID=file_1_file_1_g30126.t1	AT2G42070	NUDX23	nudix hydrolase homolog 23 [Source:NCBI gene (formerly Entrezgene);Acc:818807]	73.6	193	5.6e-84	308.1
	PadryChr5.g12930.t1|AUGUSTUS|ID=file_1_file_1_g23630.t1
	PadryChr1.g00227.t1|GeneMark.hmm|ID=file_1_file_2_4951_t	AT2G42070	NUDX23	nudix hydrolase homolog 23 [Source:NCBI gene (formerly Entrezgene);Acc:818807]	74.3	175	5.2e-76	281.6
	PadryChr5.g12950.t1|AUGUSTUS|ID=file_1_file_1_g23649.t1
	PadryChr1.g00228.t1|AUGUSTUS|ID=file_1_file_1_g30127.t1	AT1G31780	AT1G31780	oligomeric golgi complex subunit [Source:NCBI gene (formerly Entrezgene);Acc:840065]	73.4	691	1.1e-284	976.1
	PadryChr5.g13006.t1|AUGUSTUS|ID=file_1_file_1_g23698.t1
	PadryChr1.g00229.t1|AUGUSTUS|ID=file_1_file_1_g30128.t1	AT5G17310	UGP2	UDP-glucose pyrophosphorylase 2 [Source:NCBI gene (formerly Entrezgene);Acc:831596]	43.3	363	1.6e-59	226.9
	PadryChr5.g13039.t1|AUGUSTUS|ID=file_1_file_1_g23727.t1
	PadryChr1.g00231.t1|AUGUSTUS|ID=file_1_file_1_g30130.t1	AT1G65910	NAC028	NAC domain containing protein 28 [Source:NCBI gene (formerly Entrezgene);Acc:842903]	42.4	564	2.9e-103	373.2
	PadryChr5.g13095.t1|AUGUSTUS|ID=file_1_file_1_g23777.t1
	PadryChr1.g00232.t1|AUGUSTUS|ID=file_1_file_1_g30131.t1	AT1G48410	AGO1	Stabilizer of iron transporter SufD / Polynucleotidyl transferase [Source:NCBI gene (formerly Entrezgene);Acc:841262]	74.9	960	0	1434.9
	PadryChr5.g13146.t1|AUGUSTUS|ID=file_1_file_1_g23825.t1
	PadryChr1.g00233.t1|AUGUSTUS|ID=file_1_file_1_g30132.t1	AT1G73370	SUS6	sucrose synthase 6 [Source:NCBI gene (formerly Entrezgene);Acc:843672]	71.4	807	0	1210.7
	PadryChr5.g13226.t1|AUGUSTUS|ID=file_1_file_1_g23896.t1
	PadryChr1.g00234.t1|AUGUSTUS|ID=file_1_file_1_g30133.t1	AT1G79960	OFP14	ovate family protein 14 [Source:NCBI gene (formerly Entrezgene);Acc:844336]	33.5	275	1.4e-24	110.5
	PadryChr5.g13262.t1|AUGUSTUS|ID=file_1_file_1_g23931.t1
	PadryChr1.g00235.t1|AUGUSTUS|ID=file_1_file_1_g30134.t1	AT2G40260	AT2G40260	Homeodomain-like superfamily protein [Source:NCBI gene (formerly Entrezgene);Acc:818618]	75	68	8.4e-24	108.2
	PadryChr5.g13264.t1|AUGUSTUS|ID=file_1_file_1_g23933.t1
	PadryChr1.g00236.t1|AUGUSTUS|ID=file_1_file_1_g30135.t1	AT1G75010	ARC3	GTP binding protein [Source:NCBI gene (formerly Entrezgene);Acc:843839]	48	736	3e-108	390.2
	PadryChr5.g13429.t1|AUGUSTUS|ID=file_1_file_1_g24079.t1
	PadryChr1.g00237.t1|AUGUSTUS|ID=file_1_file_1_g30136.t1	AT1G31310	AT1G31310	hydroxyproline-rich glycoprotein family protein [Source:NCBI gene (formerly Entrezgene);Acc:840019]	54.2	155	1.4e-38	157.5
	PadryChr5.g13457.t1|AUGUSTUS|ID=file_1_file_1_g24104.t1
	PadryChr1.g00238.t1|AUGUSTUS|ID=file_1_file_1_g30137.t1	AT5G45130	RHA1	Ras small GTP-binding family protein [Source:NCBI gene (formerly Entrezgene);Acc:834549]	87.9	132	7.4e-61	230.7
	PadryChr5.g13508.t1|AUGUSTUS|ID=file_1_file_1_g24148.t1
	PadryChr1.g00239.t1|AUGUSTUS|ID=file_1_file_1_g30138.t1	AT1G14680	AT1G14680	early endosome antigen [Source:NCBI gene (formerly Entrezgene);Acc:838030]	36.8	239	4.6e-29	125.6
	PadryChr5.g13515.t1|AUGUSTUS|ID=file_1_file_1_g24155.t1
	PadryChr1.g00240.t1|AUGUSTUS|ID=file_1_file_1_g30139.t1	AT2G37250	ADK	adenosine kinase [Source:NCBI gene (formerly Entrezgene);Acc:818302]	71.4	283	3.7e-112	401.7
	PadryChr5.g13526.t1|AUGUSTUS|ID=file_1_file_1_g24166.t1
	PadryChr1.g00241.t1|AUGUSTUS|ID=file_1_file_1_g30140.t1	AT1G14550	AT1G14550	Peroxidase superfamily protein [Source:NCBI gene (formerly Entrezgene);Acc:838017]	65.9	320	2.4e-115	412.5
	PadryChr5.g13553.t1|AUGUSTUS|ID=file_1_file_1_g24193.t1
	PadryChr1.g00242.t1|AUGUSTUS|ID=file_1_file_1_g30141.t1	AT1G65840	PAO4	polyamine oxidase 4 [Source:NCBI gene (formerly Entrezgene);Acc:842894]	66.5	498	1.6e-195	679.5
	PadryChr5.g13605.t1|AUGUSTUS|ID=file_1_file_1_g24242.t1
	PadryChr1.g00243.t1|GeneMark.hmm|ID=file_1_file_2_4966_t	AT1G65840	PAO4	polyamine oxidase 4 [Source:NCBI gene (formerly Entrezgene);Acc:842894]	66.7	213	2.2e-79	292.7
	PadryChr5.g13628.t1|AUGUSTUS|ID=file_1_file_1_g24263.t1
	PadryChr1.g00244.t1|AUGUSTUS|ID=file_1_file_1_g30142.t1	AT5G56550	OXS3	oxidative stress 3 [Source:NCBI gene (formerly Entrezgene);Acc:835756]	48	102	1.3e-11	67
	PadryChr5.g13673.t1|AUGUSTUS|ID=file_1_file_1_g24303.t1
	PadryChr1.g00245.t1|AUGUSTUS|ID=file_1_file_1_g30143.t1	AT5G13770	AT5G13770	Pentatricopeptide repeat (PPR-like) superfamily protein [Source:NCBI gene (formerly Entrezgene);Acc:831222]	39.2	148	2.4e-23	107.8
	PadryChr5.g13801.t1|AUGUSTUS|ID=file_1_file_1_g24416.t1
	PadryChr1.g00246.t1|AUGUSTUS|ID=file_1_file_1_g30144.t1	AT3G02720	DJ1D	Class I glutamine amidotransferase-like superfamily protein [Source:NCBI gene (formerly Entrezgene);Acc:820875]	76.4	368	1.3e-173	606.3
	PadryChr5.g13817.t1|AUGUSTUS|ID=file_1_file_1_g24431.t1
	PadryChr1.g00247.t1|AUGUSTUS|ID=file_1_file_1_g30145.t1
	PadryChr5.g13826.t1|AUGUSTUS|ID=file_1_file_1_g24438.t1
	PadryChr1.g00249.t1|AUGUSTUS|ID=file_1_file_1_g30147.t1	AT5G05670	AT5G05670	signal recognition particle binding protein [Source:NCBI gene (formerly Entrezgene);Acc:830451]	71.1	232	5.2e-95	345.5
	PadryChr5.g13942.t1|AUGUSTUS|ID=file_1_file_1_g24542.t1
	PadryChr1.g00250.t1|AUGUSTUS|ID=file_1_file_1_g30148.t1	AT3G02820	AT3G02820	zinc knuckle (CCHC-type) family protein [Source:NCBI gene (formerly Entrezgene);Acc:821018]	46	278	2.5e-55	213
	PadryChr6.g14117.t1|AUGUSTUS|ID=file_1_file_1_g20038.t1
	PadryChr1.g00251.t1|AUGUSTUS|ID=file_1_file_1_g30149.t1
	PadryChr6.g14129.t1|AUGUSTUS|ID=file_1_file_1_g20048.t1
	PadryChr1.g00252.t1|AUGUSTUS|ID=file_1_file_1_g30150.t1	AT1G73230	AT1G73230	Nascent polypeptide-associated complex NAC [Source:NCBI gene (formerly Entrezgene);Acc:843657]	76.4	157	6.1e-52	202.2
	PadryChr6.g14259.t1|AUGUSTUS|ID=file_1_file_1_g20172.t1
	PadryChr1.g00253.t1|AUGUSTUS|ID=file_1_file_1_g30151.t1	AT2G41510	CKX1	cytokinin oxidase/dehydrogenase 1 [Source:NCBI gene (formerly Entrezgene);Acc:818749]	46.4	474	7e-125	444.9
	PadryChr6.g14284.t1|AUGUSTUS|ID=file_1_file_1_g20195.t1
	PadryChr1.g00254.t1|GeneMark.hmm|ID=file_1_file_2_4975_t	AT2G41510	CKX1	cytokinin oxidase/dehydrogenase 1 [Source:NCBI gene (formerly Entrezgene);Acc:818749]	46.4	474	6.6e-125	444.9
	PadryChr6.g14520.t1|AUGUSTUS|ID=file_1_file_1_g20412.t1
	PadryChr1.g00255.t1|AUGUSTUS|ID=file_1_file_1_g30152.t1	AT2G37980	AT2G37980	O-fucosyltransferase family protein [Source:NCBI gene (formerly Entrezgene);Acc:818376]	50	164	1e-34	143.7
	PadryChr6.g14639.t1|AUGUSTUS|ID=file_1_file_1_g20527.t1
	PadryChr1.g00257.t1|AUGUSTUS|ID=file_1_file_1_g30154.t1	AT3G04930	AT3G04930	DNA-binding storekeeper protein-related transcriptional regulator [Source:NCBI gene (formerly Entrezgene);Acc:819653]	29.5	95	3.2e-07	52
	PadryChr6.g14695.t1|AUGUSTUS|ID=file_1_file_1_g20582.t1
	PadryChr1.g00258.t1|AUGUSTUS|ID=file_1_file_1_g30155.t1	AT3G18630	UNG	uracil dna glycosylase [Source:NCBI gene (formerly Entrezgene);Acc:821394]	64.4	331	9.2e-117	417.2
	PadryChr6.g14762.t1|AUGUSTUS|ID=file_1_file_1_g20642.t1
	PadryChr1.g00259.t1|AUGUSTUS|ID=file_1_file_1_g30156.t1	AT4G31970	CYP82C2	cytochrome P450, family 82, subfamily C, polypeptide 2 [Source:NCBI gene (formerly Entrezgene);Acc:829327]	47.2	502	4.5e-126	448.7
	PadryChr6.g14769.t1|AUGUSTUS|ID=file_1_file_1_g20648.t1
	PadryChr1.g00260.t1|AUGUSTUS|ID=file_1_file_1_g30157.t1	AT2G43900	5PTase12	Endonuclease/exonuclease/phosphatase family protein [Source:NCBI gene (formerly Entrezgene);Acc:818994]	64.4	973	0	1331.6
	PadryChr6.g14789.t1|AUGUSTUS|ID=file_1_file_1_g20665.t1
	PadryChr1.g00261.t1|AUGUSTUS|ID=file_1_file_1_g30158.t1	AT1G50300	TAF15	TBP-associated factor 15 [Source:NCBI gene (formerly Entrezgene);Acc:841452]	66.1	310	3.1e-82	302.8
	PadryChr6.g14906.t1|AUGUSTUS|ID=file_1_file_1_g20770.t1
	PadryChr1.g00262.t1|GeneMark.hmm|ID=file_1_file_2_4982_t	AT1G50300	TAF15	TBP-associated factor 15 [Source:NCBI gene (formerly Entrezgene);Acc:841452]	65.6	326	6.7e-85	311.6
	PadryChr6.g14946.t1|AUGUSTUS|ID=file_1_file_1_g20805.t1
	PadryChr1.g00263.t1|AUGUSTUS|ID=file_1_file_1_g30159.t1
	PadryChr6.g14983.t1|AUGUSTUS|ID=file_1_file_1_g20842.t1
	PadryChr1.g00264.t1|AUGUSTUS|ID=file_1_file_1_g30160.t1	AT2G18520	AT2G18520	Tetratricopeptide repeat (TPR)-like superfamily protein [Source:NCBI gene (formerly Entrezgene);Acc:816367]	51.8	332	4.9e-90	329.3
	PadryChr6.g14996.t1|AUGUSTUS|ID=file_1_file_1_g20854.t1
	PadryChr1.g00265.t1|AUGUSTUS|ID=file_1_file_1_g30161.t1	AT1G77640	AT1G77640	Integrase-type DNA-binding superfamily protein [Source:NCBI gene (formerly Entrezgene);Acc:844099]	72.8	92	1.7e-29	126.7
	PadryChr6.g15010.t1|AUGUSTUS|ID=file_1_file_1_g20868.t1
	PadryChr1.g00266.t1|AUGUSTUS|ID=file_1_file_1_g30162.t1	AT1G25290	RBL10	RHOMBOID-like protein 10 [Source:NCBI gene (formerly Entrezgene);Acc:839113]	60.2	216	4.1e-70	262.3
	PadryChr6.g15374.t1|AUGUSTUS|ID=file_1_file_1_g21200.t1
	PadryChr1.g00267.t1|AUGUSTUS|ID=file_1_file_1_g30163.t1	AT1G25290	RBL10	RHOMBOID-like protein 10 [Source:NCBI gene (formerly Entrezgene);Acc:839113]	51.9	206	3e-58	223
	PadryChr6.g15411.t1|AUGUSTUS|ID=file_1_file_1_g21237.t1
	PadryChr1.g00268.t1|AUGUSTUS|ID=file_1_file_1_g30164.t1	AT1G25290	RBL10	RHOMBOID-like protein 10 [Source:NCBI gene (formerly Entrezgene);Acc:839113]	48.2	166	1.3e-44	176.8
	PadryChr6.g15412.t1|AUGUSTUS|ID=file_1_file_1_g21238.t1
	PadryChr1.g00269.t1|GeneMark.hmm|ID=file_1_file_2_4989_t	AT4G08280	AT4G08280	Thioredoxin superfamily protein [Source:NCBI gene (formerly Entrezgene);Acc:826382]	62.3	130	2.9e-36	148.7
	PadryChr6.g15413.t1|AUGUSTUS|ID=file_1_file_1_g21239.t1
	PadryChr1.g00270.t1|AUGUSTUS|ID=file_1_file_1_g30165.t1	AT4G08280	AT4G08280	Thioredoxin superfamily protein [Source:NCBI gene (formerly Entrezgene);Acc:826382]	62.3	130	2.8e-36	148.7
	PadryChr7.g15624.t1|AUGUSTUS|ID=file_1_file_1_g27483.t1
	PadryChr1.g00271.t1|AUGUSTUS|ID=file_1_file_1_g30166.t1	AT3G10810	AT3G10810	zinc finger (C3HC4-type RING finger) family protein [Source:NCBI gene (formerly Entrezgene);Acc:820250]	44.4	320	7.9e-57	218.8
	PadryChr7.g15693.t1|AUGUSTUS|ID=file_1_file_1_g27548.t1
	PadryChr1.g00272.t1|AUGUSTUS|ID=file_1_file_1_g30167.t1	AT3G51860	CAX3	cation exchanger 3 [Source:NCBI gene (formerly Entrezgene);Acc:824349]	63.7	432	1.8e-142	503.1
	PadryChr7.g15724.t1|AUGUSTUS|ID=file_1_file_1_g27577.t1
	PadryChr1.g00273.t1|AUGUSTUS|ID=file_1_file_1_g30168.t1	AT1G10780	AT1G10780	F-box/RNI-like superfamily protein [Source:NCBI gene (formerly Entrezgene);Acc:837621]	51.1	419	2.7e-120	429.5
	PadryChr7.g15749.t1|AUGUSTUS|ID=file_1_file_1_g27601.t1
	PadryChr1.g00274.t1|AUGUSTUS|ID=file_1_file_1_g30169.t1	AT4G08300	UMAMIT17	nodulin MtN21 /EamA-like transporter family protein [Source:NCBI gene (formerly Entrezgene);Acc:826384]	51.7	344	1.7e-101	366.7
	PadryChr7.g15803.t1|AUGUSTUS|ID=file_1_file_1_g27652.t1
	PadryChr1.g00275.t1|AUGUSTUS|ID=file_1_file_1_g30170.t1	AT2G39510	UMAMIT14	nodulin MtN21 /EamA-like transporter family protein [Source:NCBI gene (formerly Entrezgene);Acc:818536]	59.1	325	8.2e-107	384.4
	PadryChr7.g15880.t1|AUGUSTUS|ID=file_1_file_1_g27722.t1
	PadryChr1.g00276.t1|AUGUSTUS|ID=file_1_file_1_g30171.t1	AT1G18340	AT1G18340	basal transcription factor complex subunit-like protein [Source:NCBI gene (formerly Entrezgene);Acc:838415]	69.4	307	3.1e-117	418.7
	PadryChr7.g16035.t1|AUGUSTUS|ID=file_1_file_1_g27864.t1
	PadryChr1.g00277.t1|AUGUSTUS|ID=file_1_file_1_g30172.t1	AT2G03200	AT2G03200	Eukaryotic aspartyl protease family protein [Source:NCBI gene (formerly Entrezgene);Acc:814849]	45.3	435	9.8e-87	317.8
	PadryChr7.g16072.t1|AUGUSTUS|ID=file_1_file_1_g27900.t1
	PadryChr1.g00278.t1|AUGUSTUS|ID=file_1_file_1_g30173.t1	AT2G35585	AT2G35585	cystic fibrosis transmembrane conductance regulator [Source:NCBI gene (formerly Entrezgene);Acc:818124]	33.3	126	1e-11	67
	PadryChr7.g16083.t1|AUGUSTUS|ID=file_1_file_1_g27911.t1
	PadryChr1.g00279.t1|AUGUSTUS|ID=file_1_file_1_g30174.t1	AT4G38490	AT4G38490	transmembrane protein [Source:NCBI gene (formerly Entrezgene);Acc:830005]	62.7	75	1.9e-19	92.8
	PadryChr7.g16294.t1|AUGUSTUS|ID=file_1_file_1_g28095.t1
	PadryChr1.g00280.t1|AUGUSTUS|ID=file_1_file_1_g30175.t1	AT5G53590	AT5G53590	SAUR-like auxin-responsive protein family [Source:NCBI gene (formerly Entrezgene);Acc:835441]	50	74	1.7e-16	82.4
	PadryChr7.g16328.t1|AUGUSTUS|ID=file_1_file_1_g28127.t1
	PadryChr1.g00281.t1|AUGUSTUS|ID=file_1_file_1_g30176.t1	AT5G08710	RUG1	Regulator of chromosome condensation (RCC1) family protein [Source:NCBI gene (formerly Entrezgene);Acc:830771]	64.4	399	2.9e-161	565.5
	PadryChr7.g16456.t1|AUGUSTUS|ID=file_1_file_1_g28246.t1
	PadryChr1.g00283.t1|AUGUSTUS|ID=file_1_file_1_g30178.t1	AT1G77810	AT1G77810	Galactosyltransferase family protein [Source:NCBI gene (formerly Entrezgene);Acc:844443]	71.6	405	1.5e-169	592.8
	PadryChr7.g16519.t1|AUGUSTUS|ID=file_1_file_1_g28308.t1
	PadryChr1.g00284.t1|AUGUSTUS|ID=file_1_file_1_g30179.t1	AT1G68150	WRKY9	WRKY DNA-binding protein 9 [Source:NCBI gene (formerly Entrezgene);Acc:843143]	38.2	220	2.4e-29	126.7
	PadryChr7.g16816.t1|AUGUSTUS|ID=file_1_file_1_g28587.t1
	PadryChr1.g00285.t1|AUGUSTUS|ID=file_1_file_1_g30180.t1	AT3G49170	EMB2261	Tetratricopeptide repeat (TPR)-like superfamily protein [Source:NCBI gene (formerly Entrezgene);Acc:824078]	30.8	107	4.6e-08	57
	PadryChr7.g16927.t1|AUGUSTUS|ID=file_1_file_1_g28688.t1
	PadryChr1.g00287.t1|AUGUSTUS|ID=file_1_file_1_g30182.t1	AT1G68140	AT1G68140	zinc finger/BTB domain protein, putative (DUF1644) [Source:NCBI gene (formerly Entrezgene);Acc:843142]	52.9	221	6.9e-64	241.5
	PadryChr7.g17060.t1|AUGUSTUS|ID=file_1_file_1_g28809.t1
	PadryChr1.g00288.t1|AUGUSTUS|ID=file_1_file_1_g30183.t1	AT3G58970	MGT6	magnesium transporter 6 [Source:NCBI gene (formerly Entrezgene);Acc:825066]	70.1	384	3.5e-138	488.8
	PadryChr7.g17199.t1|AUGUSTUS|ID=file_1_file_1_g28935.t1
	PadryChr1.g00289.t1|GeneMark.hmm|ID=file_1_file_2_5003_t	AT3G58970	MGT6	magnesium transporter 6 [Source:NCBI gene (formerly Entrezgene);Acc:825066]	67.9	293	4.1e-97	352.1
	PadryChr7.g17388.t1|AUGUSTUS|ID=file_1_file_1_g29109.t1
	PadryChr1.g00290.t1|AUGUSTUS|ID=file_1_file_1_g30184.t1	AT4G22970	ESP	separase [Source:NCBI gene (formerly Entrezgene);Acc:828396]	40.5	1694	0	1129
	PadryChr7.g17467.t1|AUGUSTUS|ID=file_1_file_1_g29179.t1
	PadryChr1.g00291.t1|AUGUSTUS|ID=file_1_file_1_g30185.t1	AT4G22970	ESP	separase [Source:NCBI gene (formerly Entrezgene);Acc:828396]	31.2	491	2.6e-53	207.2
	PadryChr7.g17523.t1|GeneMark.hmm|ID=file_1_file_2_22028_t
	PadryChr1.g00292.t1|AUGUSTUS|ID=file_1_file_1_g30186.t1	AT2G01070	AT2G01070	Lung seven transmembrane receptor family protein [Source:NCBI gene (formerly Entrezgene);Acc:814637]	48.3	414	2.2e-98	356.3
	PadryChr8.g17653.t1|AUGUSTUS|ID=file_1_file_1_g13502.t1
	PadryChr1.g00293.t1|AUGUSTUS|ID=file_1_file_1_g30187.t1	AT1G11400	PYM	partner of Y14-MAGO [Source:NCBI gene (formerly Entrezgene);Acc:837682]	39.3	229	1.1e-29	127.5
	PadryChr8.g17720.t1|AUGUSTUS|ID=file_1_file_1_g13562.t1
	PadryChr1.g00294.t1|AUGUSTUS|ID=file_1_file_1_g30188.t1	AT1G37130	NIA2	nitrate reductase 2 [Source:NCBI gene (formerly Entrezgene);Acc:840630]	70.6	917	0	1355.9
	PadryChr8.g18171.t1|AUGUSTUS|ID=file_1_file_1_g13967.t1
	PadryChr1.g00295.t1|AUGUSTUS|ID=file_1_file_1_g30189.t1	AT3G29810	COBL2	COBRA-like protein 2 [Source:NCBI gene (formerly Entrezgene);Acc:822697]	55.8	387	1e-131	467.2
	PadryChr8.g18173.t1|AUGUSTUS|ID=file_1_file_1_g13969.t1
	PadryChr1.g00296.t1|AUGUSTUS|ID=file_1_file_1_g30190.t1	AT4G08180	ORP1C	OSBP(oxysterol binding protein)-related protein 1C [Source:NCBI gene (formerly Entrezgene);Acc:826368]	77.1	720	1.5e-296	1015.8
	PadryChr8.g18210.t1|AUGUSTUS|ID=file_1_file_1_g14001.t1
	PadryChr1.g00297.t1|AUGUSTUS|ID=file_1_file_1_g30191.t1	AT1G77740	PIP5K2	phosphatidylinositol-4-phosphate 5-kinase 2 [Source:NCBI gene (formerly Entrezgene);Acc:844110]	72.8	500	3e-209	725.7
	PadryChr8.g18375.t1|AUGUSTUS|ID=file_1_file_1_g14159.t1
	PadryChr1.g00298.t1|AUGUSTUS|ID=file_1_file_1_g30192.t1	AT3G57040	ARR9	response regulator 9 [Source:NCBI gene (formerly Entrezgene);Acc:824871]	61.8	144	2.5e-44	176.4
	PadryChr8.g18474.t1|AUGUSTUS|ID=file_1_file_1_g14257.t1
	PadryChr1.g00299.t1|AUGUSTUS|ID=file_1_file_1_g30193.t1	AT5G22090	AT5G22090	FAF-like protein (DUF3049) [Source:NCBI gene (formerly Entrezgene);Acc:832270]	35.4	291	6.5e-25	112.5
	PadryChr8.g18670.t1|AUGUSTUS|ID=file_1_file_1_g14449.t1
	PadryChr1.g00300.t1|AUGUSTUS|ID=file_1_file_1_g30194.t1	AT3G52990	AT3G52990	Pyruvate kinase family protein [Source:NCBI gene (formerly Entrezgene);Acc:824465]	72.5	316	9.2e-126	447.2
	PadryChr8.g18780.t1|AUGUSTUS|ID=file_1_file_1_g14550.t1
	PadryChr1.g00301.t1|GeneMark.hmm|ID=file_1_file_2_5014_t	AT3G52990	AT3G52990	Pyruvate kinase family protein [Source:NCBI gene (formerly Entrezgene);Acc:824465]	73.4	282	3.5e-113	405.2
	PadryChr8.g18828.t1|AUGUSTUS|ID=file_1_file_1_g14595.t1
	PadryChr1.g00302.t1|AUGUSTUS|ID=file_1_file_1_g30195.t1	AT2G38820	AT2G38820	DNA-directed RNA polymerase subunit beta-beta protein, putative (DUF506) [Source:NCBI gene (formerly Entrezgene);Acc:818464]	48.3	151	4.3e-33	139
	PadryChr8.g18852.t1|AUGUSTUS|ID=file_1_file_1_g14616.t1
	PadryChr1.g00303.t1|AUGUSTUS|ID=file_1_file_1_g30196.t1	AT1G76980	AT1G76980	patatin-like phospholipase domain protein [Source:NCBI gene (formerly Entrezgene);Acc:844034]	30.1	193	2.1e-10	63.5
	PadryChr8.g18936.t1|AUGUSTUS|ID=file_1_file_1_g14691.t1
	PadryChr1.g00304.t1|AUGUSTUS|ID=file_1_file_1_g30197.t1	AT1G49780	PUB26	plant U-box 26 [Source:NCBI gene (formerly Entrezgene);Acc:841401]	33.5	394	8.6e-48	188.3
	PadryChr8.g18955.t1|AUGUSTUS|ID=file_1_file_1_g14706.t1
	PadryChr1.g00305.t1|AUGUSTUS|ID=file_1_file_1_g30198.t1	AT1G43900	AT1G43900	Protein phosphatase 2C family protein [Source:NCBI gene (formerly Entrezgene);Acc:840989]	73.9	276	4.8e-117	417.9
	PadryChr8.g18973.t1|AUGUSTUS|ID=file_1_file_1_g14721.t1
	PadryChr1.g00306.t1|GeneMark.hmm|ID=file_1_file_2_5020_t	AT1G43900	AT1G43900	Protein phosphatase 2C family protein [Source:NCBI gene (formerly Entrezgene);Acc:840989]	74.4	133	2.1e-54	208.8
	PadryChr8.g19053.t1|AUGUSTUS|ID=file_1_file_1_g14792.t1
	PadryChr8.g19164.t1|AUGUSTUS|ID=file_1_file_1_g14891.t1
	PadryChr1.g00308.t1|AUGUSTUS|ID=file_1_file_1_g30200.t1	AT2G01070	AT2G01070	Lung seven transmembrane receptor family protein [Source:NCBI gene (formerly Entrezgene);Acc:814637]	63.1	103	4.5e-31	131
	PadryChr8.g19171.t1|AUGUSTUS|ID=file_1_file_1_g14896.t1
	PadryChr1.g00310.t1|AUGUSTUS|ID=file_1_file_1_g30202.t1	AT5G42240	scpl42	serine carboxypeptidase-like 42 [Source:NCBI gene (formerly Entrezgene);Acc:834229]	73.3	146	1.4e-61	233
	PadryChr8.g19357.t1|AUGUSTUS|ID=file_1_file_1_g15060.t1
	PadryChr1.g00311.t1|AUGUSTUS|ID=file_1_file_1_g30203.t1	AT1G21380	AT1G21380	Target of Myb protein 1 [Source:NCBI gene (formerly Entrezgene);Acc:838737]	50.2	520	9.6e-112	401.4
	PadryChr8.g19393.t1|AUGUSTUS|ID=file_1_file_1_g15093.t1
	PadryChr1.g00312.t1|AUGUSTUS|ID=file_1_file_1_g30204.t1	AT5G51810	GA20OX2	gibberellin 20 oxidase 2 [Source:NCBI gene (formerly Entrezgene);Acc:835256]	57.4	350	8.2e-120	427.6
	PadryChr8.g19418.t1|AUGUSTUS|ID=file_1_file_1_g15116.t1
	PadryChr1.g00315.t1|AUGUSTUS|ID=file_1_file_1_g30207.t1	AT1G77250	AT1G77250	RING/FYVE/PHD-type zinc finger family protein [Source:NCBI gene (formerly Entrezgene);Acc:844061]	30.7	495	5.2e-60	229.6
	PadryChr8.g19446.t1|AUGUSTUS|ID=file_1_file_1_g15143.t1
	PadryChr1.g00316.t1|AUGUSTUS|ID=file_1_file_1_g30208.t1	AT1G21550	AT1G21550	Calcium-binding EF-hand family protein [Source:NCBI gene (formerly Entrezgene);Acc:838756]	44.7	150	5.8e-27	117.9
	PadryChr8.g19575.t1|AUGUSTUS|ID=file_1_file_1_g15265.t1
	PadryChr1.g00317.t1|AUGUSTUS|ID=file_1_file_1_g30209.t1	AT2G13440	AT2G13440	glucose-inhibited division family A protein [Source:NCBI gene (formerly Entrezgene);Acc:815830]	83.2	647	0	1090.9
	PadryChr8.g19614.t1|AUGUSTUS|ID=file_1_file_1_g15302.t1
	PadryChr1.g00318.t1|AUGUSTUS|ID=file_1_file_1_g30210.t1	AT3G02760	AT3G02760	Class II aaRS and biotin synthetases superfamily protein [Source:NCBI gene (formerly Entrezgene);Acc:820930]	53.4	920	1.4e-237	820.1
	PadryChr9.g19705.t1|AUGUSTUS|ID=file_1_file_1_g17261.t1
	PadryChr1.g00319.t1|AUGUSTUS|ID=file_1_file_1_g30211.t1	AT1G67570	AT1G67570	zinc finger CONSTANS-like protein (DUF3537) [Source:NCBI gene (formerly Entrezgene);Acc:843078]	43.3	178	3.3e-30	131
	PadryChr9.g19765.t1|AUGUSTUS|ID=file_1_file_1_g17314.t1
	PadryChr1.g00320.t1|AUGUSTUS|ID=file_1_file_1_g30212.t1	AT5G63950	CHR24	chromatin remodeling 24 [Source:NCBI gene (formerly Entrezgene);Acc:836516]	66	723	5.6e-271	931
	PadryChr9.g19944.t1|AUGUSTUS|ID=file_1_file_1_g17478.t1
	PadryChr1.g00322.t1|AUGUSTUS|ID=file_1_file_1_g30214.t1	AT4G37925	NdhM	subunit NDH-M of NAD(P)H:plastoquinone dehydrogenase complex [Source:NCBI gene (formerly Entrezgene);Acc:3770591]	74.5	145	3.4e-59	225.3
	PadryChr9.g20483.t1|AUGUSTUS|ID=file_1_file_1_g17969.t1
	PadryChr1.g00323.t1|AUGUSTUS|ID=file_1_file_1_g30215.t1	AT1G77280	AT1G77280	kinase with adenine nucleotide alpha hydrolases-like domain-containing protein [Source:NCBI gene (formerly Entrezgene);Acc:844064]	52.4	783	2e-197	686.4
	PadryChr9.g20555.t1|AUGUSTUS|ID=file_1_file_1_g18037.t1
	PadryChr1.g00324.t1|AUGUSTUS|ID=file_1_file_1_g30216.t1	AT3G55600	AT3G55600	Membrane fusion protein Use1 [Source:NCBI gene (formerly Entrezgene);Acc:824725]	48.3	242	5.4e-48	188.7
	PadryChr9.g20645.t1|AUGUSTUS|ID=file_1_file_1_g18119.t1
	PadryChr1.g00325.t1|AUGUSTUS|ID=file_1_file_1_g30217.t1	AT1G77330	AT1G77330	2-oxoglutarate (2OG) and Fe(II)-dependent oxygenase superfamily protein [Source:NCBI gene (formerly Entrezgene);Acc:844069]	66	315	5.8e-119	424.5
	PadryChr9.g20646.t1|GeneMark.hmm|ID=file_1_file_2_25160_t
	PadryChr1.g00326.t1|GeneMark.hmm|ID=file_1_file_2_5038_t	AT1G77330	AT1G77330	2-oxoglutarate (2OG) and Fe(II)-dependent oxygenase superfamily protein [Source:NCBI gene (formerly Entrezgene);Acc:844069]	58.4	113	1.2e-34	142.9
	PadryChr9.g20978.t1|AUGUSTUS|ID=file_1_file_1_g18412.t1
	PadryChr1.g00327.t1|AUGUSTUS|ID=file_1_file_1_g30218.t1	AT2G01170	BAT1	bidirectional amino acid transporter 1 [Source:NCBI gene (formerly Entrezgene);Acc:814645]	42.5	504	1.2e-113	407.5
	PadryChr9.g20985.t1|AUGUSTUS|ID=file_1_file_1_g18418.t1
	PadryChr1.g00328.t1|AUGUSTUS|ID=file_1_file_1_g30219.t1	AT1G77380	AAP3	amino acid permease 3 [Source:NCBI gene (formerly Entrezgene);Acc:844074]	78.2	468	1.5e-223	772.7
	PadryChr9.g21179.t1|GeneMark.hmm|ID=file_1_file_2_25645_t
	PadryChr1.g00329.t1|GeneMark.hmm|ID=file_1_file_2_5041_t	AT1G77380	AAP3	amino acid permease 3 [Source:NCBI gene (formerly Entrezgene);Acc:844074]	78.2	468	1.3e-223	772.7
	PadryChr9.g21265.t1|AUGUSTUS|ID=file_1_file_1_g18672.t1
	PadryChr1.g00330.t1|AUGUSTUS|ID=file_1_file_1_g30220.t1	AT1G21740	AT1G21740	DUF630 family protein, putative (DUF630 and DUF632) [Source:NCBI gene (formerly Entrezgene);Acc:838778]	42.7	681	6.3e-133	472.2
	PadryCtg1018.g31143.t1|AUGUSTUS|ID=file_1_file_1_g4743.t1
	PadryChr1.g00331.t1|AUGUSTUS|ID=file_1_file_1_g30221.t1	AT5G63780	SHA1	RING/FYVE/PHD zinc finger superfamily protein [Source:NCBI gene (formerly Entrezgene);Acc:836498]	56.9	369	6.7e-111	397.9
	PadryCtg1038.g31220.t1|AUGUSTUS|ID=file_1_file_1_g13385.t1
	PadryChr1.g00333.t1|AUGUSTUS|ID=file_1_file_1_g30223.t1	AT1G73400	AT1G73400	Pentatricopeptide repeat (PPR) superfamily protein [Source:NCBI gene (formerly Entrezgene);Acc:843675]	68	459	1.4e-57	221.5
	PadryCtg1169.g31741.t1|AUGUSTUS|ID=file_1_file_1_g1022.t1
	PadryChr1.g00335.t1|AUGUSTUS|ID=file_1_file_1_g30225.t1	AT1G11040	AT1G11040	HSP40/DnaJ peptide-binding protein [Source:NCBI gene (formerly Entrezgene);Acc:837645]	56.9	181	7e-62	235
	PadryCtg1205.g31870.t1|AUGUSTUS|ID=file_1_file_1_g16415.t1
	PadryChr1.g00336.t1|AUGUSTUS|ID=file_1_file_1_g30226.t1	AT3G59990	MAP2B	methionine aminopeptidase 2B [Source:NCBI gene (formerly Entrezgene);Acc:825169]	89	346	5e-187	652.1
	PadryCtg124.g26237.t1|AUGUSTUS|ID=file_1_file_1_g4989.t1
	PadryChr1.g00337.t1|AUGUSTUS|ID=file_1_file_1_g30227.t1	AT3G26618	ERF1-3	eukaryotic release factor 1-3 [Source:NCBI gene (formerly Entrezgene);Acc:822273]	91.8	437	8.4e-233	803.1
	PadryCtg1298.g32215.t1|GeneMark.hmm|ID=file_1_file_2_32522_t
	PadryChr1.g00338.t1|AUGUSTUS|ID=file_1_file_1_g30228.t1	AT2G02450	LOV1	NAC domain containing protein 35 [Source:NCBI gene (formerly Entrezgene);Acc:814775]	85.9	177	2.2e-90	329.7
	PadryCtg132.g26344.t1|AUGUSTUS|ID=file_1_file_1_g19621.t1
	PadryChr1.g00339.t1|AUGUSTUS|ID=file_1_file_1_g30229.t1	AT5G49800	AT5G49800	Polyketide cyclase/dehydrase and lipid transport superfamily protein [Source:NCBI gene (formerly Entrezgene);Acc:835043]	72.2	227	1.1e-90	330.1
	PadryCtg148.g26379.t1|AUGUSTUS|ID=file_1_file_1_g16605.t1
	PadryChr1.g00340.t1|AUGUSTUS|ID=file_1_file_1_g30230.t1	AT3G05390	AT3G05390	S-adenosyl-L-methionine-dependent methyltransferase [Source:NCBI gene (formerly Entrezgene);Acc:819703]	43.4	318	3.4e-77	286.2
	PadryCtg1499.g32872.t1|AUGUSTUS|ID=file_1_file_1_g19227.t1
	PadryChr1.g00341.t1|AUGUSTUS|ID=file_1_file_1_g30231.t1	AT2G02380	GSTZ2	glutathione S-transferase (class zeta) 2 [Source:NCBI gene (formerly Entrezgene);Acc:814769]	62.2	209	3.5e-73	271.9
	PadryCtg1522.g32924.t1|AUGUSTUS|ID=file_1_file_1_g12905.t1
	PadryChr1.g00342.t1|AUGUSTUS|ID=file_1_file_1_g30232.t1	AT5G49730	FRO6	ferric reduction oxidase 6 [Source:NCBI gene (formerly Entrezgene);Acc:835036]	51.7	717	5.6e-214	741.5
	PadryCtg1540.g32970.t1|AUGUSTUS|ID=file_1_file_1_g21840.t1
	PadryChr1.g00343.t1|GeneMark.hmm|ID=file_1_file_2_5054_t	AT5G49730	FRO6	ferric reduction oxidase 6 [Source:NCBI gene (formerly Entrezgene);Acc:835036]	49.6	335	1e-90	330.9
	PadryCtg1579.g33054.t1|AUGUSTUS|ID=file_1_file_1_g741.t1
	PadryChr1.g00344.t1|AUGUSTUS|ID=file_1_file_1_g30233.t1	AT5G49730	FRO6	ferric reduction oxidase 6 [Source:NCBI gene (formerly Entrezgene);Acc:835036]	63.4	517	9.1e-191	663.7
	PadryCtg1596.g33101.t1|AUGUSTUS|ID=file_1_file_1_g12.t1
	PadryChr1.g00345.t1|AUGUSTUS|ID=file_1_file_1_g30234.t1	AT3G48160	DEL1	DP-E2F-like 1 [Source:NCBI gene (formerly Entrezgene);Acc:823971]	43.9	396	3.6e-78	289.3
	PadryCtg1647.g33241.t1|AUGUSTUS|ID=file_1_file_1_g8083.t1
	PadryChr1.g00346.t1|AUGUSTUS|ID=file_1_file_1_g30235.t1	AT5G49810	MMT	methionine S-methyltransferase [Source:NCBI gene (formerly Entrezgene);Acc:835044]	70.7	998	0	1426
	PadryCtg165.g26570.t1|AUGUSTUS|ID=file_1_file_1_g829.t1
	PadryChr1.g00347.t1|AUGUSTUS|ID=file_1_file_1_g30236.t1	AT4G24270	EMB140	EMBRYO DEFECTIVE 140 [Source:NCBI gene (formerly Entrezgene);Acc:828529]	50.4	246	3.4e-68	255.8
	PadryCtg1712.g33366.t1|AUGUSTUS|ID=file_1_file_1_g344.t1
	PadryChr1.g00348.t1|AUGUSTUS|ID=file_1_file_1_g30237.t1	AT4G24270	EMB140	EMBRYO DEFECTIVE 140 [Source:NCBI gene (formerly Entrezgene);Acc:828529]	46.3	473	4e-103	372.5
	PadryCtg1801.g33551.t1|AUGUSTUS|ID=file_1_file_1_g6890.t1
	PadryChr1.g00350.t1|AUGUSTUS|ID=file_1_file_1_g30239.t1	AT1G14440	HB31	homeobox protein 31 [Source:NCBI gene (formerly Entrezgene);Acc:838006]	54	198	1.4e-54	210.3
	PadryCtg188.g26684.t1|AUGUSTUS|ID=file_1_file_1_g33697.t1
	PadryChr1.g00351.t1|AUGUSTUS|ID=file_1_file_1_g30240.t1	AT5G49820	RUS6	root UVB sensitive protein (Protein of unknown function, DUF647) [Source:NCBI gene (formerly Entrezgene);Acc:835045]	68	519	1.2e-198	689.9
	PadryCtg2016.g33951.t1|AUGUSTUS|ID=file_1_file_1_g973.t1
	PadryChr1.g00352.t1|AUGUSTUS|ID=file_1_file_1_g30241.t1	AT4G10260	AT4G10260	pfkB-like carbohydrate kinase family protein [Source:NCBI gene (formerly Entrezgene);Acc:826617]	75.8	322	9.4e-140	493.8
	PadryCtg2088.g34077.t1|AUGUSTUS|ID=file_1_file_1_g1293.t1
	PadryChr1.g00353.t1|GeneMark.hmm|ID=file_1_file_2_5061_t	AT4G10260	AT4G10260	pfkB-like carbohydrate kinase family protein [Source:NCBI gene (formerly Entrezgene);Acc:826617]	75.8	322	6.5e-140	494.2
	PadryCtg2231.g34243.t1|AUGUSTUS|ID=file_1_file_1_g602.t1
	PadryChr1.g00354.t1|AUGUSTUS|ID=file_1_file_1_g30242.t1	AT4G15760	MO1	monooxygenase 1 [Source:NCBI gene (formerly Entrezgene);Acc:827255]	59.3	81	7.3e-18	88.2
	PadryCtg2292.g34300.t1|AUGUSTUS|ID=file_1_file_1_g655.t1
	PadryChr1.g00355.t1|AUGUSTUS|ID=file_1_file_1_g30243.t1	AT4G15760	MO1	monooxygenase 1 [Source:NCBI gene (formerly Entrezgene);Acc:827255]	42.2	102	2.7e-14	75.1
	PadryCtg232.g26808.t1|AUGUSTUS|ID=file_1_file_1_g16176.t1
	PadryChr1.g00356.t1|AUGUSTUS|ID=file_1_file_1_g30244.t1	AT4G15760	MO1	monooxygenase 1 [Source:NCBI gene (formerly Entrezgene);Acc:827255]	41	407	7.5e-87	318.2
	PadryCtg2452.g34444.t1|AUGUSTUS|ID=file_1_file_1_g1565.t1
	PadryChr1.g00357.t1|AUGUSTUS|ID=file_1_file_1_g30245.t1	AT2G02570	AT2G02570	nucleic acid binding/RNA binding protein [Source:NCBI gene (formerly Entrezgene);Acc:814787]	66.1	295	2.6e-103	372.5
	PadryCtg273.g27057.t1|AUGUSTUS|ID=file_1_file_1_g1108.t1
	PadryChr1.g00359.t1|AUGUSTUS|ID=file_1_file_1_g30247.t1	AT1G59750	ARF1	auxin response factor 1 [Source:NCBI gene (formerly Entrezgene);Acc:842268]	64.6	646	9.6e-242	833.6
	PadryCtg299.g27177.t1|AUGUSTUS|ID=file_1_file_1_g18842.t1
	PadryChr1.g00360.t1|GeneMark.hmm|ID=file_1_file_2_5065_t	AT1G59750	ARF1	auxin response factor 1 [Source:NCBI gene (formerly Entrezgene);Acc:842268]	64.6	646	9.1e-242	833.6
	PadryCtg372.g27482.t1|AUGUSTUS|ID=file_1_file_1_g3401.t1
	PadryChr1.g00361.t1|AUGUSTUS|ID=file_1_file_1_g30248.t1	AT3G59200	AT3G59200	F-box/RNI-like superfamily protein [Source:NCBI gene (formerly Entrezgene);Acc:825089]	32.9	143	2.4e-12	69.3
	PadryCtg3841.g35182.t1|AUGUSTUS|ID=file_1_file_1_g11557.t1
	PadryChr1.g00362.t1|AUGUSTUS|ID=file_1_file_1_g30249.t1	AT1G71260	ATWHY2	WHIRLY 2 [Source:NCBI gene (formerly Entrezgene);Acc:843467]	53	215	1.5e-55	213.4
	PadryCtg3963.g35249.t1|AUGUSTUS|ID=file_1_file_1_g16752.t1
	PadryChr1.g00363.t1|AUGUSTUS|ID=file_1_file_1_g30250.t1	AT1G33490	AT1G33490	E3 ubiquitin-protein ligase [Source:NCBI gene (formerly Entrezgene);Acc:840243]	74.1	162	6.1e-63	238.8
	PadryCtg4155.g35294.t1|AUGUSTUS|ID=file_1_file_1_g7229.t1
	PadryChr1.g00365.t1|AUGUSTUS|ID=file_1_file_1_g30252.t1	AT5G23520	AT5G23520	smr (Small MutS Related) domain-containing protein [Source:NCBI gene (formerly Entrezgene);Acc:832417]	40.4	438	1.6e-73	274.2
	PadryCtg517.g28378.t1|AUGUSTUS|ID=file_1_file_1_g29668.t1
	PadryChr1.g00366.t1|AUGUSTUS|ID=file_1_file_1_g30253.t1	AT5G49160	MET1	methyltransferase 1 [Source:NCBI gene (formerly Entrezgene);Acc:834975]	58.4	1504	0	1703
	PadryCtg630.g28832.t1|AUGUSTUS|ID=file_1_file_1_g29660.t1
	PadryChr1.g00367.t1|AUGUSTUS|ID=file_1_file_1_g30254.t1	AT4G36960	AT4G36960	RNA-binding (RRM/RBD/RNP motifs) family protein [Source:NCBI gene (formerly Entrezgene);Acc:829850]	48.9	331	3.8e-83	306.2
	PadryCtg658.g29177.t1|AUGUSTUS|ID=file_1_file_1_g15750.t1
	PadryChr1.g00368.t1|AUGUSTUS|ID=file_1_file_1_g30255.t1	AT1G65730	YSL7	YELLOW STRIPE like 7 [Source:NCBI gene (formerly Entrezgene);Acc:842884]	55.1	683	5.8e-220	761.1
	PadryCtg672.g29269.t1|AUGUSTUS|ID=file_1_file_1_g4753.t1
	PadryChr1.g00369.t1|GeneMark.hmm|ID=file_1_file_2_5075_t	AT1G65730	YSL7	YELLOW STRIPE like 7 [Source:NCBI gene (formerly Entrezgene);Acc:842884]	55.1	683	5.8e-220	761.1
	PadryCtg693.g29365.t1|AUGUSTUS|ID=file_1_file_1_g29591.t1
	PadryChr1.g00370.t1|AUGUSTUS|ID=file_1_file_1_g30256.t1	AT5G49890	CLC-C	chloride channel C [Source:NCBI gene (formerly Entrezgene);Acc:835052]	69.8	775	0	1092.8
	PadryCtg731.g29678.t1|AUGUSTUS|ID=file_1_file_1_g18894.t1
	PadryChr1.g00371.t1|AUGUSTUS|ID=file_1_file_1_g30257.t1	AT4G02370	AT4G02370	pectinesterase (Protein of unknown function, DUF538) [Source:NCBI gene (formerly Entrezgene);Acc:828057]	47.4	135	2.6e-27	119
	PadryCtg749.g29817.t1|AUGUSTUS|ID=file_1_file_1_g33189.t1
	PadryChr1.g00372.t1|AUGUSTUS|ID=file_1_file_1_g30258.t1	AT1G22880	CEL5	cellulase 5 [Source:NCBI gene (formerly Entrezgene);Acc:838893]	61.2	461	1.1e-172	603.6
	PadryCtg754.g29847.t1|AUGUSTUS|ID=file_1_file_1_g17014.t1
	PadryChr1.g00373.t1|AUGUSTUS|ID=file_1_file_1_g30259.t1	AT4G13530	AT4G13530	transmembrane protein [Source:NCBI gene (formerly Entrezgene);Acc:826985]	31	352	2.2e-34	143.7
	PadryCtg86.g26094.t1|AUGUSTUS|ID=file_1_file_1_g7699.t1
	PadryChr1.g00374.t1|GeneMark.hmm|ID=file_1_file_2_5079_t	AT4G13530	AT4G13530	transmembrane protein [Source:NCBI gene (formerly Entrezgene);Acc:826985]	29.1	371	1.9e-31	134
	PadryCtg86.g26127.t1|AUGUSTUS|ID=file_1_file_1_g7729.t1
	PadryChr1.g00375.t1|AUGUSTUS|ID=file_1_file_1_g30260.t1	AT1G07160	AT1G07160	Protein phosphatase 2C family protein [Source:NCBI gene (formerly Entrezgene);Acc:837227]	51	288	5.3e-75	278.9
	PadryCtg884.g30400.t1|AUGUSTUS|ID=file_1_file_1_g7295.t1
	PadryChr1.g00376.t1|AUGUSTUS|ID=file_1_file_1_g30261.t1	AT1G31480	SGR2	shoot gravitropism 2 (SGR2) [Source:NCBI gene (formerly Entrezgene);Acc:840038]	59.5	917	0	1061.6
	PadryCtg967.g30814.t1|AUGUSTUS|ID=file_1_file_1_g153.t1
	PadryChr1.g00377.t1|AUGUSTUS|ID=file_1_file_1_g30262.t1	AT1G57680	Cand1	plasminogen activator inhibitor [Source:NCBI gene (formerly Entrezgene);Acc:842144]	48.1	320	6.9e-74	275
	PadryCtg973.g30848.t1|AUGUSTUS|ID=file_1_file_1_g16058.t1
	PadryChr1.g00378.t1|AUGUSTUS|ID=file_1_file_1_g30263.t1	AT3G27350	AT3G27350	transcriptional regulator ATRX-like protein [Source:NCBI gene (formerly Entrezgene);Acc:822356]	49.4	77	4.6e-14	75.5
	PadryCtg977.g30873.t1|AUGUSTUS|ID=file_1_file_1_g11403.t1
	PadryChr1.g00379.t1|AUGUSTUS|ID=file_1_file_1_g30264.t1	AT1G53030	AT1G53030	Cytochrome C oxidase copper chaperone (COX17) [Source:NCBI gene (formerly Entrezgene);Acc:841736]	87.5	48	4e-22	100.9
	PadryCtg984.g30918.t1|AUGUSTUS|ID=file_1_file_1_g6778.t1
	PadryChr1.g00380.t1|AUGUSTUS|ID=file_1_file_1_g30265.t1	AT1G71460	AT1G71460	Pentatricopeptide repeat (PPR-like) superfamily protein [Source:NCBI gene (formerly Entrezgene);Acc:843487]	61.8	651	3.2e-234	808.5
	PadrySDXN000442.g35657.t1|AUGUSTUS|ID=file_1_file_1_g6758.t1
	PadryChr1.g00381.t1|AUGUSTUS|ID=file_1_file_1_g30266.t1	AT5G09280	AT5G09280	Pectin lyase-like superfamily protein [Source:NCBI gene (formerly Entrezgene);Acc:830787]	53.4	253	3.9e-76	282.3
	PadrySDXN002833.g35813.t1|AUGUSTUS|ID=file_1_file_1_g16245.t1
	PadryChr1.g00382.t1|AUGUSTUS|ID=file_1_file_1_g30267.t1	AT1G22810	AT1G22810	Integrase-type DNA-binding superfamily protein [Source:NCBI gene (formerly Entrezgene);Acc:838887]	61	100	4e-28	121.7
	PadrySDXN0281.g36118.t1|AUGUSTUS|ID=file_1_file_1_g33291.t1
	PadryChr1.g00383.t1|AUGUSTUS|ID=file_1_file_1_g30268.t1	AT1G33780	AT1G33780	electron transporter, putative (DUF179) [Source:NCBI gene (formerly Entrezgene);Acc:840269]	67.1	246	3.7e-93	339
	PadrySDXN1275.g36027.t1|AUGUSTUS|ID=file_1_file_1_g15497.t1
	PadryChr1.g00384.t1|AUGUSTUS|ID=file_1_file_1_g30269.t1	AT4G11160	AT4G11160	Translation initiation factor 2, small GTP-binding protein [Source:NCBI gene (formerly Entrezgene);Acc:826717]	73.8	520	7.3e-212	733.8
	PadrySDXN3509.g36043.t1|AUGUSTUS|ID=file_1_file_1_g7746.t1
	PadryChr1.g00385.t1|AUGUSTUS|ID=file_1_file_1_g30270.t1	AT1G09630	RAB11c	RAB GTPase 11C [Source:NCBI gene (formerly Entrezgene);Acc:837490]	82.1	162	3.7e-70	261.5
	PadryChr1.g00386.t1|AUGUSTUS|ID=file_1_file_1_g30271.t1	AT1G71691	AT1G71691	GDSL-like Lipase/Acylhydrolase superfamily protein [Source:NCBI gene (formerly Entrezgene);Acc:843496]	64.6	336	3.8e-134	476.1
	PadryChr1.g00387.t1|AUGUSTUS|ID=file_1_file_1_g30272.t1	AT1G57720	AT1G57720	Translation elongation factor EF1B, gamma chain [Source:NCBI gene (formerly Entrezgene);Acc:842147]	79.1	421	5e-174	607.8
	PadryChr1.g00388.t1|AUGUSTUS|ID=file_1_file_1_g30273.t1	AT1G33970	AT1G33970	P-loop containing nucleoside triphosphate hydrolases superfamily protein [Source:NCBI gene (formerly Entrezgene);Acc:840294]	61	77	4.9e-19	92
	PadryChr1.g00389.t1|AUGUSTUS|ID=file_1_file_1_g30274.t1	AT1G33970	AT1G33970	P-loop containing nucleoside triphosphate hydrolases superfamily protein [Source:NCBI gene (formerly Entrezgene);Acc:840294]	28.2	287	6.1e-14	75.1
	PadryChr1.g00390.t1|AUGUSTUS|ID=file_1_file_1_g30275.t1	AT1G09812	AT1G09812	multidrug resistance protein [Source:NCBI gene (formerly Entrezgene);Acc:837512]	45.7	138	2.2e-23	105.9
	PadryChr1.g00391.t1|AUGUSTUS|ID=file_1_file_1_g30276.t1	AT1G13870	DRL1	KTI12-like, chromatin associated protein [Source:NCBI gene (formerly Entrezgene);Acc:837946]	72.7	300	3.7e-123	438.3
	PadryChr1.g00392.t1|AUGUSTUS|ID=file_1_file_1_g30277.t1	AT5G65700	BAM1	Leucine-rich receptor-like protein kinase family protein [Source:NCBI gene (formerly Entrezgene);Acc:836699]	65.7	382	1.2e-146	518.1
	PadryChr1.g00394.t1|AUGUSTUS|ID=file_1_file_1_g30279.t1	AT1G72180	AT1G72180	Leucine-rich receptor-like protein kinase family protein [Source:NCBI gene (formerly Entrezgene);Acc:843550]	54.7	406	8.9e-110	395.6
	PadryChr1.g00395.t1|AUGUSTUS|ID=file_1_file_1_g30280.t1	AT5G08450	AT5G08450	zinc finger CCCH domain protein [Source:NCBI gene (formerly Entrezgene);Acc:830744]	72.6	416	7.8e-176	614.8
	PadryChr1.g00397.t1|AUGUSTUS|ID=file_1_file_1_g30282.t1	AT5G49740	FRO7	ferric reduction oxidase 7 [Source:NCBI gene (formerly Entrezgene);Acc:835037]	50.4	141	5.2e-32	136
	PadryChr1.g00398.t1|GeneMark.hmm|ID=file_1_file_2_5103_t	AT5G49740	FRO7	ferric reduction oxidase 7 [Source:NCBI gene (formerly Entrezgene);Acc:835037]	50.4	141	1.4e-32	136.7
	PadryChr1.g02682.t1|AUGUSTUS|ID=file_1_file_1_g32390.t1	AT1G01060	LHY	Homeodomain-like superfamily protein [Source:NCBI gene (formerly Entrezgene);Acc:839341]	35.1	774	6.6e-84	309.3
	PadryChr1.g00399.t1|AUGUSTUS|ID=file_1_file_1_g30283.t1	AT5G56350	AT5G56350	Pyruvate kinase family protein [Source:NCBI gene (formerly Entrezgene);Acc:835735]	84	94	6.4e-42	167.2
	PadryChr6.g14358.t1|AUGUSTUS|ID=file_1_file_1_g20262.t1	AT1G01060	LHY	Homeodomain-like superfamily protein [Source:NCBI gene (formerly Entrezgene);Acc:839341]	36.2	780	4.4e-88	323.2
	PadryChr1.g00400.t1|AUGUSTUS|ID=file_1_file_1_g30284.t1	AT1G09400	AT1G09400	FMN-linked oxidoreductases superfamily protein [Source:NCBI gene (formerly Entrezgene);Acc:837462]	67.7	130	1.1e-46	183.7
	PadryChr1.g00401.t1|AUGUSTUS|ID=file_1_file_1_g30285.t1	AT1G33970	AT1G33970	P-loop containing nucleoside triphosphate hydrolases superfamily protein [Source:NCBI gene (formerly Entrezgene);Acc:840294]	52.5	202	2.3e-48	189.5
	PadryChr6.g14325.t1|AUGUSTUS|ID=file_1_file_1_g20233.t1	AT1G01080	AT1G01080	RNA-binding (RRM/RBD/RNP motifs) family protein [Source:NCBI gene (formerly Entrezgene);Acc:839463]	44.3	289	9.7e-54	207.6
	PadryChr1.g00402.t1|AUGUSTUS|ID=file_1_file_1_g30286.t1	AT4G21190	emb1417	Pentatricopeptide repeat (PPR) superfamily protein [Source:NCBI gene (formerly Entrezgene);Acc:827867]	67.6	250	4e-92	335.5
	PadryChr1.g00403.t1|AUGUSTUS|ID=file_1_file_1_g30287.t1	AT1G17840	ABCG11	white-brown complex-like protein [Source:NCBI gene (formerly Entrezgene);Acc:838363]	82.2	703	0	1138.3
	PadryChr1.g00404.t1|AUGUSTUS|ID=file_1_file_1_g30288.t1	AT3G20015	AT3G20015	Eukaryotic aspartyl protease family protein [Source:NCBI gene (formerly Entrezgene);Acc:821540]	67.9	417	2.2e-170	595.9
	PadryChr11.g24502.t1|AUGUSTUS|ID=file_1_file_1_g3374.t1	AT1G14260	AT1G14260	RING/FYVE/PHD zinc finger superfamily protein [Source:NCBI gene (formerly Entrezgene);Acc:837987]	56.6	212	5.5e-60	228.8
	PadryChr1.g00406.t1|AUGUSTUS|ID=file_1_file_1_g30290.t1	AT5G23420	HMGB6	high-mobility group box 6 [Source:NCBI gene (formerly Entrezgene);Acc:832408]	58.8	182	2.9e-33	139
	PadryChr5.g11641.t1|AUGUSTUS|ID=file_1_file_1_g22444.t1	AT1G14260	AT1G14260	RING/FYVE/PHD zinc finger superfamily protein [Source:NCBI gene (formerly Entrezgene);Acc:837987]	45.2	199	3.5e-36	149.1
	PadryChr1.g00407.t1|AUGUSTUS|ID=file_1_file_1_g30291.t1	AT1G65690	AT1G65690	Late embryosis abundant (LEA) hydroxyproline-rich glycoprotein family [Source:NCBI gene (formerly Entrezgene);Acc:842880]	57.4	258	1.4e-51	200.3
	PadryChr7.g15656.t1|AUGUSTUS|ID=file_1_file_1_g27512.t1	AT1G14260	AT1G14260	RING/FYVE/PHD zinc finger superfamily protein [Source:NCBI gene (formerly Entrezgene);Acc:837987]	57.7	222	1.3e-59	227.3
	PadryChr1.g00408.t1|AUGUSTUS|ID=file_1_file_1_g30292.t1	AT3G19980	FYPP3	flower-specific, phytochrome-associated protein phosphatase 3 [Source:NCBI gene (formerly Entrezgene);Acc:821536]	95.9	294	1.6e-174	610.1
	PadryChr1.g02664.t1|AUGUSTUS|ID=file_1_file_1_g32375.t1	AT1G01090	PDH-E1 ALPHA	pyruvate dehydrogenase E1 alpha [Source:NCBI gene (formerly Entrezgene);Acc:839429]	82.8	401	7.1e-192	667.2
	PadryChr1.g00409.t1|AUGUSTUS|ID=file_1_file_1_g30293.t1	AT3G24650	ABI3	AP2/B3-like transcriptional factor family protein [Source:NCBI gene (formerly Entrezgene);Acc:822061]	50.4	113	1.8e-29	127.9
	PadryChr1.g00410.t1|AUGUSTUS|ID=file_1_file_1_g30294.t1	AT5G23300	PYRD	pyrimidine d [Source:NCBI gene (formerly Entrezgene);Acc:832394]	78.3	456	4.3e-208	721.1
	PadryChr1.g00411.t1|AUGUSTUS|ID=file_1_file_1_g30295.t1	AT5G08330	TCP11	TCP family transcription factor [Source:NCBI gene (formerly Entrezgene);Acc:830730]	57.9	140	9.5e-36	147.1
	PadryChr11.g24495.t1|AUGUSTUS|ID=file_1_file_1_g3367.t1	AT1G26880	AT1G26880	Ribosomal protein L34e superfamily protein [Source:NCBI gene (formerly Entrezgene);Acc:838331]	90.8	120	1.5e-54	209.1
	PadryChr1.g00413.t1|AUGUSTUS|ID=file_1_file_1_g30297.t1	AT1G62310	AT1G62310	transcription factor jumonji (jmjC) domain-containing protein [Source:NCBI gene (formerly Entrezgene);Acc:842529]	36.2	1019	1.2e-171	601.7
	PadryChr7.g15659.t1|AUGUSTUS|ID=file_1_file_1_g27515.t1	AT1G26880	AT1G26880	Ribosomal protein L34e superfamily protein [Source:NCBI gene (formerly Entrezgene);Acc:838331]	91.7	120	5.1e-55	210.7
	PadryChr1.g00414.t1|AUGUSTUS|ID=file_1_file_1_g30298.t1	AT5G23250	AT5G23250	Succinyl-CoA ligase, alpha subunit [Source:NCBI gene (formerly Entrezgene);Acc:832389]	84.3	337	1.5e-160	562.8
	PadryChr1.g01909.t1|AUGUSTUS|ID=file_1_file_1_g31677.t1	AT1G01140	CIPK9	CBL-interacting protein kinase 9 [Source:NCBI gene (formerly Entrezgene);Acc:839349]	61.4	435	2.4e-155	545.8
	PadryChr1.g00415.t1|AUGUSTUS|ID=file_1_file_1_g30299.t1	AT5G23210	SCPL34	serine carboxypeptidase-like 34 [Source:NCBI gene (formerly Entrezgene);Acc:832385]	60.3	468	1.8e-172	602.8
	PadryChr6.g15134.t1|AUGUSTUS|ID=file_1_file_1_g20978.t1	AT1G01140	CIPK9	CBL-interacting protein kinase 9 [Source:NCBI gene (formerly Entrezgene);Acc:839349]	77.7	381	6.2e-174	607.4
	PadryChr1.g00417.t1|AUGUSTUS|ID=file_1_file_1_g30301.t1	AT5G23150	HUA2	Tudor/PWWP/MBT domain-containing protein [Source:NCBI gene (formerly Entrezgene);Acc:832379]	41.3	1203	1.1e-135	481.9
	PadryCtg795.g30053.t1|AUGUSTUS|ID=file_1_file_1_g15873.t1	AT1G01140	CIPK9	CBL-interacting protein kinase 9 [Source:NCBI gene (formerly Entrezgene);Acc:839349]	74.9	374	1.8e-167	585.9
	PadryChr1.g00419.t1|AUGUSTUS|ID=file_1_file_1_g30303.t1	AT5G08200	AT5G08200	peptidoglycan-binding LysM domain-containing protein [Source:NCBI gene (formerly Entrezgene);Acc:830716]	48.4	347	1.2e-67	254.2
	PadryChr1.g00420.t1|AUGUSTUS|ID=file_1_file_1_g30304.t1	AT5G23120	HCF136	photosystem II stability/assembly factor, chloroplast (HCF136) [Source:NCBI gene (formerly Entrezgene);Acc:832376]	84.8	343	4e-176	616.7
	PadryChr11.g24466.t1|GeneMark.hmm|ID=file_1_file_2_3177_t	AT1G69640	SBH1	sphingoid base hydroxylase 1 [Source:NCBI gene (formerly Entrezgene);Acc:843300]	67.2	250	9e-102	367.1
	PadryChr1.g00421.t1|AUGUSTUS|ID=file_1_file_1_g30305.t1	AT1G65730	YSL7	YELLOW STRIPE like 7 [Source:NCBI gene (formerly Entrezgene);Acc:842884]	48.9	654	6.1e-164	574.7
	PadryChr1.g00911.t1|AUGUSTUS|ID=file_1_file_1_g30745.t1	AT1G01170	AT1G01170	ozone-responsive stress-like protein (DUF1138) [Source:NCBI gene (formerly Entrezgene);Acc:839263]	64.4	73	2e-24	109
	PadryChr1.g00422.t1|AUGUSTUS|ID=file_1_file_1_g30306.t1	AT5G16340	AT5G16340	AMP-dependent synthetase and ligase family protein [Source:NCBI gene (formerly Entrezgene);Acc:831495]	65.3	548	2.1e-217	752.3
	PadryChr1.g00423.t1|AUGUSTUS|ID=file_1_file_1_g30307.t1	AT5G16340	AT5G16340	AMP-dependent synthetase and ligase family protein [Source:NCBI gene (formerly Entrezgene);Acc:831495]	57.6	210	2.3e-70	262.7
	PadryChr1.g00424.t1|AUGUSTUS|ID=file_1_file_1_g30308.t1	AT1G31480	SGR2	shoot gravitropism 2 (SGR2) [Source:NCBI gene (formerly Entrezgene);Acc:840038]	62.9	35	1e-09	59.3
	PadryChr8.g18151.t1|AUGUSTUS|ID=file_1_file_1_g13948.t1	AT1G01200	RABA3	RAB GTPase homolog A3 [Source:NCBI gene (formerly Entrezgene);Acc:839493]	71.9	221	1.9e-82	302.8
	PadryChr1.g00426.t1|AUGUSTUS|ID=file_1_file_1_g30310.t1	AT2G39980	AT2G39980	HXXXD-type acyl-transferase family protein [Source:NCBI gene (formerly Entrezgene);Acc:818586]	62.3	478	2.2e-162	569.3
	PadryCtg793.g30028.t1|AUGUSTUS|ID=file_1_file_1_g17223.t1	AT1G01200	RABA3	RAB GTPase homolog A3 [Source:NCBI gene (formerly Entrezgene);Acc:839493]	68.2	239	3.2e-82	302
	PadryChr1.g00427.t1|AUGUSTUS|ID=file_1_file_1_g30311.t1	AT5G01220	SQD2	sulfoquinovosyldiacylglycerol 2 [Source:NCBI gene (formerly Entrezgene);Acc:831888]	78.6	430	9.6e-189	656.8
	PadryChr1.g00428.t1|GeneMark.hmm|ID=file_1_file_2_5132_t	AT5G01220	SQD2	sulfoquinovosyldiacylglycerol 2 [Source:NCBI gene (formerly Entrezgene);Acc:831888]	71.3	506	2.7e-190	662.1
	PadryChr1.g00429.t1|AUGUSTUS|ID=file_1_file_1_g30312.t1	AT2G38110	GPAT6	glycerol-3-phosphate acyltransferase 6 [Source:NCBI gene (formerly Entrezgene);Acc:818389]	66.2	204	1e-74	276.9
	PadryChr8.g18140.t1|AUGUSTUS|ID=file_1_file_1_g13938.t1	AT1G01225	AT1G01225	NC domain-containing protein-like protein [Source:NCBI gene (formerly Entrezgene);Acc:839358]	70.7	239	2.4e-98	355.9
	PadryChr1.g00430.t1|AUGUSTUS|ID=file_1_file_1_g30313.t1	AT1G07290	GONST2	golgi nucleotide sugar transporter 2 [Source:NCBI gene (formerly Entrezgene);Acc:837240]	66.6	311	1.1e-111	400.6
	PadryChr1.g00431.t1|GeneMark.hmm|ID=file_1_file_2_5134_t	AT1G07290	GONST2	golgi nucleotide sugar transporter 2 [Source:NCBI gene (formerly Entrezgene);Acc:837240]	60.2	226	9.8e-71	264.2
	PadryChr6.g14526.t1|AUGUSTUS|ID=file_1_file_1_g20418.t1	AT1G01230	AT1G01230	ORMDL family protein [Source:NCBI gene (formerly Entrezgene);Acc:839331]	80.9	157	9.3e-76	280.4
	PadryChr1.g00432.t1|AUGUSTUS|ID=file_1_file_1_g30314.t1	AT5G58850	MYB119	myb domain protein 119 [Source:NCBI gene (formerly Entrezgene);Acc:836002]	41.2	388	2.6e-59	226.9
	PadryChr8.g18850.t1|AUGUSTUS|ID=file_1_file_1_g14615.t1	AT1G01230	AT1G01230	ORMDL family protein [Source:NCBI gene (formerly Entrezgene);Acc:839331]	83.4	157	3.3e-79	291.6
	PadryChr1.g00433.t1|AUGUSTUS|ID=file_1_file_1_g30315.t1	AT2G29670	AT2G29670	Tetratricopeptide repeat (TPR)-like superfamily protein [Source:NCBI gene (formerly Entrezgene);Acc:817517]	44.1	485	7.5e-76	282
	PadryChr1.g00434.t1|AUGUSTUS|ID=file_1_file_1_g30316.t1	AT2G40000	HSPRO2	ortholog of sugar beet HS1 PRO-1 2 [Source:NCBI gene (formerly Entrezgene);Acc:818588]	49.8	454	1.5e-123	440.3
	PadryChr11.g24485.t1|AUGUSTUS|ID=file_1_file_1_g3357.t1	AT1G74520	HVA22A	HVA22 homologue A [Source:NCBI gene (formerly Entrezgene);Acc:843793]	65.4	159	7.4e-64	240.7
	PadryChr1.g00436.t1|AUGUSTUS|ID=file_1_file_1_g30318.t1	AT3G09200	AT3G09200	Ribosomal protein L10 family protein [Source:NCBI gene (formerly Entrezgene);Acc:820076]	86	57	4.5e-22	100.9
	PadryChr7.g15668.t1|AUGUSTUS|ID=file_1_file_1_g27524.t1	AT1G74520	HVA22A	HVA22 homologue A [Source:NCBI gene (formerly Entrezgene);Acc:843793]	71.7	173	1.4e-67	253.1
	PadryChr1.g00437.t1|GeneMark.hmm|ID=file_1_file_2_5140_t	AT2G40010	AT2G40010	Ribosomal protein L10 family protein [Source:NCBI gene (formerly Entrezgene);Acc:818589]	86.4	280	6.9e-136	480.7
	PadryChr1.g00438.t1|AUGUSTUS|ID=file_1_file_1_g30319.t1	AT2G40010	AT2G40010	Ribosomal protein L10 family protein [Source:NCBI gene (formerly Entrezgene);Acc:818589]	85.8	169	6.5e-80	293.9
	PadryChr7.g15671.t1|AUGUSTUS|ID=file_1_file_1_g27526.t1	AT5G62500	EB1B	end binding protein 1B [Source:NCBI gene (formerly Entrezgene);Acc:836370]	62.4	218	3e-72	268.9
	PadryChr1.g00440.t1|AUGUSTUS|ID=file_1_file_1_g30321.t1	AT5G05760	SYP31	syntaxin of plants 31 [Source:NCBI gene (formerly Entrezgene);Acc:830461]	60.3	335	2.8e-98	355.9
	PadryChr1.g00442.t1|AUGUSTUS|ID=file_1_file_1_g30323.t1	AT2G38120	AUX1	Transmembrane amino acid transporter family protein [Source:NCBI gene (formerly Entrezgene);Acc:818390]	84.7	478	4.2e-242	834.3
	PadryChr3.g09288.t1|AUGUSTUS|ID=file_1_file_1_g27006.t1	AT4G14960	TUA6	Tubulin/FtsZ family protein [Source:NCBI gene (formerly Entrezgene);Acc:827154]	96.2	130	5.3e-74	274.2
	PadryChr1.g00444.t1|AUGUSTUS|ID=file_1_file_1_g30325.t1	AT2G40020	AT2G40020	Nucleolar histone methyltransferase-related protein [Source:NCBI gene (formerly Entrezgene);Acc:818590]	47.1	68	6.4e-12	68.6
	PadryCtg1027.g31186.t1|AUGUSTUS|ID=file_1_file_1_g29894.t1	AT4G14960	TUA6	Tubulin/FtsZ family protein [Source:NCBI gene (formerly Entrezgene);Acc:827154]	100	87	2.4e-47	184.9
	PadryChr1.g00445.t1|AUGUSTUS|ID=file_1_file_1_g30326.t1	AT5G05740	EGY2	ethylene-dependent gravitropism-deficient and yellow-green-like 2 [Source:NCBI gene (formerly Entrezgene);Acc:830458]	57.2	512	4.5e-154	542
	PadryCtg502.g28315.t1|AUGUSTUS|ID=file_1_file_1_g33516.t1	AT1G01260	AT1G01260	basic helix-loop-helix (bHLH) DNA-binding superfamily protein [Source:NCBI gene (formerly Entrezgene);Acc:839545]	44.5	633	9e-122	434.9
	PadryChr1.g00446.t1|AUGUSTUS|ID=file_1_file_1_g30327.t1	AT5G23670	LCB2	long chain base2 [Source:NCBI gene (formerly Entrezgene);Acc:832432]	82.3	485	9e-244	839.7
	PadryChr1.g00447.t1|AUGUSTUS|ID=file_1_file_1_g30328.t1	AT2G29690	ASA2	anthranilate synthase 2 [Source:NCBI gene (formerly Entrezgene);Acc:817519]	76.8	543	7.1e-251	863.6
	PadryChr1.g00448.t1|AUGUSTUS|ID=file_1_file_1_g30329.t1	AT5G01250	AT5G01250	alpha 1,4-glycosyltransferase family protein [Source:NCBI gene (formerly Entrezgene);Acc:831833]	46.2	411	1.1e-101	367.5
	PadryChr1.g00449.t1|AUGUSTUS|ID=file_1_file_1_g30330.t1	AT5G01260	AT5G01260	Carbohydrate-binding-like fold [Source:NCBI gene (formerly Entrezgene);Acc:831794]	55.1	69	7.4e-18	88.6
	PadryChr11.g24481.t1|AUGUSTUS|ID=file_1_file_1_g3353.t1	AT3G28860	ABCB19	ATP binding cassette subfamily B19 [Source:NCBI gene (formerly Entrezgene);Acc:822519]	86	1247	0	2055.8
	PadryChr1.g00450.t1|AUGUSTUS|ID=file_1_file_1_g30331.t1	AT5G58370	AT5G58370	P-loop containing nucleoside triphosphate hydrolases superfamily protein [Source:NCBI gene (formerly Entrezgene);Acc:835949]	72.9	325	3.6e-130	462.6
	PadryCtg502.g28330.t1|AUGUSTUS|ID=file_1_file_1_g33530.t1	AT1G01290	CNX3	cofactor of nitrate reductase and xanthine dehydrogenase 3 [Source:NCBI gene (formerly Entrezgene);Acc:839445]	53.2	263	3.5e-65	245.7
	PadryChr1.g00451.t1|GeneMark.hmm|ID=file_1_file_2_5149_t	AT5G58370	AT5G58370	P-loop containing nucleoside triphosphate hydrolases superfamily protein [Source:NCBI gene (formerly Entrezgene);Acc:835949]	68.5	222	5.7e-81	298.9
	PadryChr1.g00452.t1|AUGUSTUS|ID=file_1_file_1_g30332.t1	AT2G26340	AT2G26340		55.5	191	1.9e-43	173.3
	PadryChr11.g24477.t1|GeneMark.hmm|ID=file_1_file_2_3186_t	AT1G69780	ATHB13	Homeobox-leucine zipper protein family [Source:NCBI gene (formerly Entrezgene);Acc:843314]	58.4	291	6.3e-61	231.5
	PadryChr1.g00453.t1|GeneMark.hmm|ID=file_1_file_2_5150_t	AT2G26340	AT2G26340		54.3	210	8.6e-46	181
	PadryCtg502.g28331.t1|AUGUSTUS|ID=file_1_file_1_g33531.t1	AT1G01300	AT1G01300	Eukaryotic aspartyl protease family protein [Source:NCBI gene (formerly Entrezgene);Acc:839375]	66.9	417	7.9e-160	560.8
	PadryChr1.g00454.t1|AUGUSTUS|ID=file_1_file_1_g30333.t1	AT3G43860	GH9A4	glycosyl hydrolase 9A4 [Source:NCBI gene (formerly Entrezgene);Acc:823499]	63.2	457	4.9e-170	594.7
	PadryChr1.g00455.t1|AUGUSTUS|ID=file_1_file_1_g30334.t1	AT1G54140	TAFII21	TATA binding protein associated factor 21kDa subunit [Source:NCBI gene (formerly Entrezgene);Acc:841854]	86.2	130	3.1e-62	235.3
	PadryChr12.g25465.t1|AUGUSTUS|ID=file_1_file_1_g12446.t1	AT1G01320	AT1G01320	Tetratricopeptide repeat (TPR)-like superfamily protein [Source:NCBI gene (formerly Entrezgene);Acc:839293]	52.3	1957	0	1356.3
	PadryChr1.g00456.t1|AUGUSTUS|ID=file_1_file_1_g30335.t1	AT2G20760	AT2G20760	Clathrin light chain protein [Source:NCBI gene (formerly Entrezgene);Acc:816605]	56.3	245	1.5e-58	223.8
	PadryChr1.g00457.t1|AUGUSTUS|ID=file_1_file_1_g30336.t1	AT3G09010	AT3G09010	Protein kinase superfamily protein [Source:NCBI gene (formerly Entrezgene);Acc:820053]	55	393	6.2e-111	397.9
	PadryChr11.g24473.t1|AUGUSTUS|ID=file_1_file_1_g3346.t1	AT2G02800	APK2B	protein kinase 2B [Source:NCBI gene (formerly Entrezgene);Acc:814810]	50.5	428	3.5e-95	345.5
	PadryChr1.g00459.t1|AUGUSTUS|ID=file_1_file_1_g30338.t1	AT2G29890	VLN1	villin-like 1 [Source:NCBI gene (formerly Entrezgene);Acc:817539]	51.4	914	2.7e-268	922.2
	PadryChr1.g00460.t1|AUGUSTUS|ID=file_1_file_1_g30339.t1	AT2G40070	AT2G40070	flocculation FLO11-like protein [Source:NCBI gene (formerly Entrezgene);Acc:818595]	53	610	6.7e-94	342
	PadryChr1.g01987.t1|AUGUSTUS|ID=file_1_file_1_g31752.t1	AT1G01360	RCAR1	regulatory component of ABA receptor 1 [Source:NCBI gene (formerly Entrezgene);Acc:838452]	77.3	181	1e-78	290
	PadryChr1.g00461.t1|GeneMark.hmm|ID=file_1_file_2_5157_t	AT2G40070	AT2G40070	flocculation FLO11-like protein [Source:NCBI gene (formerly Entrezgene);Acc:818595]	72.7	143	4.7e-44	174.5
	PadryChr10.g21441.t1|AUGUSTUS|ID=file_1_file_1_g5352.t1	AT1G01360	RCAR1	regulatory component of ABA receptor 1 [Source:NCBI gene (formerly Entrezgene);Acc:838452]	80.6	170	6.7e-78	287.3
	PadryChr1.g00462.t1|GeneMark.hmm|ID=file_1_file_2_5159_t	AT2G40070	AT2G40070	flocculation FLO11-like protein [Source:NCBI gene (formerly Entrezgene);Acc:818595]	52.4	103	9e-21	96.7
	PadryChr1.g00463.t1|AUGUSTUS|ID=file_1_file_1_g30340.t1	AT5G05700	ATE1	arginine-tRNA protein transferase 1 [Source:NCBI gene (formerly Entrezgene);Acc:830454]	48.5	648	6e-161	565.1
	PadryChr7.g15684.t1|AUGUSTUS|ID=file_1_file_1_g27539.t1	AT5G64550	AT5G64550	loricrin-like protein [Source:NCBI gene (formerly Entrezgene);Acc:836576]	40.3	238	3.9e-29	127.1
	PadryChr1.g00464.t1|AUGUSTUS|ID=file_1_file_1_g30341.t1	AT2G40110	AT2G40110	Yippee family putative zinc-binding protein [Source:NCBI gene (formerly Entrezgene);Acc:818600]	80.8	130	9.3e-63	236.5
	PadryChr1.g00465.t1|AUGUSTUS|ID=file_1_file_1_g30342.t1	AT5G01530	LHCB4.1	light harvesting complex photosystem II [Source:NCBI gene (formerly Entrezgene);Acc:830325]	81.9	288	6.2e-136	480.7
	PadryCtg941.g30651.t1|AUGUSTUS|ID=file_1_file_1_g1595.t1	AT1G01380	ETC1	Homeodomain-like superfamily protein [Source:NCBI gene (formerly Entrezgene);Acc:838096]	54.7	53	5.1e-11	63.9
	PadryChr1.g00466.t1|AUGUSTUS|ID=file_1_file_1_g30343.t1	AT4G13510	AMT1-1		67.1	414	7.7e-160	560.8
	PadryChr1.g00467.t1|AUGUSTUS|ID=file_1_file_1_g30344.t1	AT3G48110	EDD1	glycine-tRNA ligase [Source:NCBI gene (formerly Entrezgene);Acc:823966]	70.3	1066	0	1503.8
	PadryChr1.g01962.t1|AUGUSTUS|ID=file_1_file_1_g31728.t1	AT1G01430	TBL25	TRICHOME BIREFRINGENCE-LIKE 25 [Source:NCBI gene (formerly Entrezgene);Acc:837247]	53.7	335	8e-109	391
	PadryChr1.g00468.t1|GeneMark.hmm|ID=file_1_file_2_5164_t	AT3G48110	EDD1	glycine-tRNA ligase [Source:NCBI gene (formerly Entrezgene);Acc:823966]	52.1	119	1.4e-23	106.3
	PadryChr1.g00469.t1|AUGUSTUS|ID=file_1_file_1_g30345.t1	AT5G54290	CcdA	cytochrome c biosis protein family [Source:NCBI gene (formerly Entrezgene);Acc:835517]	80.1	297	3e-122	436
	PadryChr1.g00470.t1|AUGUSTUS|ID=file_1_file_1_g30346.t1	AT1G61010	CPSF73-I	cleavage and polyadenylation specificity factor 73-I [Source:NCBI gene (formerly Entrezgene);Acc:842393]	89.8	118	2.8e-58	222.2
	PadryChr1.g02319.t1|AUGUSTUS|ID=file_1_file_1_g32058.t1	AT1G01440	AT1G01440		34	430	1.1e-59	229.6
	PadryChr1.g00471.t1|GeneMark.hmm|ID=file_1_file_2_5168_t	AT1G48200	AT1G48200		45.5	101	4.8e-18	87.8
	PadryChr1.g00472.t1|AUGUSTUS|ID=file_1_file_1_g30347.t1	AT2G36850	GSL8	glucan synthase-like 8 [Source:NCBI gene (formerly Entrezgene);Acc:818258]	67.8	1911	0	2466.4
	PadryChr11.g24455.t1|AUGUSTUS|ID=file_1_file_1_g3329.t1	AT5G10010	AT5G10010	myosin-H heavy protein [Source:NCBI gene (formerly Entrezgene);Acc:830863]	50	178	1.5e-15	80.1
	PadryChr1.g00473.t1|AUGUSTUS|ID=file_1_file_1_g30348.t1	AT1G20696	HMGB3	high mobility group B3 [Source:NCBI gene (formerly Entrezgene);Acc:838659]	74.2	66	7.1e-22	102.1
	PadryChr1.g00474.t1|GeneMark.hmm|ID=file_1_file_2_5171_t	AT1G20696	HMGB3	high mobility group B3 [Source:NCBI gene (formerly Entrezgene);Acc:838659]	74.2	66	3.5e-22	102.1
	PadryChr6.g14411.t1|AUGUSTUS|ID=file_1_file_1_g20310.t1	AT1G01480	ACS2	1-amino-cyclopropane-1-carboxylate synthase 2 [Source:NCBI gene (formerly Entrezgene);Acc:837082]	62.4	487	6.1e-184	641
	PadryChr1.g00475.t1|AUGUSTUS|ID=file_1_file_1_g30349.t1	AT5G01520	AIRP2	RING/U-box superfamily protein [Source:NCBI gene (formerly Entrezgene);Acc:831747]	70	237	4.5e-98	355.1
	PadryChr1.g00476.t1|AUGUSTUS|ID=file_1_file_1_g30350.t1	AT5G58750	AT5G58750	NAD(P)-binding Rossmann-fold superfamily protein [Source:NCBI gene (formerly Entrezgene);Acc:835989]	56.4	381	4e-122	435.3
	PadryChr2.g06538.t1|AUGUSTUS|ID=file_1_file_1_g10993.t1	AT5G07900	AT5G07900	Mitochondrial transcription termination factor family protein [Source:NCBI gene (formerly Entrezgene);Acc:830684]	39.9	331	4.3e-39	159.5
	PadryChr1.g00477.t1|AUGUSTUS|ID=file_1_file_1_g30351.t1	AT3G51870	AT3G51870	Mitochondrial substrate carrier family protein [Source:NCBI gene (formerly Entrezgene);Acc:824350]	73.1	324	4.1e-137	485
	PadryChr1.g02728.t1|AUGUSTUS|ID=file_1_file_1_g32434.t1	AT1G01490	AT1G01490	Heavy metal transport/detoxification superfamily protein [Source:NCBI gene (formerly Entrezgene);Acc:839440]	72	75	1.5e-23	106.7
	PadryChr1.g00478.t1|AUGUSTUS|ID=file_1_file_1_g30352.t1	AT3G51860	CAX3	cation exchanger 3 [Source:NCBI gene (formerly Entrezgene);Acc:824349]	73.8	397	1e-156	550.4
	PadryChr6.g14404.t1|AUGUSTUS|ID=file_1_file_1_g20303.t1	AT1G01490	AT1G01490	Heavy metal transport/detoxification superfamily protein [Source:NCBI gene (formerly Entrezgene);Acc:839440]	67.2	177	2.3e-36	149.1
	PadryChr1.g00479.t1|AUGUSTUS|ID=file_1_file_1_g30353.t1	AT5G58740	AT5G58740	HSP20-like chaperones superfamily protein [Source:NCBI gene (formerly Entrezgene);Acc:835988]	88	158	5.2e-84	307.4
	PadryChr8.g18263.t1|AUGUSTUS|ID=file_1_file_1_g14050.t1	AT1G01490	AT1G01490	Heavy metal transport/detoxification superfamily protein [Source:NCBI gene (formerly Entrezgene);Acc:839440]	68.6	35	1.1e-10	63.5
	PadryChr1.g00480.t1|AUGUSTUS|ID=file_1_file_1_g30354.t1	AT5G62530	ALDH12A1	aldehyde dehydrogenase 12A1 [Source:NCBI gene (formerly Entrezgene);Acc:836373]	76.4	461	6.9e-213	737.3
	PadryChr8.g18770.t1|AUGUSTUS|ID=file_1_file_1_g14540.t1	AT1G01490	AT1G01490	Heavy metal transport/detoxification superfamily protein [Source:NCBI gene (formerly Entrezgene);Acc:839440]	50.8	177	4.8e-30	127.9
	PadryChr1.g00481.t1|AUGUSTUS|ID=file_1_file_1_g30355.t1	AT2G02750	AT2G02750	Pentatricopeptide repeat (PPR) superfamily protein [Source:NCBI gene (formerly Entrezgene);Acc:814804]	43.8	416	1.9e-75	280.4
	PadryChr1.g00482.t1|AUGUSTUS|ID=file_1_file_1_g30356.t1	AT1G69800	AT1G69800	Cystathionine beta-synthase (CBS) protein [Source:NCBI gene (formerly Entrezgene);Acc:843316]	66.3	433	2.5e-136	482.6
	PadryChr1.g00483.t1|AUGUSTUS|ID=file_1_file_1_g30357.t1	AT5G15130	WRKY72	WRKY DNA-binding protein 72 [Source:NCBI gene (formerly Entrezgene);Acc:831365]	42.2	479	1.5e-48	191.4
	PadryCtg461.g27965.t1|AUGUSTUS|ID=file_1_file_1_g7782.t1	AT4G01070	GT72B1	UDP-Glycosyltransferase superfamily protein [Source:NCBI gene (formerly Entrezgene);Acc:827912]	57.6	472	5e-159	558.1
	PadryChr1.g00484.t1|AUGUSTUS|ID=file_1_file_1_g30358.t1	AT2G40120	AT2G40120	Protein kinase superfamily protein [Source:NCBI gene (formerly Entrezgene);Acc:818603]	73.2	358	9.9e-160	561.2
	PadryChr1.g02729.t1|AUGUSTUS|ID=file_1_file_1_g32435.t1	AT1G01500	AT1G01500	Erythronate-4-phosphate dehydrogenase family protein [Source:NCBI gene (formerly Entrezgene);Acc:839430]	59.2	314	1.2e-87	320.5
	PadryChr1.g00485.t1|AUGUSTUS|ID=file_1_file_1_g30359.t1	AT5G01380	AT5G01380	Homeodomain-like superfamily protein [Source:NCBI gene (formerly Entrezgene);Acc:831895]	56	266	1.1e-43	174.1
	PadryCtg259.g26986.t1|GeneMark.hmm|ID=file_1_file_2_26907_t	AT1G01500	AT1G01500	Erythronate-4-phosphate dehydrogenase family protein [Source:NCBI gene (formerly Entrezgene);Acc:839430]	61.4	308	5e-83	305.1
	PadryChr1.g00486.t1|AUGUSTUS|ID=file_1_file_1_g30360.t1	AT1G07780	PAI1	phosphoribosylanthranilate isomerase 1 [Source:NCBI gene (formerly Entrezgene);Acc:837292]	64.6	164	9.5e-61	230.7
	PadryCtg259.g26983.t1|AUGUSTUS|ID=file_1_file_1_g19431.t1	AT1G01510	AN	NAD(P)-binding Rossmann-fold superfamily protein [Source:NCBI gene (formerly Entrezgene);Acc:839401]	66.3	624	3.8e-221	765
	PadryChr1.g00487.t1|GeneMark.hmm|ID=file_1_file_2_5182_t	AT1G07780	PAI1	phosphoribosylanthranilate isomerase 1 [Source:NCBI gene (formerly Entrezgene);Acc:837292]	65.4	217	6.5e-81	297.7
	PadryChr1.g00488.t1|AUGUSTUS|ID=file_1_file_1_g30361.t1	AT4G16470	AT4G16470	Tetratricopeptide repeat (TPR)-like superfamily protein [Source:NCBI gene (formerly Entrezgene);Acc:827345]	54.9	295	2.5e-90	329.3
	PadryChr6.g14428.t1|AUGUSTUS|ID=file_1_file_1_g20327.t1	AT1G01540	AT1G01540	Protein kinase superfamily protein [Source:NCBI gene (formerly Entrezgene);Acc:839533]	74.3	459	1.3e-189	659.8
	PadryChr1.g00489.t1|AUGUSTUS|ID=file_1_file_1_g30362.t1	AT5G58620	AT5G58620	zinc finger (CCCH-type) family protein [Source:NCBI gene (formerly Entrezgene);Acc:835976]	50.7	602	1.2e-145	514.2
	PadryChr1.g00490.t1|AUGUSTUS|ID=file_1_file_1_g30363.t1	AT5G58630	TRM31		23.4	418	2.8e-07	53.9
	PadryCtg1430.g32656.t1|AUGUSTUS|ID=file_1_file_1_g19388.t1	AT3G24255	AT3G24255	RNA-directed DNA polymerase (reverse transcriptase)-related family protein [Source:NCBI gene (formerly Entrezgene);Acc:822013]	44.2	43	5.7e-06	47.4
	PadryChr1.g00491.t1|AUGUSTUS|ID=file_1_file_1_g30364.t1	AT5G05580	FAD8	fatty acid desaturase 8 [Source:NCBI gene (formerly Entrezgene);Acc:830441]	74.2	387	1e-182	636.7
	PadryChr6.g14457.t1|AUGUSTUS|ID=file_1_file_1_g20354.t1	AT1G01580	FRO2	ferric reduction oxidase 2 [Source:NCBI gene (formerly Entrezgene);Acc:839411]	42	441	1.6e-94	343.6
	PadryChr1.g00492.t1|AUGUSTUS|ID=file_1_file_1_g30365.t1	AT1G20780	SAUL1	senescence-associated E3 ubiquitin ligase 1 [Source:NCBI gene (formerly Entrezgene);Acc:838668]	31.9	805	6.4e-98	356.3
	PadryChr1.g00493.t1|AUGUSTUS|ID=file_1_file_1_g30366.t1	AT5G58640	AT5G58640	Selenoprotein, Rdx type [Source:NCBI gene (formerly Entrezgene);Acc:835978]	66.9	121	6.7e-29	124.4
	PadryChr11.g22995.t1|AUGUSTUS|ID=file_1_file_1_g1990.t1	AT1G01620	PIP1C	plasma membrane intrinsic protein 1C [Source:NCBI gene (formerly Entrezgene);Acc:839235]	91.4	81	3.6e-39	157.5
	PadryChr1.g00494.t1|GeneMark.hmm|ID=file_1_file_2_5190_t	AT5G58640	AT5G58640	Selenoprotein, Rdx type [Source:NCBI gene (formerly Entrezgene);Acc:835978]	64.6	226	2.1e-70	262.7
	PadryChr1.g00495.t1|AUGUSTUS|ID=file_1_file_1_g30367.t1
	PadryChr1.g00496.t1|AUGUSTUS|ID=file_1_file_1_g30368.t1
	PadryChr1.g00497.t1|AUGUSTUS|ID=file_1_file_1_g30369.t1
	PadryChr10.g22006.t1|AUGUSTUS|ID=file_1_file_1_g5884.t1	AT1G22060	AT1G22060	sporulation-specific protein [Source:NCBI gene (formerly Entrezgene);Acc:838811]	42.3	149	1.5e-25	115.9
	PadryChr1.g00498.t1|AUGUSTUS|ID=file_1_file_1_g30370.t1	AT4G05040	AT4G05040	ankyrin repeat family protein [Source:NCBI gene (formerly Entrezgene);Acc:825846]	26.3	194	6.7e-11	66.2
	PadryChr1.g00500.t1|AUGUSTUS|ID=file_1_file_1_g30372.t1	AT3G48030	AT3G48030	hypoxia-responsive family protein / zinc finger (C3HC4-type RING finger) family protein [Source:NCBI gene (formerly Entrezgene);Acc:823958]	55.3	38	2.5e-07	53.1
	PadryCtg553.g28516.t1|AUGUSTUS|ID=file_1_file_1_g16255.t1	AT1G01720	ATAF1	NAC (No Apical Meristem) domain transcriptional regulator superfamily protein [Source:NCBI gene (formerly Entrezgene);Acc:839265]	63.2	310	3.6e-89	325.5
	PadryChr1.g00501.t1|AUGUSTUS|ID=file_1_file_1_g30373.t1	AT5G01360	TBL3	trichome birefringence-like protein (DUF828) [Source:NCBI gene (formerly Entrezgene);Acc:830298]	66.4	351	9.5e-154	540.4
	PadryChr1.g00502.t1|AUGUSTUS|ID=file_1_file_1_g30374.t1	AT3G47340	ASN1	glutamine-dependent asparagine synthase 1 [Source:NCBI gene (formerly Entrezgene);Acc:823888]	73	577	1e-250	862.8
	PadryChr2.g03817.t1|AUGUSTUS|ID=file_1_file_1_g8487.t1	AT1G01730	AT1G01730		28.3	145	4.5e-08	55.5
	PadryChr1.g00504.t1|AUGUSTUS|ID=file_1_file_1_g30376.t1	AT3G55990	ESK1	trichome birefringence-like protein (DUF828) [Source:NCBI gene (formerly Entrezgene);Acc:824765]	54.8	177	2.4e-36	149.1
	PadryChr2.g03801.t1|AUGUSTUS|ID=file_1_file_1_g8472.t1	AT1G01750	ADF11	actin depolymerizing factor 11 [Source:NCBI gene (formerly Entrezgene);Acc:839281]	83.8	136	5.9e-63	238.8
	PadryChr1.g00505.t1|AUGUSTUS|ID=file_1_file_1_g30377.t1	AT5G23150	HUA2	Tudor/PWWP/MBT domain-containing protein [Source:NCBI gene (formerly Entrezgene);Acc:832379]	74.2	66	3.8e-25	110.9
	PadryChr1.g00506.t1|AUGUSTUS|ID=file_1_file_1_g30378.t1
	PadryChr11.g24433.t1|AUGUSTUS|ID=file_1_file_1_g3308.t1	AT5G10080	AT5G10080	Eukaryotic aspartyl protease family protein [Source:NCBI gene (formerly Entrezgene);Acc:830872]	54.9	481	6.3e-150	528.1
	PadryChr1.g00507.t1|AUGUSTUS|ID=file_1_file_1_g30379.t1	AT1G75960	AT1G75960	AMP-dependent synthetase and ligase family protein [Source:NCBI gene (formerly Entrezgene);Acc:843929]	70.4	81	7.2e-27	117.1
	PadryChr2.g03800.t1|AUGUSTUS|ID=file_1_file_1_g8471.t1	AT1G01760	AT1G01760	denosine deaminases acting on tRNA [Source:NCBI gene (formerly Entrezgene);Acc:839252]	55.4	390	9.6e-113	404.1
	PadryChr1.g00508.t1|AUGUSTUS|ID=file_1_file_1_g30380.t1	AT4G22660	AT4G22660	F-box protein (DUF295) [Source:NCBI gene (formerly Entrezgene);Acc:828362]	33.3	144	1.6e-15	80.1
	PadryChr1.g00509.t1|AUGUSTUS|ID=file_1_file_1_g30381.t1	AT2G38110	GPAT6	glycerol-3-phosphate acyltransferase 6 [Source:NCBI gene (formerly Entrezgene);Acc:818389]	82	244	2.8e-116	415.2
	PadryChr11.g24432.t1|AUGUSTUS|ID=file_1_file_1_g3307.t1	AT4G39700	AT4G39700	Heavy metal transport/detoxification superfamily protein [Source:NCBI gene (formerly Entrezgene);Acc:830125]	69.6	158	5.2e-57	217.6
	PadryChr1.g00512.t1|AUGUSTUS|ID=file_1_file_1_g30384.t1	AT2G36850	GSL8	glucan synthase-like 8 [Source:NCBI gene (formerly Entrezgene);Acc:818258]	75.3	81	5.5e-29	124
	PadryChr4.g11008.t1|AUGUSTUS|ID=file_1_file_1_g4649.t1	AT4G39700	AT4G39700	Heavy metal transport/detoxification superfamily protein [Source:NCBI gene (formerly Entrezgene);Acc:830125]	63.3	158	3.2e-51	198.4
	PadryChr1.g00514.t1|AUGUSTUS|ID=file_1_file_1_g30386.t1	AT5G62530	ALDH12A1	aldehyde dehydrogenase 12A1 [Source:NCBI gene (formerly Entrezgene);Acc:836373]	84.7	72	3.4e-36	147.9
	PadryChr1.g00515.t1|AUGUSTUS|ID=file_1_file_1_g30387.t1	AT4G22140	EBS	PHD finger family protein / bromo-adjacent homology (BAH) domain-containing protein [Source:NCBI gene (formerly Entrezgene);Acc:828303]	75.9	162	1.7e-74	276.2
	PadryChr11.g24427.t1|AUGUSTUS|ID=file_1_file_1_g3302.t1	AT2G22250	AAT	aspartate aminotransferase [Source:NCBI gene (formerly Entrezgene);Acc:816758]	65.2	411	1.5e-143	506.5
	PadryChr1.g00516.t1|AUGUSTUS|ID=file_1_file_1_g30388.t1	AT3G55990	ESK1	trichome birefringence-like protein (DUF828) [Source:NCBI gene (formerly Entrezgene);Acc:824765]	66.7	66	7.8e-25	110.2
	PadryChr1.g02553.t1|AUGUSTUS|ID=file_1_file_1_g32272.t1	AT1G01820	PEX11C	peroxin 11c [Source:NCBI gene (formerly Entrezgene);Acc:839257]	78.3	212	7.6e-95	344
	PadryChr1.g00517.t1|AUGUSTUS|ID=file_1_file_1_g30389.t1
	PadryChr8.g18074.t1|AUGUSTUS|ID=file_1_file_1_g13879.t1	AT1G01820	PEX11C	peroxin 11c [Source:NCBI gene (formerly Entrezgene);Acc:839257]	73.4	233	7.3e-95	344.4
	PadryChr1.g00518.t1|AUGUSTUS|ID=file_1_file_1_g30390.t1	AT5G43400	AT5G43400	plant/protein [Source:NCBI gene (formerly Entrezgene);Acc:834358]	53.6	166	1.5e-45	179.5
	PadryChr1.g00519.t1|AUGUSTUS|ID=file_1_file_1_g30391.t1	AT3G51820	G4	UbiA prenyltransferase family protein [Source:NCBI gene (formerly Entrezgene);Acc:824345]	67.4	46	7.5e-10	60.5
	PadryChr11.g24419.t1|AUGUSTUS|ID=file_1_file_1_g3296.t1	AT1G78000	SULTR1;2	sulfate transporter 1;2 [Source:NCBI gene (formerly Entrezgene);Acc:844135]	76.4	628	1.2e-280	962.6
	PadryChr1.g00520.t1|AUGUSTUS|ID=file_1_file_1_g30392.t1	AT1G04730	CTF18	P-loop containing nucleoside triphosphate hydrolases superfamily protein [Source:NCBI gene (formerly Entrezgene);Acc:839431]	51.4	966	2.5e-245	845.9
	PadryChr6.g14367.t1|AUGUSTUS|ID=file_1_file_1_g20271.t1	AT1G01840	AT1G01840	AP2-like ethylene-responsive transcription factor SNZ [Source:NCBI gene (formerly Entrezgene);Acc:839291]	32.9	149	4.4e-08	55.1
	PadryChr1.g00521.t1|AUGUSTUS|ID=file_1_file_1_g30393.t1	AT4G22000	AT4G22000	tyrosine sulfotransferase-like protein [Source:NCBI gene (formerly Entrezgene);Acc:828289]	83.9	31	5.5e-08	54.3
	PadryChr1.g00522.t1|AUGUSTUS|ID=file_1_file_1_g30394.t1	AT5G05560	EMB2771	E3 ubiquitin ligase [Source:NCBI gene (formerly Entrezgene);Acc:830439]	53.1	1846	0	1806.2
	PadryChr11.g24412.t1|AUGUSTUS|ID=file_1_file_1_g3290.t1	AT1G78020	AT1G78020	senescence-associated family protein, putative (DUF581) [Source:NCBI gene (formerly Entrezgene);Acc:844137]	54	163	3.8e-31	131.7
	PadryChr1.g00523.t1|AUGUSTUS|ID=file_1_file_1_g30395.t1	AT3G08950	HCC1	electron transport SCO1/SenC family protein [Source:NCBI gene (formerly Entrezgene);Acc:820046]	74	219	6.7e-100	361.3
	PadryChr6.g14571.t1|AUGUSTUS|ID=file_1_file_1_g20459.t1	AT1G01860	PFC1	Ribosomal RNA adenine dimethylase family protein [Source:NCBI gene (formerly Entrezgene);Acc:839283]	71.5	281	5.8e-113	405.6
	PadryChr1.g00524.t1|AUGUSTUS|ID=file_1_file_1_g30396.t1	AT2G38280	FAC1	AMP deaminase, putative / myoadenylate deaminase [Source:NCBI gene (formerly Entrezgene);Acc:818408]	75.6	864	0	1281.5
	PadryChr1.g00525.t1|AUGUSTUS|ID=file_1_file_1_g30397.t1	AT3G51820	G4	UbiA prenyltransferase family protein [Source:NCBI gene (formerly Entrezgene);Acc:824345]	82.6	230	3.2e-118	421.8
	PadryChr9.g21044.t1|AUGUSTUS|ID=file_1_file_1_g18468.t1	AT1G53710	AT1G53710	Calcineurin-like metallo-phosphoesterase superfamily protein [Source:NCBI gene (formerly Entrezgene);Acc:841809]	54.7	519	1.5e-156	550.1
	PadryChr1.g00526.t1|AUGUSTUS|ID=file_1_file_1_g30398.t1	AT2G30020	AT2G30020	Protein phosphatase 2C family protein [Source:NCBI gene (formerly Entrezgene);Acc:817553]	55.9	406	5.1e-109	391.7
	PadryChr6.g14599.t1|AUGUSTUS|ID=file_1_file_1_g20487.t1	AT1G01880	AT1G01880	5'-3' exonuclease family protein [Source:NCBI gene (formerly Entrezgene);Acc:837373]	53.5	576	1.3e-167	587
	PadryChr1.g00527.t1|AUGUSTUS|ID=file_1_file_1_g30399.t1	AT3G11130	AT3G11130	Clathrin, heavy chain [Source:NCBI gene (formerly Entrezgene);Acc:820284]	92.7	1664	0	3098.9
	PadryChr1.g00528.t1|GeneMark.hmm|ID=file_1_file_2_5215_t	AT3G11130	AT3G11130	Clathrin, heavy chain [Source:NCBI gene (formerly Entrezgene);Acc:820284]	92.8	1525	0	2843.5
	PadryChr2.g06500.t1|AUGUSTUS|ID=file_1_file_1_g10961.t1	AT1G36050	AT1G36050	Endoplasmic reticulum vesicle transporter protein [Source:NCBI gene (formerly Entrezgene);Acc:840509]	69.1	379	3.3e-155	545
	PadryChr1.g00529.t1|AUGUSTUS|ID=file_1_file_1_g30400.t1	AT3G51800	ATG2	metallopeptidase M24 family protein [Source:NCBI gene (formerly Entrezgene);Acc:824343]	79.1	402	8e-166	580.5
	PadryChr6.g14613.t1|AUGUSTUS|ID=file_1_file_1_g20501.t1	AT1G01900	SBTI1.1	subtilase family protein [Source:NCBI gene (formerly Entrezgene);Acc:839318]	39.5	790	1.1e-145	514.2
	PadryChr1.g00530.t1|GeneMark.hmm|ID=file_1_file_2_5216_t	AT3G51800	ATG2	metallopeptidase M24 family protein [Source:NCBI gene (formerly Entrezgene);Acc:824343]	79.2	400	3e-165	578.6
	PadryChr1.g00531.t1|AUGUSTUS|ID=file_1_file_1_g30401.t1	AT5G66520	AT5G66520	Tetratricopeptide repeat (TPR)-like superfamily protein [Source:NCBI gene (formerly Entrezgene);Acc:836784]	48.9	593	2.5e-131	466.5
	PadryChr11.g24395.t1|AUGUSTUS|ID=file_1_file_1_g3276.t1	AT5G65140	TPPJ	Haloacid dehalogenase-like hydrolase (HAD) superfamily protein [Source:NCBI gene (formerly Entrezgene);Acc:836638]	67.3	370	3.1e-143	505.4
	PadryChr1.g00532.t1|AUGUSTUS|ID=file_1_file_1_g30402.t1	AT2G30060	AT2G30060	Pleckstrin homology (PH) domain superfamily protein [Source:NCBI gene (formerly Entrezgene);Acc:817557]	67	194	7e-66	247.7
	PadryChr4.g10990.t1|AUGUSTUS|ID=file_1_file_1_g4632.t1	AT5G65140	TPPJ	Haloacid dehalogenase-like hydrolase (HAD) superfamily protein [Source:NCBI gene (formerly Entrezgene);Acc:836638]	65.5	357	5.2e-129	458
	PadryChr1.g00533.t1|AUGUSTUS|ID=file_1_file_1_g30403.t1	AT4G29790	AT4G29790	serine/arginine repetitive matrix protein [Source:NCBI gene (formerly Entrezgene);Acc:829101]	39.6	1327	1.4e-198	691
	PadryChr7.g15711.t1|AUGUSTUS|ID=file_1_file_1_g27565.t1	AT5G65140	TPPJ	Haloacid dehalogenase-like hydrolase (HAD) superfamily protein [Source:NCBI gene (formerly Entrezgene);Acc:836638]	64	372	1.9e-131	466.5
	PadryChr1.g00534.t1|GeneMark.hmm|ID=file_1_file_2_5219_t	AT4G29790	AT4G29790	serine/arginine repetitive matrix protein [Source:NCBI gene (formerly Entrezgene);Acc:829101]	39.5	1327	4.8e-199	692.6
	PadryChr1.g00537.t1|AUGUSTUS|ID=file_1_file_1_g30406.t1	AT2G30070	KT1	potassium transporter 1 [Source:NCBI gene (formerly Entrezgene);Acc:817558]	65.6	215	1.3e-66	250.8
	PadryChr1.g02536.t1|AUGUSTUS|ID=file_1_file_1_g32256.t1	AT1G01910	AT1G01910	P-loop containing nucleoside triphosphate hydrolases superfamily protein [Source:NCBI gene (formerly Entrezgene);Acc:839305]	79.2	269	4.4e-123	438
	PadryChr1.g00538.t1|AUGUSTUS|ID=file_1_file_1_g30407.t1	AT2G40540	KT2	potassium transporter 2 [Source:NCBI gene (formerly Entrezgene);Acc:818649]	59.7	124	5.4e-39	157.5
	PadryChr8.g18085.t1|AUGUSTUS|ID=file_1_file_1_g13889.t1	AT1G01910	AT1G01910	P-loop containing nucleoside triphosphate hydrolases superfamily protein [Source:NCBI gene (formerly Entrezgene);Acc:839305]	80.2	252	1.6e-114	409.5
	PadryChr1.g00540.t1|AUGUSTUS|ID=file_1_file_1_g30409.t1	AT3G08960	AT3G08960	ARM repeat superfamily protein [Source:NCBI gene (formerly Entrezgene);Acc:820048]	67.2	551	1.9e-213	739.2
	PadryChr1.g00541.t1|AUGUSTUS|ID=file_1_file_1_g30410.t1	AT3G08960	AT3G08960	ARM repeat superfamily protein [Source:NCBI gene (formerly Entrezgene);Acc:820048]	69	393	2.8e-163	572
	PadryChr1.g00542.t1|AUGUSTUS|ID=file_1_file_1_g30411.t1	AT2G30070	KT1	potassium transporter 1 [Source:NCBI gene (formerly Entrezgene);Acc:817558]	54.1	146	5.9e-35	145.2
	PadryChr11.g24384.t1|AUGUSTUS|ID=file_1_file_1_g3265.t1	AT5G65170	AT5G65170	VQ motif-containing protein [Source:NCBI gene (formerly Entrezgene);Acc:836641]	65.5	55	2e-11	67.8
	PadryChr1.g00544.t1|AUGUSTUS|ID=file_1_file_1_g30413.t1	AT1G68810	AT1G68810	basic helix-loop-helix (bHLH) DNA-binding superfamily protein [Source:NCBI gene (formerly Entrezgene);Acc:843213]	51.4	140	2.8e-34	142.5
	PadryChr4.g10999.t1|AUGUSTUS|ID=file_1_file_1_g4640.t1	AT5G65170	AT5G65170	VQ motif-containing protein [Source:NCBI gene (formerly Entrezgene);Acc:836641]	55.5	110	1.9e-19	94.4
	PadryChr1.g00545.t1|AUGUSTUS|ID=file_1_file_1_g30414.t1	AT5G67300	MYBR1	myb domain protein r1 [Source:NCBI gene (formerly Entrezgene);Acc:836865]	73.8	107	2.6e-44	176
	PadryChr8.g18047.t1|AUGUSTUS|ID=file_1_file_1_g13853.t1	AT1G01930	AT1G01930	zinc finger protein-like protein [Source:NCBI gene (formerly Entrezgene);Acc:839310]	49.8	510	1.3e-120	431
	PadryChr1.g00546.t1|AUGUSTUS|ID=file_1_file_1_g30415.t1	AT5G01320	AT5G01320	Thiamine pyrophosphate dependent pyruvate decarboxylase family protein [Source:NCBI gene (formerly Entrezgene);Acc:830867]	84.3	376	1.5e-188	656
	PadryChr1.g00547.t1|AUGUSTUS|ID=file_1_file_1_g30416.t1	AT1G07120	AT1G07120	CHUP1-like protein [Source:NCBI gene (formerly Entrezgene);Acc:837222]	47.1	418	1.1e-78	291.2
	PadryChr11.g24387.t1|AUGUSTUS|ID=file_1_file_1_g3268.t1	AT4G39840	AT4G39840	cell wall integrity/stress response component-like protein [Source:NCBI gene (formerly Entrezgene);Acc:830143]	60.7	242	1.8e-78	290.4
	PadryChr1.g00549.t1|AUGUSTUS|ID=file_1_file_1_g30418.t1	AT1G07110	F2KP	fructose-2,6-bisphosphatase [Source:NCBI gene (formerly Entrezgene);Acc:837221]	77.5	729	0	1105.1
	PadryChr6.g14624.t1|AUGUSTUS|ID=file_1_file_1_g20512.t1	AT1G01950	ARK2	armadillo repeat kinesin 2 [Source:NCBI gene (formerly Entrezgene);Acc:839306]	72	938	5.2e-285	977.6
	PadryChr1.g00550.t1|AUGUSTUS|ID=file_1_file_1_g30419.t1	AT3G62690	ATL5	AtL5 [Source:NCBI gene (formerly Entrezgene);Acc:825443]	33.1	169	1.1e-22	104.4
	PadryChr8.g18036.t1|AUGUSTUS|ID=file_1_file_1_g13843.t1	AT1G01950	ARK2	armadillo repeat kinesin 2 [Source:NCBI gene (formerly Entrezgene);Acc:839306]	72.3	891	1.3e-275	946.4
	PadryChr1.g00551.t1|AUGUSTUS|ID=file_1_file_1_g30420.t1	AT5G01300	AT5G01300	PEBP (phosphatidylethanolamine-binding protein) family protein [Source:NCBI gene (formerly Entrezgene);Acc:830983]	62.3	162	5.7e-57	217.6
	PadryChr1.g00552.t1|AUGUSTUS|ID=file_1_file_1_g30421.t1	AT2G40220	ABI4	Integrase-type DNA-binding superfamily protein [Source:NCBI gene (formerly Entrezgene);Acc:818614]	95.4	65	6.8e-30	128.6
	PadryChr11.g24389.t1|AUGUSTUS|ID=file_1_file_1_g3270.t1	AT4G39860	AT4G39860	hematological/neurological-like protein [Source:NCBI gene (formerly Entrezgene);Acc:830145]	55.8	310	1.4e-85	313.5
	PadryChr1.g00553.t1|AUGUSTUS|ID=file_1_file_1_g30422.t1	AT3G51780	BAG4	BCL-2-associated athano 4 [Source:NCBI gene (formerly Entrezgene);Acc:824341]	46	150	6.8e-28	120.9
	PadryChr7.g15709.t1|AUGUSTUS|ID=file_1_file_1_g27563.t1	AT4G39860	AT4G39860	hematological/neurological-like protein [Source:NCBI gene (formerly Entrezgene);Acc:830145]	60.7	308	1.3e-89	327
	PadryChr1.g00556.t1|AUGUSTUS|ID=file_1_file_1_g30425.t1	AT2G40230	AT2G40230	HXXXD-type acyl-transferase family protein [Source:NCBI gene (formerly Entrezgene);Acc:818615]	56.5	441	8.1e-135	477.6
	PadryCtg820.g30133.t1|AUGUSTUS|ID=file_1_file_1_g19752.t1	AT5G10230	ANNAT7	annexin 7 [Source:NCBI gene (formerly Entrezgene);Acc:830887]	55	238	5.1e-66	248.4
	PadryChr1.g00557.t1|AUGUSTUS|ID=file_1_file_1_g30426.t1	AT3G56030	AT3G56030	Tetratricopeptide repeat (TPR)-like superfamily protein [Source:NCBI gene (formerly Entrezgene);Acc:824769]	38.9	296	2.3e-20	97.1
	PadryChr1.g00558.t1|AUGUSTUS|ID=file_1_file_1_g30427.t1	AT1G25260	AT1G25260	Ribosomal protein L10 family protein [Source:NCBI gene (formerly Entrezgene);Acc:839109]	71.5	221	3.9e-88	321.6
	PadryChr6.g14668.t1|AUGUSTUS|ID=file_1_file_1_g20555.t1	AT1G02020	AT1G02020	nitroreductase family protein [Source:NCBI gene (formerly Entrezgene);Acc:837477]	52	596	3.8e-161	565.5
	PadryChr1.g00559.t1|AUGUSTUS|ID=file_1_file_1_g30428.t1	AT5G05010	AT5G05010	clathrin adaptor complexes medium subunit family protein [Source:NCBI gene (formerly Entrezgene);Acc:830383]	73.8	534	2.1e-209	725.7
	PadryChr1.g00560.t1|AUGUSTUS|ID=file_1_file_1_g30429.t1	AT5G05550	AT5G05550	sequence-specific DNA binding transcription factor [Source:NCBI gene (formerly Entrezgene);Acc:830438]	56.7	194	2.6e-42	169.9
	PadryChr11.g24394.t1|AUGUSTUS|ID=file_1_file_1_g3275.t1	AT5G64170	AT5G64170	dentin sialophosphoprotein-like protein [Source:NCBI gene (formerly Entrezgene);Acc:836538]	31.4	636	3.9e-43	173.7
	PadryChr1.g00561.t1|GeneMark.hmm|ID=file_1_file_2_5240_t	AT5G05550	AT5G05550	sequence-specific DNA binding transcription factor [Source:NCBI gene (formerly Entrezgene);Acc:830438]	56.7	194	2.8e-42	169.9
	PadryChr1.g02429.t1|AUGUSTUS|ID=file_1_file_1_g32154.t1	AT1G02040	AT1G02040	C2H2-type zinc finger family protein [Source:NCBI gene (formerly Entrezgene);Acc:839284]	42.7	150	1.8e-25	114.4
	PadryChr1.g00562.t1|AUGUSTUS|ID=file_1_file_1_g30430.t1	AT1G65620	AS2	Lateral organ boundaries (LOB) domain family protein [Source:NCBI gene (formerly Entrezgene);Acc:842873]	67.6	108	2.2e-37	152.5
	PadryChr1.g00563.t1|AUGUSTUS|ID=file_1_file_1_g30431.t1	AT5G58560	FOLK	Phosphatidate cytidylyltransferase family protein [Source:NCBI gene (formerly Entrezgene);Acc:835969]	64.4	135	3.8e-46	181.4
	PadryChr3.g07808.t1|AUGUSTUS|ID=file_1_file_1_g25648.t1	AT5G09400	KUP7	K+ uptake permease 7 [Source:NCBI gene (formerly Entrezgene);Acc:830799]	79.8	84	2.6e-33	138.3
	PadryChr8.g17910.t1|AUGUSTUS|ID=file_1_file_1_g13732.t1	AT1G02050	LAP6	Chalcone and stilbene synthase family protein [Source:NCBI gene (formerly Entrezgene);Acc:839280]	78.1	370	9.7e-172	600.9
	PadryChr1.g00568.t1|AUGUSTUS|ID=file_1_file_1_g30436.t1	AT1G07080	AT1G07080	Thioredoxin superfamily protein [Source:NCBI gene (formerly Entrezgene);Acc:837219]	53.7	216	2.9e-68	255.8
	PadryChr1.g00569.t1|AUGUSTUS|ID=file_1_file_1_g30437.t1
	PadryChr1.g00570.t1|AUGUSTUS|ID=file_1_file_1_g30438.t1	AT5G01830	SAUR21	ARM repeat superfamily protein [Source:NCBI gene (formerly Entrezgene);Acc:831850]	33.3	670	1.4e-82	304.7
	PadryChr1.g00571.t1|AUGUSTUS|ID=file_1_file_1_g30439.t1	AT3G13770	AT3G13770	Pentatricopeptide repeat (PPR) superfamily protein [Source:NCBI gene (formerly Entrezgene);Acc:820586]	49.6	139	1.3e-32	137.1
	PadryChr1.g00572.t1|AUGUSTUS|ID=file_1_file_1_g30440.t1	AT3G13770	AT3G13770	Pentatricopeptide repeat (PPR) superfamily protein [Source:NCBI gene (formerly Entrezgene);Acc:820586]	50.6	322	6.1e-87	318.2
	PadryChr1.g00573.t1|AUGUSTUS|ID=file_1_file_1_g30441.t1	AT2G30130	ASL5	Lateral organ boundaries (LOB) domain family protein [Source:NCBI gene (formerly Entrezgene);Acc:817565]	89.1	119	2.1e-56	215.7
	PadryChr4.g10451.t1|AUGUSTUS|ID=file_1_file_1_g4127.t1	AT1G02070	AT1G02070	zinc ion-binding protein [Source:NCBI gene (formerly Entrezgene);Acc:839270]	49	49	4.4e-09	58.5
	PadryChr1.g00574.t1|AUGUSTUS|ID=file_1_file_1_g30442.t1	AT3G60400	SHOT1	Mitochondrial transcription termination factor family protein [Source:NCBI gene (formerly Entrezgene);Acc:825211]	38.2	534	2.6e-109	393.3
	PadryChr9.g21035.t1|AUGUSTUS|ID=file_1_file_1_g18461.t1	AT1G02070	AT1G02070	zinc ion-binding protein [Source:NCBI gene (formerly Entrezgene);Acc:839270]	30.1	143	6.1e-10	61.2
	PadryChr1.g00575.t1|AUGUSTUS|ID=file_1_file_1_g30443.t1	AT1G55170	AT1G55170	DNA double-strand break repair protein [Source:NCBI gene (formerly Entrezgene);Acc:841960]	36.4	206	2.6e-23	107.1
	PadryChr1.g00576.t1|AUGUSTUS|ID=file_1_file_1_g30444.t1	AT2G40300	FER4	ferritin 4 [Source:NCBI gene (formerly Entrezgene);Acc:818622]	66.8	259	7.6e-88	320.9
	PadryChr6.g13996.t1|AUGUSTUS|ID=file_1_file_1_g19927.t1	AT1G02080	AT1G02080	transcription regulator [Source:NCBI gene (formerly Entrezgene);Acc:839244]	55.3	2432	0	2437.5
	PadryChr1.g00577.t1|AUGUSTUS|ID=file_1_file_1_g30445.t1	AT2G40280	AT2G40280	S-adenosyl-L-methionine-dependent methyltransferases superfamily protein [Source:NCBI gene (formerly Entrezgene);Acc:818620]	62.1	588	2.6e-224	775.4
	PadryChr1.g00578.t1|AUGUSTUS|ID=file_1_file_1_g30446.t1	AT1G07090	LSH6		85	133	1e-66	250.4
	PadryChr7.g16732.t1|AUGUSTUS|ID=file_1_file_1_g28511.t1	AT1G02090	FUS5	Proteasome component (PCI) domain protein [Source:NCBI gene (formerly Entrezgene);Acc:839241]	72.6	259	3.3e-104	375.2
	PadryChr1.g00579.t1|AUGUSTUS|ID=file_1_file_1_g30447.t1	AT5G58520	AT5G58520	Protein kinase superfamily protein [Source:NCBI gene (formerly Entrezgene);Acc:835965]	60.1	612	6e-218	754.2
	PadryChr1.g00580.t1|AUGUSTUS|ID=file_1_file_1_g30448.t1	AT5G05480	AT5G05480	Peptide-N4-(N-acetyl-beta-glucosaminyl)asparagine amidase A protein [Source:NCBI gene (formerly Entrezgene);Acc:830431]	41.9	685	2.4e-149	526.6
	PadryChr8.g18990.t1|AUGUSTUS|ID=file_1_file_1_g14736.t1	AT1G02100	SBI1	Leucine carboxyl methyltransferase [Source:NCBI gene (formerly Entrezgene);Acc:837541]	73.4	320	8.1e-138	487.3
	PadryChr1.g00581.t1|AUGUSTUS|ID=file_1_file_1_g30449.t1	AT2G45140	PVA12	plant VAP homolog 12 [Source:NCBI gene (formerly Entrezgene);Acc:819122]	28.9	121	4.3e-07	53.5
	PadryChr1.g00582.t1|AUGUSTUS|ID=file_1_file_1_g30450.t1	AT2G30105	AT2G30105	LRR/ubiquitin-like domain protein [Source:NCBI gene (formerly Entrezgene);Acc:10723124]	72.4	366	6.6e-69	258.5
	PadryChr1.g00583.t1|GeneMark.hmm|ID=file_1_file_2_5263_t	AT2G30105	AT2G30105	LRR/ubiquitin-like domain protein [Source:NCBI gene (formerly Entrezgene);Acc:10723124]	50.9	159	1.7e-35	146.4
	PadryChr6.g14047.t1|AUGUSTUS|ID=file_1_file_1_g19975.t1	AT1G02120	VAD1	GRAM domain family protein [Source:NCBI gene (formerly Entrezgene);Acc:839232]	41.7	635	2e-121	433.7
	PadryChr1.g00584.t1|AUGUSTUS|ID=file_1_file_1_g30451.t1	AT5G58530	AT5G58530	Glutaredoxin family protein [Source:NCBI gene (formerly Entrezgene);Acc:835966]	46.4	222	3e-46	182.6
	PadryChr8.g17873.t1|AUGUSTUS|ID=file_1_file_1_g13700.t1	AT1G02120	VAD1	GRAM domain family protein [Source:NCBI gene (formerly Entrezgene);Acc:839232]	44.2	532	3.4e-114	409.5
	PadryChr1.g00585.t1|AUGUSTUS|ID=file_1_file_1_g30452.t1
	PadryChr1.g00586.t1|AUGUSTUS|ID=file_1_file_1_g30453.t1	AT5G05500	MOP10	Pollen Ole e 1 allergen and extensin family protein [Source:NCBI gene (formerly Entrezgene);Acc:830433]	59.1	137	2.9e-48	188.7
	PadryChr11.g24359.t1|AUGUSTUS|ID=file_1_file_1_g3242.t1	AT1G20560	AAE1	acyl activating enzyme 1 [Source:NCBI gene (formerly Entrezgene);Acc:838644]	67.9	557	3.5e-228	788.1
	PadryChr1.g00587.t1|AUGUSTUS|ID=file_1_file_1_g30454.t1	AT5G05510	AT5G05510	Mad3/BUB1 homology region 1 [Source:NCBI gene (formerly Entrezgene);Acc:830434]	41.4	585	3.6e-111	399.4
	PadryChr6.g14049.t1|AUGUSTUS|ID=file_1_file_1_g19977.t1	AT1G02130	RA-5	RAS 5 [Source:NCBI gene (formerly Entrezgene);Acc:837023]	88.8	197	3.4e-98	355.1
	PadryChr1.g00588.t1|AUGUSTUS|ID=file_1_file_1_g30455.t1	AT3G08947	AT3G08947	ARM repeat superfamily protein [Source:NCBI gene (formerly Entrezgene);Acc:3768765]	68.8	871	0	1187.9
	PadryChr8.g17863.t1|AUGUSTUS|ID=file_1_file_1_g13692.t1	AT1G02130	RA-5	RAS 5 [Source:NCBI gene (formerly Entrezgene);Acc:837023]	88.7	203	1.8e-100	362.5
	PadryChr1.g00589.t1|AUGUSTUS|ID=file_1_file_1_g30456.t1	AT5G05520	AT5G05520	Outer membrane OMP85 family protein [Source:NCBI gene (formerly Entrezgene);Acc:830435]	61	474	2.8e-174	609
	PadryChr8.g19096.t1|AUGUSTUS|ID=file_1_file_1_g14829.t1	AT1G02140	MAGO	mago nashi family protein [Source:NCBI gene (formerly Entrezgene);Acc:837560]	91.5	130	1.7e-66	249.2
	PadryChr1.g00590.t1|AUGUSTUS|ID=file_1_file_1_g30457.t1	AT3G51770	ETO1	tetratricopeptide repeat (TPR)-containing protein [Source:NCBI gene (formerly Entrezgene);Acc:824340]	64.3	583	1.7e-229	793.5
	PadryCtg467.g28049.t1|AUGUSTUS|ID=file_1_file_1_g24695.t1	AT1G02140	MAGO	mago nashi family protein [Source:NCBI gene (formerly Entrezgene);Acc:837560]	91.9	149	2.7e-77	285
	PadryChr1.g00591.t1|AUGUSTUS|ID=file_1_file_1_g30458.t1	AT2G40260	AT2G40260	Homeodomain-like superfamily protein [Source:NCBI gene (formerly Entrezgene);Acc:818618]	63.2	136	3.3e-41	166.4
	PadryChr1.g00592.t1|AUGUSTUS|ID=file_1_file_1_g30459.t1	AT1G07050	AT1G07050	CCT motif family protein [Source:NCBI gene (formerly Entrezgene);Acc:837216]	64.5	110	1.5e-28	123.6
	PadryChr11.g24354.t1|AUGUSTUS|ID=file_1_file_1_g3237.t1	AT4G35640	SERAT3;2	serine acetyltransferase 3;2 [Source:NCBI gene (formerly Entrezgene);Acc:829716]	72.6	270	1.1e-111	400.2
	PadryChr1.g00593.t1|AUGUSTUS|ID=file_1_file_1_g30460.t1	AT3G08890	AT3G08890		80.6	170	1.7e-80	295.8
	PadryChr8.g19101.t1|AUGUSTUS|ID=file_1_file_1_g14834.t1	AT1G02145	ALG12	homolog of asparagine-linked glycosylation 12 [Source:NCBI gene (formerly Entrezgene);Acc:5007658]	65.9	495	1.1e-199	693.3
	PadryChr1.g00594.t1|AUGUSTUS|ID=file_1_file_1_g30461.t1	AT2G40320	TBL33	TRICHOME BIREFRINGENCE-LIKE 33 [Source:NCBI gene (formerly Entrezgene);Acc:818625]	71.8	291	3.5e-130	463
	PadryChr1.g00595.t1|AUGUSTUS|ID=file_1_file_1_g30462.t1	AT2G38310	PYL4	PYR1-like 4 [Source:NCBI gene (formerly Entrezgene);Acc:818411]	75	164	7.5e-69	257.3
	PadryChr11.g24349.t1|AUGUSTUS|ID=file_1_file_1_g3232.t1	AT2G17200	DSK2	ubiquitin family protein [Source:NCBI gene (formerly Entrezgene);Acc:816225]	51.4	580	1.2e-83	308.1
	PadryChr1.g00596.t1|AUGUSTUS|ID=file_1_file_1_g30463.t1	AT3G11020	DREB2B	DRE/CRT-binding protein 2B [Source:NCBI gene (formerly Entrezgene);Acc:820273]	71.6	116	2.2e-42	170.2
	PadryChr4.g10244.t1|AUGUSTUS|ID=file_1_file_1_g3935.t1	AT2G17200	DSK2	ubiquitin family protein [Source:NCBI gene (formerly Entrezgene);Acc:816225]	56.6	557	6.2e-99	359
	PadryChr1.g00597.t1|AUGUSTUS|ID=file_1_file_1_g30464.t1	AT4G05400	AT4G05400	copper ion binding protein [Source:NCBI gene (formerly Entrezgene);Acc:825888]	55	251	4.7e-63	238.4
	PadryChr1.g00598.t1|AUGUSTUS|ID=file_1_file_1_g30465.t1	AT1G62350	AT1G62350	Pentatricopeptide repeat (PPR) superfamily protein [Source:NCBI gene (formerly Entrezgene);Acc:842533]	72.3	188	6.9e-76	281.2
	PadryChr4.g10246.t1|AUGUSTUS|ID=file_1_file_1_g3937.t1	AT4G35090	CAT2	catalase 2 [Source:NCBI gene (formerly Entrezgene);Acc:829661]	89.4	473	1.5e-272	935.3
	PadryChr1.g00599.t1|AUGUSTUS|ID=file_1_file_1_g30466.t1	AT2G40370	LAC5	laccase 5 [Source:NCBI gene (formerly Entrezgene);Acc:818630]	73	556	1.7e-257	885.6
	PadryChr8.g19032.t1|AUGUSTUS|ID=file_1_file_1_g14773.t1	AT1G02160	AT1G02160	Cox19 family protein (CHCH motif) [Source:NCBI gene (formerly Entrezgene);Acc:839554]	80	55	6e-19	90.1
	PadryChr1.g00600.t1|GeneMark.hmm|ID=file_1_file_2_5282_t	AT2G40370	LAC5	laccase 5 [Source:NCBI gene (formerly Entrezgene);Acc:818630]	71.7	375	1.7e-162	569.3
	PadryChr1.g00601.t1|AUGUSTUS|ID=file_1_file_1_g30467.t1	AT5G58450	AT5G58450	Tetratricopeptide repeat (TPR)-like superfamily protein [Source:NCBI gene (formerly Entrezgene);Acc:835958]	59.2	1017	0	1151.3
	PadryChr11.g24346.t1|AUGUSTUS|ID=file_1_file_1_g3229.t1	AT3G51460	RHD4	Phosphoinositide phosphatase family protein [Source:NCBI gene (formerly Entrezgene);Acc:824309]	69.7	594	8.7e-252	867.1
	PadryChr1.g00602.t1|AUGUSTUS|ID=file_1_file_1_g30468.t1	AT5G58440	SNX2a	sorting nexin 2A [Source:NCBI gene (formerly Entrezgene);Acc:835957]	64	583	2.7e-185	645.6
	PadryChr1.g02376.t1|AUGUSTUS|ID=file_1_file_1_g32107.t1	AT1G02170	MC1	metacaspase 1 [Source:NCBI gene (formerly Entrezgene);Acc:839561]	61.2	134	1.3e-37	153.3
	PadryChr1.g00603.t1|AUGUSTUS|ID=file_1_file_1_g30469.t1	AT3G51740	IMK2	inflorescence meristem receptor-like kinase 2 [Source:NCBI gene (formerly Entrezgene);Acc:824337]	73.3	307	9.5e-127	451.8
	PadryChr11.g23692.t1|AUGUSTUS|ID=file_1_file_1_g2641.t1	AT1G02170	MC1	metacaspase 1 [Source:NCBI gene (formerly Entrezgene);Acc:839561]	51.4	387	3.4e-105	379
	PadryChr1.g00604.t1|AUGUSTUS|ID=file_1_file_1_g30470.t1	AT5G05380	PRA1.B3	prenylated RAB acceptor 1.B3 [Source:NCBI gene (formerly Entrezgene);Acc:830420]	66.7	198	2.8e-64	242.3
	PadryChr8.g17819.t1|AUGUSTUS|ID=file_1_file_1_g13651.t1	AT1G02170	MC1	metacaspase 1 [Source:NCBI gene (formerly Entrezgene);Acc:839561]	76.5	361	3.6e-125	445.3
	PadryChr1.g00606.t1|AUGUSTUS|ID=file_1_file_1_g30472.t1	AT2G40390	AT2G40390	neuronal PAS domain protein [Source:NCBI gene (formerly Entrezgene);Acc:818632]	65.8	330	9.5e-128	453.8
	PadryChr8.g19037.t1|AUGUSTUS|ID=file_1_file_1_g14777.t1	AT1G02170	MC1	metacaspase 1 [Source:NCBI gene (formerly Entrezgene);Acc:839561]	76	367	1.6e-141	499.6
	PadryChr1.g00607.t1|GeneMark.hmm|ID=file_1_file_2_5289_t	AT2G40390	AT2G40390	neuronal PAS domain protein [Source:NCBI gene (formerly Entrezgene);Acc:818632]	64.1	262	9.6e-99	357.1
	PadryChr1.g00608.t1|AUGUSTUS|ID=file_1_file_1_g30473.t1	AT5G01650	AT5G01650	Tautomerase/MIF superfamily protein [Source:NCBI gene (formerly Entrezgene);Acc:831707]	89.2	120	1e-55	213
	PadryChr2.g06911.t1|AUGUSTUS|ID=file_1_file_1_g11337.t1	AT1G02180	AT1G02180	ferredoxin-like protein [Source:NCBI gene (formerly Entrezgene);Acc:839543]	45.2	168	4.5e-38	155.2
	PadryChr1.g00609.t1|AUGUSTUS|ID=file_1_file_1_g30474.t1	AT5G58430	EXO70B1	exocyst subunit exo70 family protein B1 [Source:NCBI gene (formerly Entrezgene);Acc:835956]	61.3	638	8e-221	763.8
	PadryChr2.g06912.t1|GeneMark.hmm|ID=file_1_file_2_11620_t	AT1G02180	AT1G02180	ferredoxin-like protein [Source:NCBI gene (formerly Entrezgene);Acc:839543]	45.2	168	3.6e-38	155.6
	PadryChr1.g00610.t1|AUGUSTUS|ID=file_1_file_1_g30475.t1	AT3G56130	AT3G56130	biotin/lipoyl attachment domain-containing protein [Source:NCBI gene (formerly Entrezgene);Acc:824779]	56.9	225	5e-58	221.9
	PadryChr1.g00611.t1|AUGUSTUS|ID=file_1_file_1_g30476.t1	AT5G01660	AT5G01660	influenza virus NS1A-binding protein [Source:NCBI gene (formerly Entrezgene);Acc:830423]	36.4	456	5.9e-61	233
	PadryChr1.g00612.t1|AUGUSTUS|ID=file_1_file_1_g30477.t1	AT5G13210	AT5G13210	Uncharacterized conserved protein UCP015417, vWA [Source:NCBI gene (formerly Entrezgene);Acc:831161]	38.9	190	2.9e-23	106.3
	PadryChr11.g22928.t1|AUGUSTUS|ID=file_1_file_1_g1932.t1	AT1G02260	AT1G02260	Divalent ion symporter [Source:NCBI gene (formerly Entrezgene);Acc:839344]	67	552	3.8e-190	661.8
	PadryChr1.g00614.t1|AUGUSTUS|ID=file_1_file_1_g30479.t1	AT5G01660	AT5G01660	influenza virus NS1A-binding protein [Source:NCBI gene (formerly Entrezgene);Acc:830423]	50.6	89	2.2e-21	100.1
	PadryChr1.g00615.t1|AUGUSTUS|ID=file_1_file_1_g30480.t1	AT3G51670	AT3G51670	SEC14 cytosolic factor family protein / phosphoglyceride transfer family protein [Source:NCBI gene (formerly Entrezgene);Acc:824330]	73	382	3.1e-168	588.6
	PadryChr9.g20427.t1|AUGUSTUS|ID=file_1_file_1_g17919.t1	AT3G62830	AUD1	NAD(P)-binding Rossmann-fold superfamily protein [Source:NCBI gene (formerly Entrezgene);Acc:825458]	86.1	101	1.9e-48	188.7
	PadryChr1.g00616.t1|AUGUSTUS|ID=file_1_file_1_g30481.t1	AT5G34930	AT5G34930	arogenate dehydrogenase [Source:NCBI gene (formerly Entrezgene);Acc:833436]	55.6	259	2e-80	296.2
	PadryChr9.g20436.t1|AUGUSTUS|ID=file_1_file_1_g17926.t1	AT3G62830	AUD1	NAD(P)-binding Rossmann-fold superfamily protein [Source:NCBI gene (formerly Entrezgene);Acc:825458]	65.6	209	1.8e-71	266.2
	PadryChr1.g00617.t1|AUGUSTUS|ID=file_1_file_1_g30482.t1	AT2G30230	AT2G30230	6,7-dimethyl-8-ribityllumazine synthase [Source:NCBI gene (formerly Entrezgene);Acc:817573]	56.6	175	2.2e-47	185.7
	PadryChr9.g20224.t1|AUGUSTUS|ID=file_1_file_1_g17740.t1	AT1G02290	AT1G02290		40	305	8.2e-58	222.2
	PadryChr1.g00618.t1|AUGUSTUS|ID=file_1_file_1_g30483.t1	AT1G16220	AT1G16220	Protein phosphatase 2C family protein [Source:NCBI gene (formerly Entrezgene);Acc:838190]	45.6	447	1.4e-102	370.5
	PadryChr1.g00619.t1|AUGUSTUS|ID=file_1_file_1_g30484.t1	AT1G80660	HA9	H[+]-ATPase 9 [Source:NCBI gene (formerly Entrezgene);Acc:844405]	56.7	952	8e-288	986.5
	PadryChr9.g20440.t1|AUGUSTUS|ID=file_1_file_1_g17930.t1	AT5G49060	AT5G49060	DnaJ heat shock amino-terminal domain protein (DUF1977) [Source:NCBI gene (formerly Entrezgene);Acc:834965]	51.8	359	1.6e-96	350.1
	PadryChr1.g00620.t1|AUGUSTUS|ID=file_1_file_1_g30485.t1	AT5G01710	AT5G01710	methyltransferase [Source:NCBI gene (formerly Entrezgene);Acc:831693]	59.6	517	3.6e-171	598.6
	PadryChr1.g00621.t1|AUGUSTUS|ID=file_1_file_1_g30486.t1	AT2G38480	AT2G38480	Uncharacterized protein family (UPF0497) [Source:NCBI gene (formerly Entrezgene);Acc:818430]	47.6	189	5.6e-38	154.8
	PadryChr9.g20442.t1|AUGUSTUS|ID=file_1_file_1_g17931.t1	AT1G02850	BGLU11	beta glucosidase 11 [Source:NCBI gene (formerly Entrezgene);Acc:839435]	54.3	505	3.7e-163	572.8
	PadryChr1.g00622.t1|AUGUSTUS|ID=file_1_file_1_g30487.t1	AT2G38470	WRKY33	WRKY DNA-binding protein 33 [Source:NCBI gene (formerly Entrezgene);Acc:818429]	55.2	355	3.2e-94	343.2
	PadryChr10.g22406.t1|GeneMark.hmm|ID=file_1_file_2_1148_t	AT1G02305	AT1G02305	Cysteine proteinases superfamily protein [Source:NCBI gene (formerly Entrezgene);Acc:839538]	69	336	5.2e-142	501.1
	PadryChr1.g00623.t1|AUGUSTUS|ID=file_1_file_1_g30488.t1	AT5G01720	AT5G01720	RNI-like superfamily protein [Source:NCBI gene (formerly Entrezgene);Acc:831688]	60.4	225	1e-45	182.2
	PadryChr1.g00624.t1|AUGUSTUS|ID=file_1_file_1_g30489.t1	AT4G04960	AT4G04960	Concanavalin A-like lectin protein kinase family protein [Source:NCBI gene (formerly Entrezgene);Acc:825837]	51.3	696	2.7e-193	672.5
	PadryChr9.g19873.t1|AUGUSTUS|ID=file_1_file_1_g17413.t1	AT3G05545	AT3G05545	RING/U-box superfamily protein [Source:NCBI gene (formerly Entrezgene);Acc:819720]	39.7	431	8.7e-73	271.6
	PadryChr1.g00626.t1|AUGUSTUS|ID=file_1_file_1_g30491.t1	AT2G39210	AT2G39210	Major facilitator superfamily protein [Source:NCBI gene (formerly Entrezgene);Acc:818506]	59.1	602	9.4e-188	654.1
	PadryChr9.g20443.t1|AUGUSTUS|ID=file_1_file_1_g17932.t1	AT3G05545	AT3G05545	RING/U-box superfamily protein [Source:NCBI gene (formerly Entrezgene);Acc:819720]	36.1	424	1.6e-55	214.2
	PadryChr1.g00627.t1|AUGUSTUS|ID=file_1_file_1_g30492.t1	AT5G05365	AT5G05365	Heavy metal transport/detoxification superfamily protein [Source:NCBI gene (formerly Entrezgene);Acc:5008200]	64.2	67	2.6e-19	91.3
	PadryChr9.g19720.t1|AUGUSTUS|ID=file_1_file_1_g17274.t1	AT1G02330	AT1G02330	integrator complex subunit-like protein [Source:NCBI gene (formerly Entrezgene);Acc:839367]	70	213	5.8e-75	278.9
	PadryChr1.g00628.t1|AUGUSTUS|ID=file_1_file_1_g30493.t1	AT5G03570	IREG2	iron regulated 2 [Source:NCBI gene (formerly Entrezgene);Acc:831787]	61.7	465	5.1e-157	551.6
	PadryChr9.g19721.t1|GeneMark.hmm|ID=file_1_file_2_24196_t	AT1G02330	AT1G02330	integrator complex subunit-like protein [Source:NCBI gene (formerly Entrezgene);Acc:839367]	69.6	240	2.7e-83	305.8
	PadryChr1.g00629.t1|GeneMark.hmm|ID=file_1_file_2_5309_t	AT5G03570	IREG2	iron regulated 2 [Source:NCBI gene (formerly Entrezgene);Acc:831787]	56.4	296	3.8e-86	315.5
	PadryChr1.g00630.t1|AUGUSTUS|ID=file_1_file_1_g30494.t1	AT3G51770	ETO1	tetratricopeptide repeat (TPR)-containing protein [Source:NCBI gene (formerly Entrezgene);Acc:824340]	84.3	268	7e-129	457.2
	PadryChr9.g20444.t1|AUGUSTUS|ID=file_1_file_1_g17933.t1	AT3G05540	AT3G05540	Methionine sulfoxide reductase (MSS4-like) family protein [Source:NCBI gene (formerly Entrezgene);Acc:819719]	79.3	169	8e-75	276.9
	PadryChr1.g00631.t1|AUGUSTUS|ID=file_1_file_1_g30495.t1	AT2G40320	TBL33	TRICHOME BIREFRINGENCE-LIKE 33 [Source:NCBI gene (formerly Entrezgene);Acc:818625]	53.6	138	1.6e-35	146
	PadryChr9.g19751.t1|AUGUSTUS|ID=file_1_file_1_g17300.t1	AT1G02400	GA2OX6	gibberellin 2-oxidase 6 [Source:NCBI gene (formerly Entrezgene);Acc:839508]	53	334	1.4e-94	343.6
	PadryChr1.g00632.t1|AUGUSTUS|ID=file_1_file_1_g30496.t1
	PadryChr1.g00634.t1|AUGUSTUS|ID=file_1_file_1_g30498.t1	AT3G56170	CAN	Ca-2+ dependent nuclease [Source:NCBI gene (formerly Entrezgene);Acc:824783]	59.8	107	1.6e-32	136.3
	PadryChr1.g00635.t1|AUGUSTUS|ID=file_1_file_1_g30499.t1	AT2G40410	AtCaN2	Ca(2+)-dependent nuclease family protein [Source:NCBI gene (formerly Entrezgene);Acc:818634]	63.9	310	2.8e-110	396
	PadryChr9.g20447.t1|AUGUSTUS|ID=file_1_file_1_g17936.t1	AT3G16630	KINESIN-13A	P-loop containing nucleoside triphosphate hydrolases superfamily protein [Source:NCBI gene (formerly Entrezgene);Acc:820915]	51.6	803	1.4e-192	669.8
	PadryChr1.g00638.t1|AUGUSTUS|ID=file_1_file_1_g30502.t1	AT3G45020	AT3G45020	Ribosomal L18p/L5e family protein [Source:NCBI gene (formerly Entrezgene);Acc:823637]	74.7	87	2.4e-30	129.8
	PadryChr4.g10497.t1|AUGUSTUS|ID=file_1_file_1_g4171.t1	AT1G02420	AT1G02420	Pentatricopeptide repeat (PPR) superfamily protein [Source:NCBI gene (formerly Entrezgene);Acc:837779]	73.9	445	4.5e-100	362.5
	PadryChr1.g00639.t1|AUGUSTUS|ID=file_1_file_1_g30503.t1	AT5G01740	AT5G01740	Nuclear transport factor 2 (NTF2) family protein [Source:NCBI gene (formerly Entrezgene);Acc:831686]	49.7	153	9.4e-38	153.7
	PadryChr1.g00640.t1|AUGUSTUS|ID=file_1_file_1_g30504.t1	AT2G38440	SCAR2	SCAR homolog 2 [Source:NCBI gene (formerly Entrezgene);Acc:818425]	57.1	261	1.2e-78	293.1
	PadryChr1.g00641.t1|AUGUSTUS|ID=file_1_file_1_g30505.t1	AT3G08840	AT3G08840	D-alanine-D-alanine ligase family [Source:NCBI gene (formerly Entrezgene);Acc:820031]	68	875	0	1177.9
	PadryChr9.g20449.t1|AUGUSTUS|ID=file_1_file_1_g17938.t1	AT3G62700	ABCC14	multidrug resistance-associated protein 10 [Source:NCBI gene (formerly Entrezgene);Acc:825444]	66.1	1516	0	1929.1
	PadryChr1.g00642.t1|AUGUSTUS|ID=file_1_file_1_g30506.t1	AT1G16870	AT1G16870	mitochondrial 28S ribosomal protein S29-like protein [Source:NCBI gene (formerly Entrezgene);Acc:838258]	70.6	367	9.5e-158	553.9
	PadryChr9.g20349.t1|AUGUSTUS|ID=file_1_file_1_g17850.t1	AT1G02475	AT1G02475	Polyketide cyclase/dehydrase and lipid transport superfamily protein [Source:NCBI gene (formerly Entrezgene);Acc:839236]	77.2	136	9.6e-63	236.9
	PadryChr1.g00643.t1|AUGUSTUS|ID=file_1_file_1_g30507.t1	AT3G56190	ALPHA-SNAP2	alpha-soluble NSF attachment protein 2 [Source:NCBI gene (formerly Entrezgene);Acc:824785]	60.7	285	1.3e-61	233.8
	PadryChr1.g00644.t1|AUGUSTUS|ID=file_1_file_1_g30508.t1	AT3G56200	AT3G56200	Transmembrane amino acid transporter family protein [Source:NCBI gene (formerly Entrezgene);Acc:824786]	59.1	391	4.6e-121	431.8
	PadryChr5.g11294.t1|AUGUSTUS|ID=file_1_file_1_g22121.t1	AT5G27730	AT5G27730	heparan-alpha-glucosaminide N-acetyltransferase-like protein (DUF1624) [Source:NCBI gene (formerly Entrezgene);Acc:832835]	57.3	279	7.5e-96	347.8
	PadryChr1.g00645.t1|AUGUSTUS|ID=file_1_file_1_g30509.t1	AT2G30270	AT2G30270	LURP-one-like protein (DUF567) [Source:NCBI gene (formerly Entrezgene);Acc:817577]	48.1	131	8.9e-25	110.9
	PadryChr1.g00646.t1|AUGUSTUS|ID=file_1_file_1_g30510.t1	AT2G38420	AT2G38420	Pentatricopeptide repeat (PPR) superfamily protein [Source:NCBI gene (formerly Entrezgene);Acc:818423]	31.5	200	4.7e-23	106.3
	PadryChr10.g22735.t1|AUGUSTUS|ID=file_1_file_1_g6538.t1	AT1G02500	SAM1	S-adenosylmethionine synthetase 1 [Source:NCBI gene (formerly Entrezgene);Acc:839501]	95.2	393	8.6e-224	773.1
	PadryChr1.g00647.t1|AUGUSTUS|ID=file_1_file_1_g30511.t1	AT2G38410	AT2G38410	ENTH/VHS/GAT family protein [Source:NCBI gene (formerly Entrezgene);Acc:818422]	64.3	319	8.2e-112	401.7
	PadryChr3.g07881.t1|AUGUSTUS|ID=file_1_file_1_g25721.t1	AT1G02500	SAM1	S-adenosylmethionine synthetase 1 [Source:NCBI gene (formerly Entrezgene);Acc:839501]	90.9	340	2.7e-186	648.3
	PadryChr1.g00648.t1|AUGUSTUS|ID=file_1_file_1_g30512.t1	AT3G23330	AT3G23330	Tetratricopeptide repeat (TPR)-like superfamily protein [Source:NCBI gene (formerly Entrezgene);Acc:821914]	42.3	442	3.2e-110	396
	PadryChr9.g20360.t1|AUGUSTUS|ID=file_1_file_1_g17859.t1	AT1G02500	SAM1	S-adenosylmethionine synthetase 1 [Source:NCBI gene (formerly Entrezgene);Acc:839501]	93.9	393	5.5e-221	763.8
	PadryChr1.g00649.t1|AUGUSTUS|ID=file_1_file_1_g30513.t1
	PadryCtg239.g26832.t1|AUGUSTUS|ID=file_1_file_1_g29530.t1	AT1G02500	SAM1	S-adenosylmethionine synthetase 1 [Source:NCBI gene (formerly Entrezgene);Acc:839501]	43.3	390	2.5e-73	272.3
	PadryChr1.g00650.t1|AUGUSTUS|ID=file_1_file_1_g30514.t1	AT3G08850	RAPTOR1	Regulatory-associated protein of TOR 1 [Source:NCBI gene (formerly Entrezgene);Acc:820032]	55.6	1103	0	1115.5
	PadryChr1.g00651.t1|AUGUSTUS|ID=file_1_file_1_g30515.t1	AT3G08850	RAPTOR1	Regulatory-associated protein of TOR 1 [Source:NCBI gene (formerly Entrezgene);Acc:820032]	65.8	1365	0	1730.7
	PadryChr1.g02675.t1|AUGUSTUS|ID=file_1_file_1_g32385.t1	AT1G02520	ABCB11	P-glycoprotein 11 [Source:NCBI gene (formerly Entrezgene);Acc:839353]	37.1	1030	4.3e-150	528.9
	PadryChr1.g00652.t1|AUGUSTUS|ID=file_1_file_1_g30516.t1	AT3G08850	RAPTOR1	Regulatory-associated protein of TOR 1 [Source:NCBI gene (formerly Entrezgene);Acc:820032]	72.2	255	1.5e-97	354
	PadryChr10.g22777.t1|AUGUSTUS|ID=file_1_file_1_g6578.t1	AT1G02520	ABCB11	P-glycoprotein 11 [Source:NCBI gene (formerly Entrezgene);Acc:839353]	55.2	1139	0	1124.8
	PadryChr1.g00653.t1|AUGUSTUS|ID=file_1_file_1_g30517.t1	AT3G08850	RAPTOR1	Regulatory-associated protein of TOR 1 [Source:NCBI gene (formerly Entrezgene);Acc:820032]	63.2	87	3.9e-20	95.5
	PadryChr6.g14965.t1|AUGUSTUS|ID=file_1_file_1_g20824.t1	AT1G02520	ABCB11	P-glycoprotein 11 [Source:NCBI gene (formerly Entrezgene);Acc:839353]	49	1012	1.1e-244	843.6
	PadryChr1.g00654.t1|AUGUSTUS|ID=file_1_file_1_g30518.t1	AT3G08860	PYD4	PYRIMIDINE 4 [Source:NCBI gene (formerly Entrezgene);Acc:820034]	79.4	228	2.3e-106	382.5
	PadryChr1.g00656.t1|AUGUSTUS|ID=file_1_file_1_g30520.t1	AT3G08860	PYD4	PYRIMIDINE 4 [Source:NCBI gene (formerly Entrezgene);Acc:820034]	69	213	3.1e-86	315.5
	PadryChr1.g00657.t1|AUGUSTUS|ID=file_1_file_1_g30521.t1	AT3G14160	AT3G14160	2-oxoglutarate-dependent dioxygenase family protein [Source:NCBI gene (formerly Entrezgene);Acc:820633]	37.2	266	2.1e-39	160.2
	PadryChr11.g24338.t1|AUGUSTUS|ID=file_1_file_1_g3223.t1	AT1G20670	AT1G20670	DNA-binding bromodomain-containing protein [Source:NCBI gene (formerly Entrezgene);Acc:838655]	39.3	596	1.1e-86	318.5
	PadryChr1.g00658.t1|AUGUSTUS|ID=file_1_file_1_g30522.t1	AT2G40435	AT2G40435	transcription factor SCREAM-like protein [Source:NCBI gene (formerly Entrezgene);Acc:818637]	57.1	156	2e-40	162.5
	PadryChr1.g00659.t1|GeneMark.hmm|ID=file_1_file_2_5346_t	AT2G40435	AT2G40435	transcription factor SCREAM-like protein [Source:NCBI gene (formerly Entrezgene);Acc:818637]	58.6	157	3.1e-41	165.2
	PadryChr11.g24337.t1|AUGUSTUS|ID=file_1_file_1_g3222.t1	AT1G20693	HMGB2	high mobility group B2 [Source:NCBI gene (formerly Entrezgene);Acc:838658]	62.9	116	1.4e-28	123.2
	PadryChr1.g00660.t1|AUGUSTUS|ID=file_1_file_1_g30523.t1	AT1G06950	TIC110	translocon at the inner envelope membrane of chloroplasts 110 [Source:NCBI gene (formerly Entrezgene);Acc:837205]	58.2	1016	0	1075.5
	PadryChr7.g16174.t1|AUGUSTUS|ID=file_1_file_1_g27989.t1	AT1G20693	HMGB2	high mobility group B2 [Source:NCBI gene (formerly Entrezgene);Acc:838658]	52.6	116	2.2e-22	103.2
	PadryChr1.g00661.t1|AUGUSTUS|ID=file_1_file_1_g30524.t1	AT5G05340	PRX52	Peroxidase superfamily protein [Source:NCBI gene (formerly Entrezgene);Acc:830416]	69.9	176	3e-66	248.8
	PadryChr1.g00662.t1|AUGUSTUS|ID=file_1_file_1_g30525.t1	AT2G40470	LBD15	LOB domain-containing protein 15 [Source:NCBI gene (formerly Entrezgene);Acc:818641]	82.3	147	5.7e-62	234.6
	PadryChr11.g24335.t1|AUGUSTUS|ID=file_1_file_1_g3220.t1	AT4G35550	WOX13	WUSCHEL related homeobox 13 [Source:NCBI gene (formerly Entrezgene);Acc:829707]	53.7	268	1.6e-51	200.3
	PadryChr1.g00663.t1|AUGUSTUS|ID=file_1_file_1_g30526.t1	AT5G01790	AT5G01790		71.4	35	1.2e-06	50.8
	PadryChr3.g07959.t1|AUGUSTUS|ID=file_1_file_1_g25792.t1	AT1G02640	BXL2	beta-xylosidase 2 [Source:NCBI gene (formerly Entrezgene);Acc:837940]	69.4	751	0	1087.4
	PadryChr1.g00664.t1|AUGUSTUS|ID=file_1_file_1_g30527.t1	AT3G51730	AT3G51730	saposin B domain-containing protein [Source:NCBI gene (formerly Entrezgene);Acc:824336]	49.3	205	1.1e-52	205.7
	PadryChr1.g00665.t1|AUGUSTUS|ID=file_1_file_1_g30528.t1	AT5G01820	SR1	serine/threonine protein kinase 1 [Source:NCBI gene (formerly Entrezgene);Acc:831765]	61.4	415	9.9e-149	523.9
	PadryChr10.g22542.t1|GeneMark.hmm|ID=file_1_file_2_1268_t	AT1G02660	AT1G02660	alpha/beta-Hydrolases superfamily protein [Source:NCBI gene (formerly Entrezgene);Acc:839544]	53.3	756	2.3e-182	636.3
	PadryChr1.g00666.t1|AUGUSTUS|ID=file_1_file_1_g30529.t1	AT4G02420	AT4G02420	Concanavalin A-like lectin protein kinase family protein [Source:NCBI gene (formerly Entrezgene);Acc:828035]	35.5	93	1.4e-08	56.2
	PadryChr1.g00667.t1|AUGUSTUS|ID=file_1_file_1_g30530.t1	AT1G04680	AT1G04680	Pectin lyase-like superfamily protein [Source:NCBI gene (formerly Entrezgene);Acc:839452]	57	86	1.4e-20	95.9
	PadryCtg1266.g32096.t1|GeneMark.hmm|ID=file_1_file_2_32399_t	AT1G02680	TAF13	TBP-associated factor 13 [Source:NCBI gene (formerly Entrezgene);Acc:837962]	75.8	99	6.5e-40	160.6
	PadryChr1.g00668.t1|AUGUSTUS|ID=file_1_file_1_g30531.t1	AT3G10960	AZG1	AZA-guanine resistant1 [Source:NCBI gene (formerly Entrezgene);Acc:820267]	76.6	525	1e-233	806.6
	PadryChr1.g00669.t1|AUGUSTUS|ID=file_1_file_1_g30532.t1	AT5G27760	AT5G27760	Hypoxia-responsive family protein [Source:NCBI gene (formerly Entrezgene);Acc:832838]	58.5	53	2.3e-11	65.1
	PadryChr11.g24328.t1|AUGUSTUS|ID=file_1_file_1_g3213.t1	AT1G21630	AT1G21630	Calcium-binding EF hand family protein [Source:NCBI gene (formerly Entrezgene);Acc:838765]	37.5	1314	1.8e-188	657.1
	PadryChr1.g00670.t1|AUGUSTUS|ID=file_1_file_1_g30533.t1	AT3G10960	AZG1	AZA-guanine resistant1 [Source:NCBI gene (formerly Entrezgene);Acc:820267]	77.6	527	7.5e-237	817
	PadryChr1.g00671.t1|AUGUSTUS|ID=file_1_file_1_g30534.t1	AT2G30350	AT2G30350	Excinuclease ABC, C subunit, N-terminal [Source:NCBI gene (formerly Entrezgene);Acc:817585]	75.7	148	3.3e-65	246.5
	PadryChr1.g00672.t1|AUGUSTUS|ID=file_1_file_1_g30535.t1	AT5G58380	SIP1	SOS3-interacting protein 1 [Source:NCBI gene (formerly Entrezgene);Acc:835951]	69	442	4.5e-178	621.3
	PadryChr2.g06316.t1|AUGUSTUS|ID=file_1_file_1_g10797.t1	AT1G20780	SAUL1	senescence-associated E3 ubiquitin ligase 1 [Source:NCBI gene (formerly Entrezgene);Acc:838668]	26.9	703	3.9e-46	183.7
	PadryChr1.g00673.t1|AUGUSTUS|ID=file_1_file_1_g30536.t1	AT2G40490	HEME2	Uroporphyrinogen decarboxylase [Source:NCBI gene (formerly Entrezgene);Acc:818644]	85.1	309	2.4e-152	536.6
	PadryChr4.g10281.t1|AUGUSTUS|ID=file_1_file_1_g3971.t1	AT1G20780	SAUL1	senescence-associated E3 ubiquitin ligase 1 [Source:NCBI gene (formerly Entrezgene);Acc:838668]	62.9	804	4.5e-280	961.1
	PadryChr1.g00675.t1|AUGUSTUS|ID=file_1_file_1_g30538.t1	AT2G30370	CHAL	allergen-like protein [Source:NCBI gene (formerly Entrezgene);Acc:817587]	91.4	58	2.1e-29	125.6
	PadryChr6.g14508.t1|AUGUSTUS|ID=file_1_file_1_g20401.t1	AT1G20780	SAUL1	senescence-associated E3 ubiquitin ligase 1 [Source:NCBI gene (formerly Entrezgene);Acc:838668]	27.5	781	1.7e-63	241.9
	PadryChr1.g00676.t1|AUGUSTUS|ID=file_1_file_1_g30539.t1	AT2G45260	AT2G45260	myosin-4 protein (DUF641) [Source:NCBI gene (formerly Entrezgene);Acc:819134]	43.4	438	3e-81	300.1
	PadryChr8.g18841.t1|AUGUSTUS|ID=file_1_file_1_g14608.t1	AT1G20780	SAUL1	senescence-associated E3 ubiquitin ligase 1 [Source:NCBI gene (formerly Entrezgene);Acc:838668]	28.4	781	4.5e-64	243.8
	PadryChr1.g00677.t1|AUGUSTUS|ID=file_1_file_1_g30540.t1	AT3G56290	AT3G56290	potassium transporter [Source:NCBI gene (formerly Entrezgene);Acc:824796]	59	178	3.5e-52	201.8
	PadryChr8.g19253.t1|AUGUSTUS|ID=file_1_file_1_g14969.t1	AT1G20780	SAUL1	senescence-associated E3 ubiquitin ligase 1 [Source:NCBI gene (formerly Entrezgene);Acc:838668]	25.7	743	4.7e-40	164.1
	PadryChr1.g00678.t1|AUGUSTUS|ID=file_1_file_1_g30541.t1	AT2G40540	KT2	potassium transporter 2 [Source:NCBI gene (formerly Entrezgene);Acc:818649]	78.3	802	0	1230.7
	PadryCtg410.g27677.t1|AUGUSTUS|ID=file_1_file_1_g1413.t1	AT1G20780	SAUL1	senescence-associated E3 ubiquitin ligase 1 [Source:NCBI gene (formerly Entrezgene);Acc:838668]	25.9	804	2.9e-45	181.4
	PadryChr1.g00679.t1|AUGUSTUS|ID=file_1_file_1_g30542.t1	AT4G19050	AT4G19050	NB-ARC domain-containing disease resistance protein [Source:NCBI gene (formerly Entrezgene);Acc:827643]	32.2	146	5e-12	69.3
	PadryCtg661.g29220.t1|AUGUSTUS|ID=file_1_file_1_g1259.t1	AT1G20780	SAUL1	senescence-associated E3 ubiquitin ligase 1 [Source:NCBI gene (formerly Entrezgene);Acc:838668]	27	748	4.5e-48	190.7
	PadryChr1.g00680.t1|AUGUSTUS|ID=file_1_file_1_g30543.t1	AT2G30400	OFP2	ovate family protein 2 [Source:NCBI gene (formerly Entrezgene);Acc:817591]	49.6	127	4.1e-21	99.8
	PadryChr1.g00682.t1|AUGUSTUS|ID=file_1_file_1_g30545.t1	AT3G51620	AT3G51620	PAP/OAS1 substrate-binding domain superfamily [Source:NCBI gene (formerly Entrezgene);Acc:824325]	42.5	949	2.9e-169	593.2
	PadryChr10.g22507.t1|AUGUSTUS|ID=file_1_file_1_g6335.t1	AT1G02730	CSLD5	cellulose synthase-like D5 [Source:NCBI gene (formerly Entrezgene);Acc:839467]	76.6	1182	0	1818.5
	PadryChr1.g00683.t1|AUGUSTUS|ID=file_1_file_1_g30546.t1	AT3G56340	AT3G56340	Ribosomal protein S26e family protein [Source:NCBI gene (formerly Entrezgene);Acc:824801]	84.7	124	1.3e-53	206.1
	PadryChr1.g00684.t1|AUGUSTUS|ID=file_1_file_1_g30547.t1
	PadryChr1.g00685.t1|AUGUSTUS|ID=file_1_file_1_g30548.t1	AT1G06890	AT1G06890	nodulin MtN21 /EamA-like transporter family protein [Source:NCBI gene (formerly Entrezgene);Acc:837199]	84.9	358	5.6e-163	570.9
	PadryChr7.g16188.t1|GeneMark.hmm|ID=file_1_file_2_20709_t	AT2G33700	PP2CG1	Protein phosphatase 2C family protein [Source:NCBI gene (formerly Entrezgene);Acc:817935]	68.2	380	2.8e-147	518.8
	PadryChr1.g00686.t1|AUGUSTUS|ID=file_1_file_1_g30549.t1	AT2G38510	AT2G38510	MATE efflux family protein [Source:NCBI gene (formerly Entrezgene);Acc:818433]	54.5	132	6.1e-36	147.5
	PadryChr8.g18206.t1|AUGUSTUS|ID=file_1_file_1_g13997.t1	AT1G02800	CEL2	cellulase 2 [Source:NCBI gene (formerly Entrezgene);Acc:839385]	65.8	462	2.6e-182	635.6
	PadryChr1.g00688.t1|AUGUSTUS|ID=file_1_file_1_g30551.t1	AT5G01850	AT5G01850	Protein kinase superfamily protein [Source:NCBI gene (formerly Entrezgene);Acc:831760]	71	331	3e-130	462.2
	PadryChr1.g00689.t1|GeneMark.hmm|ID=file_1_file_2_5378_t	AT5G01850	AT5G01850	Protein kinase superfamily protein [Source:NCBI gene (formerly Entrezgene);Acc:831760]	69.2	331	8.4e-125	444.1
	PadryChr7.g16189.t1|AUGUSTUS|ID=file_1_file_1_g28002.t1	AT1G42540	GLR3.3	glutamate receptor 3.3 [Source:NCBI gene (formerly Entrezgene);Acc:840859]	60.4	927	0	1120.1
	PadryChr1.g00690.t1|AUGUSTUS|ID=file_1_file_1_g30552.t1	AT1G31860	AT-IE	histidine biosynthesis bifunctional protein (HISIE) [Source:NCBI gene (formerly Entrezgene);Acc:840076]	72.8	228	5.5e-92	335.1
	PadryChr1.g00691.t1|GeneMark.hmm|ID=file_1_file_2_5379_t	AT1G31860	AT-IE	histidine biosynthesis bifunctional protein (HISIE) [Source:NCBI gene (formerly Entrezgene);Acc:840076]	73.3	236	4.9e-96	348.2
	PadryChr10.g22435.t1|AUGUSTUS|ID=file_1_file_1_g6268.t1	AT1G02816	AT1G02816	pectinesterase (Protein of unknown function, DUF538) [Source:NCBI gene (formerly Entrezgene);Acc:839308]	53.9	165	4.3e-47	184.9
	PadryChr1.g00692.t1|AUGUSTUS|ID=file_1_file_1_g30553.t1
	PadryChr11.g24058.t1|AUGUSTUS|ID=file_1_file_1_g2974.t1	AT1G02816	AT1G02816	pectinesterase (Protein of unknown function, DUF538) [Source:NCBI gene (formerly Entrezgene);Acc:839308]	55	120	2.4e-33	139.4
	PadryChr1.g00693.t1|AUGUSTUS|ID=file_1_file_1_g30554.t1	AT2G40610	EXPA8	expansin A8 [Source:NCBI gene (formerly Entrezgene);Acc:818656]	80	250	8.3e-116	413.7
	PadryChr1.g00694.t1|AUGUSTUS|ID=file_1_file_1_g30555.t1	AT1G49220	AT1G49220	RING/U-box superfamily protein [Source:NCBI gene (formerly Entrezgene);Acc:841345]	37	127	1.2e-17	87
	PadryChr1.g00695.t1|AUGUSTUS|ID=file_1_file_1_g30556.t1	AT3G08760	ATSIK	Protein kinase superfamily protein [Source:NCBI gene (formerly Entrezgene);Acc:820023]	58.4	565	1.1e-165	580.5
	PadryChr1.g00696.t1|AUGUSTUS|ID=file_1_file_1_g30557.t1	AT1G77122	AT1G77122	Uncharacterized protein family UPF0090 [Source:NCBI gene (formerly Entrezgene);Acc:844048]	60.6	66	3e-18	88.2
	PadryChr9.g20446.t1|AUGUSTUS|ID=file_1_file_1_g17935.t1	AT1G02860	NLA	SPX (SYG1/Pho81/XPR1) domain-containing protein [Source:NCBI gene (formerly Entrezgene);Acc:839559]	66.2	334	1.1e-125	447.2
	PadryChr1.g00697.t1|AUGUSTUS|ID=file_1_file_1_g30558.t1	AT5G35917	CYP79A3P	cytochrome P450, family 79, subfamily A, polypeptide 3 pseudo [Source:NCBI gene (formerly Entrezgene);Acc:833580]	62	50	3.8e-13	70.9
	PadryChr1.g00698.t1|AUGUSTUS|ID=file_1_file_1_g30559.t1	AT4G32010	HSL1	HSI2-like 1 [Source:NCBI gene (formerly Entrezgene);Acc:829332]	44.1	824	3.4e-167	585.9
	PadryChr1.g00699.t1|AUGUSTUS|ID=file_1_file_1_g30560.t1	AT5G05240	AT5G05240	cation-transporting ATPase [Source:NCBI gene (formerly Entrezgene);Acc:830406]	35.1	402	2.1e-44	177.6
	PadryChr3.g08009.t1|AUGUSTUS|ID=file_1_file_1_g25837.t1	AT1G02880	TPK1	thiamin pyrophosphokinase1 [Source:NCBI gene (formerly Entrezgene);Acc:839303]	65.6	256	4.1e-93	338.2
	PadryChr1.g00700.t1|AUGUSTUS|ID=file_1_file_1_g30561.t1	AT5G05230	AT5G05230	RING/U-box superfamily protein [Source:NCBI gene (formerly Entrezgene);Acc:830405]	61.1	211	5.2e-65	245.7
	PadryChr1.g00701.t1|GeneMark.hmm|ID=file_1_file_2_5389_t
	PadryChr1.g00702.t1|AUGUSTUS|ID=file_1_file_1_g30562.t1	AT3G51580	AT3G51580	transmembrane protein [Source:NCBI gene (formerly Entrezgene);Acc:824321]	40.8	184	2.6e-24	110.2
	PadryChr11.g24314.t1|AUGUSTUS|ID=file_1_file_1_g3202.t1	AT4G35300	TMT2	tonoplast monosaccharide transporter2 [Source:NCBI gene (formerly Entrezgene);Acc:829684]	73.1	740	1e-301	1033.1
	PadryChr1.g00703.t1|AUGUSTUS|ID=file_1_file_1_g30563.t1	AT3G56370	AT3G56370	Leucine-rich repeat protein kinase family protein [Source:NCBI gene (formerly Entrezgene);Acc:824804]	71.6	423	4.5e-170	595.9
	PadryChr11.g24316.t1|GeneMark.hmm|ID=file_1_file_2_3047_t	AT4G35300	TMT2	tonoplast monosaccharide transporter2 [Source:NCBI gene (formerly Entrezgene);Acc:829684]	68.5	523	1.9e-194	676
	PadryChr1.g00705.t1|AUGUSTUS|ID=file_1_file_1_g30565.t1	AT2G38550	AT2G38550	Transmembrane proteins 14C [Source:NCBI gene (formerly Entrezgene);Acc:818437]	60.2	133	8.8e-37	151.4
	PadryChr1.g01661.t1|AUGUSTUS|ID=file_1_file_1_g31438.t1	AT1G02890	AT1G02890	AAA-type ATPase family protein [Source:NCBI gene (formerly Entrezgene);Acc:839507]	50.7	1202	1.1e-303	1040
	PadryChr1.g00706.t1|AUGUSTUS|ID=file_1_file_1_g30566.t1	AT2G30290	VSR2	VACUOLAR SORTING RECEPTOR 2 [Source:NCBI gene (formerly Entrezgene);Acc:817579]	72.8	596	2.4e-289	991.5
	PadryChr9.g19888.t1|AUGUSTUS|ID=file_1_file_1_g17427.t1	AT1G02890	AT1G02890	AAA-type ATPase family protein [Source:NCBI gene (formerly Entrezgene);Acc:839507]	54	1122	0	1093.2
	PadryChr1.g00707.t1|AUGUSTUS|ID=file_1_file_1_g30567.t1	AT3G52850	VSR1	vacuolar sorting receptor homolog 1 [Source:NCBI gene (formerly Entrezgene);Acc:824451]	70.5	404	1.7e-180	630.9
	PadryCtg597.g28720.t1|AUGUSTUS|ID=file_1_file_1_g103.t1	AT1G02900	RALF1	rapid alkalinization factor 1 [Source:NCBI gene (formerly Entrezgene);Acc:839389]	59.4	106	5.5e-27	117.5
	PadryChr1.g00708.t1|AUGUSTUS|ID=file_1_file_1_g30568.t1	AT3G10040	AT3G10040	sequence-specific DNA binding transcription factor [Source:NCBI gene (formerly Entrezgene);Acc:820165]	62.7	177	1.9e-44	177.6
	PadryChr1.g00709.t1|AUGUSTUS|ID=file_1_file_1_g30569.t1	AT2G27450	NLP1	nitrilase-like protein 1 [Source:NCBI gene (formerly Entrezgene);Acc:817290]	79.2	322	2e-148	522.3
	PadryChr1.g00710.t1|AUGUSTUS|ID=file_1_file_1_g30570.t1	AT1G54740	AT1G54740	FANTASTIC four-like protein (DUF3049) [Source:NCBI gene (formerly Entrezgene);Acc:841915]	36.5	126	6.6e-11	64.7
	PadryChr1.g00711.t1|AUGUSTUS|ID=file_1_file_1_g30571.t1	AT2G25100	AT2G25100	Polynucleotidyl transferase, ribonuclease H-like superfamily protein [Source:NCBI gene (formerly Entrezgene);Acc:817048]	72	282	2.8e-120	428.7
	PadryChr1.g00712.t1|GeneMark.hmm|ID=file_1_file_2_5399_t	AT2G25100	AT2G25100	Polynucleotidyl transferase, ribonuclease H-like superfamily protein [Source:NCBI gene (formerly Entrezgene);Acc:817048]	71	297	2.1e-126	449.1
	PadryChr1.g00713.t1|AUGUSTUS|ID=file_1_file_1_g30572.t1	AT2G36210	AT2G36210	SAUR-like auxin-responsive protein family [Source:NCBI gene (formerly Entrezgene);Acc:818193]	43.5	131	6.9e-23	104
	PadryChr7.g17064.t1|AUGUSTUS|ID=file_1_file_1_g28813.t1	AT1G03000	PEX6	peroxin 6 [Source:NCBI gene (formerly Entrezgene);Acc:839315]	61.4	951	0	1059.7
	PadryChr1.g00714.t1|AUGUSTUS|ID=file_1_file_1_g30573.t1	AT2G40760	AT2G40760	Rhodanese/Cell cycle control phosphatase superfamily protein [Source:NCBI gene (formerly Entrezgene);Acc:818672]	64.2	464	5.7e-155	544.7
	PadryChr1.g00715.t1|AUGUSTUS|ID=file_1_file_1_g30574.t1	AT3G56400	WRKY70	WRKY DNA-binding protein 70 [Source:NCBI gene (formerly Entrezgene);Acc:824807]	36.4	269	2e-29	127.1
	PadryChr1.g03342.t1|AUGUSTUS|ID=file_1_file_1_g33002.t1	AT1G48410	AGO1	Stabilizer of iron transporter SufD / Polynucleotidyl transferase [Source:NCBI gene (formerly Entrezgene);Acc:841262]	58.8	894	9.1e-298	1020
	PadryChr1.g00716.t1|AUGUSTUS|ID=file_1_file_1_g30575.t1	AT2G40740	WRKY55	WRKY DNA-binding protein 55 [Source:NCBI gene (formerly Entrezgene);Acc:818669]	34.5	281	5.9e-30	129
	PadryChr11.g24296.t1|AUGUSTUS|ID=file_1_file_1_g3187.t1	AT1G48410	AGO1	Stabilizer of iron transporter SufD / Polynucleotidyl transferase [Source:NCBI gene (formerly Entrezgene);Acc:841262]	82.9	858	0	1458.4
	PadryChr1.g00717.t1|GeneMark.hmm|ID=file_1_file_2_5403_t	AT2G40740	WRKY55	WRKY DNA-binding protein 55 [Source:NCBI gene (formerly Entrezgene);Acc:818669]	61.2	98	6.6e-30	128.6
	PadryChr4.g10326.t1|AUGUSTUS|ID=file_1_file_1_g4012.t1	AT1G48410	AGO1	Stabilizer of iron transporter SufD / Polynucleotidyl transferase [Source:NCBI gene (formerly Entrezgene);Acc:841262]	77.1	964	0	1485.7
	PadryChr1.g00718.t1|AUGUSTUS|ID=file_1_file_1_g30576.t1	AT5G49540	AT5G49540	Rab5-interacting family protein [Source:NCBI gene (formerly Entrezgene);Acc:835015]	63.2	114	3.6e-37	151.4
	PadryChr4.g10327.t1|GeneMark.hmm|ID=file_1_file_2_15030_t	AT1G48410	AGO1	Stabilizer of iron transporter SufD / Polynucleotidyl transferase [Source:NCBI gene (formerly Entrezgene);Acc:841262]	80.5	682	0	1107.4
	PadryChr1.g00719.t1|AUGUSTUS|ID=file_1_file_1_g30577.t1	AT2G30490	C4H	cinnamate-4-hydroxylase [Source:NCBI gene (formerly Entrezgene);Acc:817599]	84.1	503	1.6e-259	892.1
	PadryChr7.g16220.t1|AUGUSTUS|ID=file_1_file_1_g28028.t1	AT1G48410	AGO1	Stabilizer of iron transporter SufD / Polynucleotidyl transferase [Source:NCBI gene (formerly Entrezgene);Acc:841262]	75.9	965	0	1442.2
	PadryChr1.g00720.t1|AUGUSTUS|ID=file_1_file_1_g30578.t1	AT2G40730	CTEXP	kinase family with ARM repeat domain-containing protein [Source:NCBI gene (formerly Entrezgene);Acc:818668]	75.4	826	0	1075.8
	PadryChr10.g22381.t1|GeneMark.hmm|ID=file_1_file_2_1126_t	AT1G03010	AT1G03010	Phototropic-responsive NPH3 family protein [Source:NCBI gene (formerly Entrezgene);Acc:839556]	67	639	5e-231	797.7
	PadryChr1.g00721.t1|AUGUSTUS|ID=file_1_file_1_g30579.t1	AT1G61670	AT1G61670	Lung seven transmembrane receptor family protein [Source:NCBI gene (formerly Entrezgene);Acc:842464]	66.3	523	2.8e-198	688.7
	PadryChr9.g19905.t1|AUGUSTUS|ID=file_1_file_1_g17441.t1	AT1G03010	AT1G03010	Phototropic-responsive NPH3 family protein [Source:NCBI gene (formerly Entrezgene);Acc:839556]	67.1	593	2.7e-217	752.3
	PadryChr1.g00722.t1|AUGUSTUS|ID=file_1_file_1_g30580.t1	AT2G38560	TFIIS	transcript elongation factor IIS [Source:NCBI gene (formerly Entrezgene);Acc:818438]	56.7	413	1.6e-97	353.6
	PadryChr1.g00723.t1|AUGUSTUS|ID=file_1_file_1_g30581.t1	AT5G05200	AT5G05200	Protein kinase superfamily protein [Source:NCBI gene (formerly Entrezgene);Acc:830402]	76.6	538	3.3e-231	798.1
	PadryCtg661.g29202.t1|AUGUSTUS|ID=file_1_file_1_g1242.t1	AT1G03030	AT1G03030	P-loop containing nucleoside triphosphate hydrolases superfamily protein [Source:NCBI gene (formerly Entrezgene);Acc:839473]	58.1	258	1.5e-77	287
	PadryChr1.g00724.t1|GeneMark.hmm|ID=file_1_file_2_5409_t	AT5G05200	AT5G05200	Protein kinase superfamily protein [Source:NCBI gene (formerly Entrezgene);Acc:830402]	73.4	354	3.5e-141	498.4
	PadryChr1.g00725.t1|GeneMark.hmm|ID=file_1_file_2_5410_t	AT5G05200	AT5G05200	Protein kinase superfamily protein [Source:NCBI gene (formerly Entrezgene);Acc:830402]	82.2	152	4.7e-64	241.1
	PadryChr1.g00726.t1|AUGUSTUS|ID=file_1_file_1_g30582.t1	AT5G05190	AT5G05190		35.3	119	1.3e-14	79.3
	PadryChr1.g00727.t1|AUGUSTUS|ID=file_1_file_1_g30583.t1	AT5G58320	NET4A	Kinase interacting (KIP1-like) family protein [Source:NCBI gene (formerly Entrezgene);Acc:835944]	49.3	223	2.2e-44	177.6
	PadryChr11.g24281.t1|AUGUSTUS|ID=file_1_file_1_g3174.t1	AT2G37250	ADK	adenosine kinase [Source:NCBI gene (formerly Entrezgene);Acc:818302]	76.3	186	1.5e-81	299.7
	PadryChr1.g00729.t1|AUGUSTUS|ID=file_1_file_1_g30585.t1	AT3G10870	MES17	methyl esterase 17 [Source:NCBI gene (formerly Entrezgene);Acc:820257]	57.1	70	1.3e-17	86.7
	PadryCtg872.g30333.t1|AUGUSTUS|ID=file_1_file_1_g13232.t1	AT2G37250	ADK	adenosine kinase [Source:NCBI gene (formerly Entrezgene);Acc:818302]	71.7	237	1.9e-100	362.8
	PadryChr1.g00730.t1|AUGUSTUS|ID=file_1_file_1_g30586.t1	AT5G01920	STN8	Protein kinase superfamily protein [Source:NCBI gene (formerly Entrezgene);Acc:831741]	69.1	508	1.2e-190	663.3
	PadryChr1.g01884.t1|AUGUSTUS|ID=file_1_file_1_g31652.t1	AT1G03060	SPI	BEACH-DOMAIN HOMOLOG A1 [Source:NCBI gene (formerly Entrezgene);Acc:839323]	60.7	582	2.7e-187	652.9
	PadryChr1.g00731.t1|AUGUSTUS|ID=file_1_file_1_g30587.t1	AT5G01930	MAN6	Glycosyl hydrolase superfamily protein [Source:NCBI gene (formerly Entrezgene);Acc:831699]	71.5	347	5.9e-156	548.1
	PadryChr1.g00732.t1|AUGUSTUS|ID=file_1_file_1_g30588.t1	AT5G01920	STN8	Protein kinase superfamily protein [Source:NCBI gene (formerly Entrezgene);Acc:831741]	53.1	508	1.9e-123	439.9
	PadryChr5.g13352.t1|AUGUSTUS|ID=file_1_file_1_g24012.t1	AT1G03090	MCCA	methylcrotonyl-CoA carboxylase alpha chain [Source:NCBI gene (formerly Entrezgene);Acc:838362]	70.1	728	8.7e-294	1006.5
	PadryChr1.g00733.t1|AUGUSTUS|ID=file_1_file_1_g30589.t1	AT5G01930	MAN6	Glycosyl hydrolase superfamily protein [Source:NCBI gene (formerly Entrezgene);Acc:831699]	68.2	409	1.4e-177	619.8
	PadryChr1.g00734.t1|AUGUSTUS|ID=file_1_file_1_g30590.t1	AT5G20920	EIF2 BETA	eukaryotic translation initiation factor 2 beta subunit [Source:NCBI gene (formerly Entrezgene);Acc:832216]	71.3	268	1.4e-99	360.1
	PadryChr1.g00735.t1|AUGUSTUS|ID=file_1_file_1_g30591.t1	AT3G51550	FER	Malectin/receptor-like protein kinase family protein [Source:NCBI gene (formerly Entrezgene);Acc:824318]	68.5	876	0	1182.5
	PadryChr1.g00736.t1|AUGUSTUS|ID=file_1_file_1_g30592.t1	AT3G08710	TH9	thioredoxin H-type 9 [Source:NCBI gene (formerly Entrezgene);Acc:820018]	62.6	139	1.7e-49	192.6
	PadryChr11.g24280.t1|AUGUSTUS|ID=file_1_file_1_g3173.t1	AT5G56550	OXS3	oxidative stress 3 [Source:NCBI gene (formerly Entrezgene);Acc:835756]	50	82	1.4e-11	67.4
	PadryChr1.g00738.t1|AUGUSTUS|ID=file_1_file_1_g30594.t1	AT1G22700	AT1G22700	Tetratricopeptide repeat (TPR)-like superfamily protein [Source:NCBI gene (formerly Entrezgene);Acc:838876]	77.1	227	1.1e-91	334
	PadryChr2.g05329.t1|AUGUSTUS|ID=file_1_file_1_g9894.t1	AT5G56550	OXS3	oxidative stress 3 [Source:NCBI gene (formerly Entrezgene);Acc:835756]	61	59	2.1e-12	69.3
	PadryChr1.g00739.t1|GeneMark.hmm|ID=file_1_file_2_5422_t	AT1G22700	AT1G22700	Tetratricopeptide repeat (TPR)-like superfamily protein [Source:NCBI gene (formerly Entrezgene);Acc:838876]	77.1	227	7.8e-92	334
	PadryChr3.g09587.t1|GeneMark.hmm|ID=file_1_file_2_14284_t	AT5G56550	OXS3	oxidative stress 3 [Source:NCBI gene (formerly Entrezgene);Acc:835756]	49.5	99	3.8e-16	82
	PadryChr1.g00740.t1|AUGUSTUS|ID=file_1_file_1_g30595.t1	AT5G53290	CRF3	cytokinin response factor 3 [Source:NCBI gene (formerly Entrezgene);Acc:835410]	44.8	183	2e-27	120.9
	PadryChr5.g12723.t1|AUGUSTUS|ID=file_1_file_1_g23445.t1	AT5G56550	OXS3	oxidative stress 3 [Source:NCBI gene (formerly Entrezgene);Acc:835756]	66.7	45	1.1e-10	64.3
	PadryChr1.g00741.t1|AUGUSTUS|ID=file_1_file_1_g30596.t1	AT4G27960	UBC9	ubiquitin conjugating enzyme 9 [Source:NCBI gene (formerly Entrezgene);Acc:828909]	94.9	138	5.1e-75	278.5
	PadryChr5.g13358.t1|AUGUSTUS|ID=file_1_file_1_g24017.t1	AT1G03110	TRM82	Transducin/WD40 repeat-like superfamily protein [Source:NCBI gene (formerly Entrezgene);Acc:839572]	57.1	427	1.7e-129	459.9
	PadryChr1.g00743.t1|AUGUSTUS|ID=file_1_file_1_g30598.t1	AT2G38580	AT2G38580	Mitochondrial ATP synthase D chain-related protein [Source:NCBI gene (formerly Entrezgene);Acc:818440]	39.6	202	6.9e-19	92.4
	PadryChr1.g00744.t1|AUGUSTUS|ID=file_1_file_1_g30599.t1	AT5G58300	AT5G58300	Leucine-rich repeat protein kinase family protein [Source:NCBI gene (formerly Entrezgene);Acc:835942]	68.3	656	4.5e-177	618.6
	PadryCtg132.g26326.t1|AUGUSTUS|ID=file_1_file_1_g19605.t1	AT1G03130	PSAD-2	photosystem I subunit D-2 [Source:NCBI gene (formerly Entrezgene);Acc:838400]	73.2	209	4.5e-80	294.7
	PadryChr1.g00745.t1|GeneMark.hmm|ID=file_1_file_2_5426_t	AT5G58300	AT5G58300	Leucine-rich repeat protein kinase family protein [Source:NCBI gene (formerly Entrezgene);Acc:835942]	69.8	633	7.3e-177	617.8
	PadryChr1.g00747.t1|AUGUSTUS|ID=file_1_file_1_g30601.t1	AT3G10670	NAP7	non-intrinsic ABC protein 7 [Source:NCBI gene (formerly Entrezgene);Acc:820236]	69.1	320	2.4e-112	402.5
	PadryChr2.g05193.t1|AUGUSTUS|ID=file_1_file_1_g9769.t1	AT5G05670	AT5G05670	signal recognition particle binding protein [Source:NCBI gene (formerly Entrezgene);Acc:830451]	54.8	283	3.8e-84	308.9
	PadryChr1.g00748.t1|AUGUSTUS|ID=file_1_file_1_g30602.t1	AT5G58290	RPT3	regulatory particle triple-A ATPase 3 [Source:NCBI gene (formerly Entrezgene);Acc:835941]	92.5	415	4.1e-213	737.6
	PadryChr3.g09104.t1|AUGUSTUS|ID=file_1_file_1_g26842.t1	AT1G03140	AT1G03140	splicing factor Prp18 family protein [Source:NCBI gene (formerly Entrezgene);Acc:839567]	76.4	318	6.1e-124	441.4
	PadryChr1.g00750.t1|AUGUSTUS|ID=file_1_file_1_g30604.t1	AT2G30520	RPT2	Phototropic-responsive NPH3 family protein [Source:NCBI gene (formerly Entrezgene);Acc:817601]	65.2	594	3.2e-216	748.4
	PadryChr1.g00751.t1|AUGUSTUS|ID=file_1_file_1_g30605.t1	AT2G38600	AT2G38600	HAD superfamily, subfamily IIIB acid phosphatase [Source:NCBI gene (formerly Entrezgene);Acc:818442]	55.2	248	9.3e-83	304.3
	PadryChr11.g24273.t1|AUGUSTUS|ID=file_1_file_1_g3167.t1	AT1G73230	AT1G73230	Nascent polypeptide-associated complex NAC [Source:NCBI gene (formerly Entrezgene);Acc:843657]	77.5	151	3.5e-50	194.9
	PadryChr1.g00752.t1|GeneMark.hmm|ID=file_1_file_2_5431_t	AT2G38600	AT2G38600	HAD superfamily, subfamily IIIB acid phosphatase [Source:NCBI gene (formerly Entrezgene);Acc:818442]	55.2	248	9.1e-83	303.9
	PadryChr3.g09105.t1|AUGUSTUS|ID=file_1_file_1_g26843.t1	AT1G03150	AT1G03150	Acyl-CoA N-acyltransferases (NAT) superfamily protein [Source:NCBI gene (formerly Entrezgene);Acc:839562]	92.5	174	4.7e-94	340.9
	PadryChr1.g00753.t1|AUGUSTUS|ID=file_1_file_1_g30606.t1	AT3G56430	AT3G56430	import inner membrane translocase subunit [Source:NCBI gene (formerly Entrezgene);Acc:824810]	63.5	249	2.4e-89	326.6
	PadryChr1.g00754.t1|AUGUSTUS|ID=file_1_file_1_g30607.t1	AT1G32070	NSI	nuclear shuttle interacting [Source:NCBI gene (formerly Entrezgene);Acc:840099]	67.1	228	7.6e-82	300.8
	PadryChr1.g00755.t1|AUGUSTUS|ID=file_1_file_1_g30608.t1	AT1G06840	AT1G06840	Leucine-rich repeat protein kinase family protein [Source:NCBI gene (formerly Entrezgene);Acc:837196]	64.5	941	2.8e-209	726.1
	PadryChr3.g08210.t1|AUGUSTUS|ID=file_1_file_1_g26018.t1	AT1G03160	FZL	FZO-like protein [Source:NCBI gene (formerly Entrezgene);Acc:839566]	57.7	853	3e-262	902.1
	PadryChr1.g00756.t1|AUGUSTUS|ID=file_1_file_1_g30609.t1	AT1G26910	RPL10B	Ribosomal protein L16p/L10e family protein [Source:NCBI gene (formerly Entrezgene);Acc:837036]	88.2	220	8e-115	410.2
	PadryChr1.g00757.t1|AUGUSTUS|ID=file_1_file_1_g30610.t1	AT5G58280	AT5G58280	AP2/B3-like transcriptional factor family protein [Source:NCBI gene (formerly Entrezgene);Acc:835940]	48.1	181	3.7e-39	159.1
	PadryChr11.g24261.t1|AUGUSTUS|ID=file_1_file_1_g3155.t1	AT3G18630	UNG	uracil dna glycosylase [Source:NCBI gene (formerly Entrezgene);Acc:821394]	60.8	332	1.1e-109	393.7
	PadryChr1.g00758.t1|AUGUSTUS|ID=file_1_file_1_g30611.t1	AT3G08650	AT3G08650	ZIP metal ion transporter family [Source:NCBI gene (formerly Entrezgene);Acc:820012]	71.7	533	1.7e-206	716.1
	PadryChr1.g00759.t1|GeneMark.hmm|ID=file_1_file_2_5438_t	AT3G08650	AT3G08650	ZIP metal ion transporter family [Source:NCBI gene (formerly Entrezgene);Acc:820012]	70.9	594	3.6e-231	798.1
	PadryChr11.g24255.t1|AUGUSTUS|ID=file_1_file_1_g3151.t1	AT2G43900	5PTase12	Endonuclease/exonuclease/phosphatase family protein [Source:NCBI gene (formerly Entrezgene);Acc:818994]	60.7	998	0	1243
	PadryChr1.g00760.t1|AUGUSTUS|ID=file_1_file_1_g30612.t1	AT3G08620	AT3G08620	RNA-binding KH domain-containing protein [Source:NCBI gene (formerly Entrezgene);Acc:820009]	76.3	283	6.6e-123	437.6
	PadryChr7.g16244.t1|AUGUSTUS|ID=file_1_file_1_g28051.t1	AT2G43900	5PTase12	Endonuclease/exonuclease/phosphatase family protein [Source:NCBI gene (formerly Entrezgene);Acc:818994]	58	1001	0	1148.3
	PadryChr1.g00761.t1|AUGUSTUS|ID=file_1_file_1_g30613.t1	AT3G08610	AT3G08610	NADH dehydrogenase ubiquinone 1 alpha subcomplex subunit [Source:NCBI gene (formerly Entrezgene);Acc:820008]	86.4	44	1.1e-18	89.7
	PadryChr10.g21832.t1|AUGUSTUS|ID=file_1_file_1_g5720.t1	AT1G03210	AT1G03210	Phenazine biosynthesis PhzC/PhzF protein [Source:NCBI gene (formerly Entrezgene);Acc:838493]	45.4	304	6.5e-75	278.1
	PadryChr1.g00762.t1|GeneMark.hmm|ID=file_1_file_2_5441_t	AT3G08610	AT3G08610	NADH dehydrogenase ubiquinone 1 alpha subcomplex subunit [Source:NCBI gene (formerly Entrezgene);Acc:820008]	85.5	62	6e-28	120.6
	PadryChr1.g00763.t1|AUGUSTUS|ID=file_1_file_1_g30614.t1	AT3G08600	AT3G08600	transmembrane protein, putative (DUF1191) [Source:NCBI gene (formerly Entrezgene);Acc:820007]	50	284	2.6e-66	249.6
	PadryChr11.g24254.t1|GeneMark.hmm|ID=file_1_file_2_2996_t	AT1G50300	TAF15	TBP-associated factor 15 [Source:NCBI gene (formerly Entrezgene);Acc:841452]	68.5	327	1.1e-104	377.5
	PadryChr1.g00764.t1|AUGUSTUS|ID=file_1_file_1_g30615.t1	AT5G01960	AT5G01960	RING/U-box superfamily protein [Source:NCBI gene (formerly Entrezgene);Acc:831906]	65.9	455	2.8e-159	558.9
	PadryChr1.g00765.t1|AUGUSTUS|ID=file_1_file_1_g30616.t1	AT5G01970	AT5G01970	heat-inducible transcription repressor [Source:NCBI gene (formerly Entrezgene);Acc:830706]	57.1	287	3.7e-72	269.6
	PadryChr10.g21836.t1|AUGUSTUS|ID=file_1_file_1_g5724.t1	AT1G03220	AT1G03220	Eukaryotic aspartyl protease family protein [Source:NCBI gene (formerly Entrezgene);Acc:838517]	60.3	438	3.2e-144	508.8
	PadryChr1.g00766.t1|GeneMark.hmm|ID=file_1_file_2_5445_t	AT5G01970	AT5G01970	heat-inducible transcription repressor [Source:NCBI gene (formerly Entrezgene);Acc:830706]	57.1	287	3.7e-72	269.6
	PadryChr1.g00767.t1|AUGUSTUS|ID=file_1_file_1_g30617.t1	AT3G56460	AT3G56460	GroES-like zinc-binding alcohol dehydrogenase family protein [Source:NCBI gene (formerly Entrezgene);Acc:824813]	77.6	232	1.6e-101	366.3
	PadryChr1.g00768.t1|AUGUSTUS|ID=file_1_file_1_g30618.t1	AT5G55040	AT5G55040	DNA-binding bromodomain-containing protein [Source:NCBI gene (formerly Entrezgene);Acc:835595]	36.8	310	1.1e-38	159.5
	PadryChr1.g00769.t1|AUGUSTUS|ID=file_1_file_1_g30619.t1	AT5G01980	AT5G01980	RING/U-box superfamily protein [Source:NCBI gene (formerly Entrezgene);Acc:831911]	42.2	450	3.6e-72	270
	PadryChr1.g00770.t1|AUGUSTUS|ID=file_1_file_1_g30620.t1	AT5G01990	AT5G01990	Auxin efflux carrier family protein [Source:NCBI gene (formerly Entrezgene);Acc:830729]	71.8	415	7.9e-166	580.5
	PadryChr9.g20477.t1|AUGUSTUS|ID=file_1_file_1_g17964.t1	AT1G03280	AT1G03280	Transcription factor TFIIE, alpha subunit [Source:NCBI gene (formerly Entrezgene);Acc:838581]	68.7	345	1e-130	464.2
	PadryChr1.g00771.t1|AUGUSTUS|ID=file_1_file_1_g30621.t1	AT5G58260	NdhN	oxidoreductases, acting on NADH or NADPH, quinone or similar compound as acceptor [Source:NCBI gene (formerly Entrezgene);Acc:835938]	73	126	7.7e-54	207.2
	PadryChr1.g00772.t1|AUGUSTUS|ID=file_1_file_1_g30622.t1	AT3G47460	ATSMC2	Structural maintenance of chromosomes (SMC) family protein [Source:NCBI gene (formerly Entrezgene);Acc:823900]	72.6	1173	0	1233.4
	PadryChr1.g00773.t1|AUGUSTUS|ID=file_1_file_1_g30623.t1	AT2G44740	CYCP4;1	cyclin p4;1 [Source:NCBI gene (formerly Entrezgene);Acc:819082]	53.8	160	5e-43	171.8
	PadryChr3.g08173.t1|AUGUSTUS|ID=file_1_file_1_g25983.t1	AT1G03290	AT1G03290	ELKS/Rab6-interacting/CAST family protein [Source:NCBI gene (formerly Entrezgene);Acc:838603]	33.9	641	1.1e-57	221.9
	PadryChr1.g00774.t1|AUGUSTUS|ID=file_1_file_1_g30624.t1	AT2G44740	CYCP4;1	cyclin p4;1 [Source:NCBI gene (formerly Entrezgene);Acc:819082]	48.5	196	7.5e-42	167.9
	PadryChr9.g20529.t1|AUGUSTUS|ID=file_1_file_1_g18012.t1	AT1G03290	AT1G03290	ELKS/Rab6-interacting/CAST family protein [Source:NCBI gene (formerly Entrezgene);Acc:838603]	39	526	5.1e-67	252.7
	PadryChr1.g00775.t1|AUGUSTUS|ID=file_1_file_1_g30625.t1	AT5G24910	CYP714A1	cytochrome P450, family 714, subfamily A, polypeptide 1 [Source:NCBI gene (formerly Entrezgene);Acc:832560]	51.4	516	7.3e-151	531.2
	PadryChr1.g00776.t1|AUGUSTUS|ID=file_1_file_1_g30626.t1
	PadryChr10.g21817.t1|AUGUSTUS|ID=file_1_file_1_g5707.t1	AT1G03310	DBE1	debranching enzyme 1 [Source:NCBI gene (formerly Entrezgene);Acc:839531]	51.2	896	2.8e-259	892.1
	PadryChr1.g00777.t1|AUGUSTUS|ID=file_1_file_1_g30627.t1	AT5G44460	CML43	calmodulin like 43 [Source:NCBI gene (formerly Entrezgene);Acc:834473]	63.6	173	3.1e-54	209.9
	PadryChr1.g00778.t1|AUGUSTUS|ID=file_1_file_1_g30628.t1	AT2G46170	AT2G46170	Reticulon family protein [Source:NCBI gene (formerly Entrezgene);Acc:819224]	55.5	254	4.4e-69	258.5
	PadryChr1.g00779.t1|AUGUSTUS|ID=file_1_file_1_g30629.t1	AT5G58250	EMB3143	YCF54 [Source:NCBI gene (formerly Entrezgene);Acc:835937]	76.2	122	5.6e-52	201.4
	PadryChr9.g19956.t1|AUGUSTUS|ID=file_1_file_1_g17489.t1	AT1G03350	AT1G03350	BSD domain-containing protein [Source:NCBI gene (formerly Entrezgene);Acc:838679]	44.9	428	1.4e-57	221.1
	PadryChr1.g00780.t1|AUGUSTUS|ID=file_1_file_1_g30630.t1	AT2G38620	CDKB1;2	cyclin-dependent kinase B1;2 [Source:NCBI gene (formerly Entrezgene);Acc:818444]	82	311	3.8e-152	534.6
	PadryChr1.g00781.t1|AUGUSTUS|ID=file_1_file_1_g30631.t1	AT4G13370	AT4G13370	serine/arginine repetitive matrix protein, putative (DUF936) [Source:NCBI gene (formerly Entrezgene);Acc:826968]	48.1	734	2.9e-145	513.1
	PadryChr1.g00782.t1|AUGUSTUS|ID=file_1_file_1_g30632.t1	AT1G09780	iPGAM1	Phosphoglycerate mutase, 2,3-bisphosphoglycerate-independent [Source:NCBI gene (formerly Entrezgene);Acc:837507]	85.2	513	3.1e-259	891.3
	PadryChr10.g21775.t1|AUGUSTUS|ID=file_1_file_1_g5668.t1	AT1G03365	AT1G03365	RING/U-box superfamily protein [Source:NCBI gene (formerly Entrezgene);Acc:10723112]	28	847	5.8e-46	183.3
	PadryChr1.g00783.t1|GeneMark.hmm|ID=file_1_file_2_5463_t	AT1G09780	iPGAM1	Phosphoglycerate mutase, 2,3-bisphosphoglycerate-independent [Source:NCBI gene (formerly Entrezgene);Acc:837507]	83.9	558	1.8e-280	961.8
	PadryChr1.g00784.t1|AUGUSTUS|ID=file_1_file_1_g30633.t1	AT2G38640	AT2G38640	LURP-one-like protein (DUF567) [Source:NCBI gene (formerly Entrezgene);Acc:818446]	53.1	196	1.4e-49	193.4
	PadryChr11.g24238.t1|AUGUSTUS|ID=file_1_file_1_g3136.t1	AT2G03200	AT2G03200	Eukaryotic aspartyl protease family protein [Source:NCBI gene (formerly Entrezgene);Acc:814849]	55.3	427	6.3e-127	451.4
	PadryChr1.g00785.t1|AUGUSTUS|ID=file_1_file_1_g30634.t1	AT3G54210	AT3G54210	Ribosomal protein L17 family protein [Source:NCBI gene (formerly Entrezgene);Acc:824588]	76.7	73	1.8e-23	105.9
	PadryChr1.g00786.t1|GeneMark.hmm|ID=file_1_file_2_5465_t	AT3G54210	AT3G54210	Ribosomal protein L17 family protein [Source:NCBI gene (formerly Entrezgene);Acc:824588]	68.8	208	7.6e-67	250.8
	PadryChr1.g02478.t1|AUGUSTUS|ID=file_1_file_1_g32201.t1	AT1G03380	ATG18G	autophagy 18 G-like protein [Source:NCBI gene (formerly Entrezgene);Acc:838702]	40.3	842	3.6e-137	486.5
	PadryChr1.g00787.t1|AUGUSTUS|ID=file_1_file_1_g30635.t1	AT5G01015	AT5G01015	transmembrane protein [Source:NCBI gene (formerly Entrezgene);Acc:831731]	61	59	4.5e-19	91.3
	PadryChr3.g08135.t1|AUGUSTUS|ID=file_1_file_1_g25950.t1	AT1G03380	ATG18G	autophagy 18 G-like protein [Source:NCBI gene (formerly Entrezgene);Acc:838702]	55.5	840	1.7e-244	843.2
	PadryChr1.g00788.t1|AUGUSTUS|ID=file_1_file_1_g30636.t1	AT5G01020	AT5G01020	Protein kinase superfamily protein [Source:NCBI gene (formerly Entrezgene);Acc:831918]	82	416	1.5e-191	666
	PadryChr9.g20504.t1|AUGUSTUS|ID=file_1_file_1_g17988.t1	AT1G03380	ATG18G	autophagy 18 G-like protein [Source:NCBI gene (formerly Entrezgene);Acc:838702]	56.5	843	2.1e-258	889.4
	PadryChr1.g00789.t1|AUGUSTUS|ID=file_1_file_1_g30637.t1	AT2G38670	PECT1	phosphorylethanolamine cytidylyltransferase 1 [Source:NCBI gene (formerly Entrezgene);Acc:818449]	78.1	416	3.3e-186	648.3
	PadryChr1.g00790.t1|AUGUSTUS|ID=file_1_file_1_g30638.t1	AT5G01010	AT5G01010	retinal-binding protein [Source:NCBI gene (formerly Entrezgene);Acc:831893]	60.1	419	1.2e-137	486.9
	PadryChr10.g21763.t1|AUGUSTUS|ID=file_1_file_1_g5657.t1	AT1G03440	AT1G03440	Leucine-rich repeat (LRR) family protein [Source:NCBI gene (formerly Entrezgene);Acc:839504]	72.4	387	5.6e-103	371.7
	PadryChr1.g00791.t1|GeneMark.hmm|ID=file_1_file_2_5470_t	AT5G01010	AT5G01010	retinal-binding protein [Source:NCBI gene (formerly Entrezgene);Acc:831893]	66.3	362	7.3e-137	484.2
	PadryChr2.g06624.t1|AUGUSTUS|ID=file_1_file_1_g11072.t1	AT1G03440	AT1G03440	Leucine-rich repeat (LRR) family protein [Source:NCBI gene (formerly Entrezgene);Acc:839504]	37.2	164	2e-23	106.7
	PadryChr1.g00792.t1|AUGUSTUS|ID=file_1_file_1_g30639.t1	AT3G54220	SCR	GRAS family transcription factor [Source:NCBI gene (formerly Entrezgene);Acc:824589]	64.8	616	1.8e-192	669.8
	PadryChr1.g00793.t1|AUGUSTUS|ID=file_1_file_1_g30640.t1	AT1G09575	AT1G09575	calcium uniporter-like protein (DUF607) [Source:NCBI gene (formerly Entrezgene);Acc:837484]	57.2	243	3.8e-72	268.9
	PadryCtg119.g26183.t1|AUGUSTUS|ID=file_1_file_1_g183.t1	AT1G03475	LIN2	Coproporphyrinogen III oxidase [Source:NCBI gene (formerly Entrezgene);Acc:839489]	77.9	389	7.3e-178	620.5
	PadryChr1.g00794.t1|AUGUSTUS|ID=file_1_file_1_g30641.t1	AT3G07500	AT3G07500	Far-red impaired responsive (FAR1) family protein [Source:NCBI gene (formerly Entrezgene);Acc:819938]	53.3	180	7.9e-44	174.9
	PadryChr1.g00795.t1|AUGUSTUS|ID=file_1_file_1_g30642.t1	AT2G38650	GAUT7	galacturonosyltransferase 7 [Source:NCBI gene (formerly Entrezgene);Acc:818447]	54	613	2.9e-178	622.5
	PadryChr4.g10798.t1|AUGUSTUS|ID=file_1_file_1_g4458.t1	AT1G77810	AT1G77810	Galactosyltransferase family protein [Source:NCBI gene (formerly Entrezgene);Acc:844443]	69.6	408	1.2e-161	566.6
	PadryChr1.g00796.t1|AUGUSTUS|ID=file_1_file_1_g30643.t1	AT1G55570	sks12	SKU5 similar 12 [Source:NCBI gene (formerly Entrezgene);Acc:842006]	67.3	548	4.4e-231	797.7
	PadryChr1.g00797.t1|AUGUSTUS|ID=file_1_file_1_g30644.t1	AT1G60660	CB5LP	cytochrome B5-like protein [Source:NCBI gene (formerly Entrezgene);Acc:842360]	57.3	117	2.3e-33	138.7
	PadryChr1.g00798.t1|AUGUSTUS|ID=file_1_file_1_g30645.t1	AT1G19870	iqd32	IQ-domain 32 [Source:NCBI gene (formerly Entrezgene);Acc:838575]	29.5	675	2.6e-30	131.3
	PadryChr1.g00799.t1|GeneMark.hmm|ID=file_1_file_2_5479_t	AT1G19870	iqd32	IQ-domain 32 [Source:NCBI gene (formerly Entrezgene);Acc:838575]	28.6	947	7.7e-41	166.4
	PadryChr1.g00800.t1|AUGUSTUS|ID=file_1_file_1_g30646.t1	AT1G19880	AT1G19880	Regulator of chromosome condensation (RCC1) family protein [Source:NCBI gene (formerly Entrezgene);Acc:838576]	69.7	446	2e-186	649.4
	PadryCtg793.g30036.t1|AUGUSTUS|ID=file_1_file_1_g17231.t1	AT1G03520	AT1G03520	Core-2/I-branching beta-1,6-N-acetylglucosaminyltransferase family protein [Source:NCBI gene (formerly Entrezgene);Acc:839471]	64.1	451	1.1e-164	577
	PadryChr1.g00802.t1|AUGUSTUS|ID=file_1_file_1_g30648.t1	AT2G18060	VND1	vascular related NAC-domain protein 1 [Source:NCBI gene (formerly Entrezgene);Acc:816318]	62.8	366	3.3e-120	428.7
	PadryChr1.g00803.t1|AUGUSTUS|ID=file_1_file_1_g30649.t1	AT4G29860	EMB2757	Transducin/WD40 repeat-like superfamily protein [Source:NCBI gene (formerly Entrezgene);Acc:829108]	56.7	321	7.2e-99	357.8
	PadryCtg793.g30047.t1|AUGUSTUS|ID=file_1_file_1_g17239.t1	AT1G03530	NAF1	nuclear assembly factor 1 [Source:NCBI gene (formerly Entrezgene);Acc:839468]	67	191	5.4e-68	256.5
	PadryChr1.g00805.t1|AUGUSTUS|ID=file_1_file_1_g30651.t1	AT4G16310	LDL3	LSD1-like 3 [Source:NCBI gene (formerly Entrezgene);Acc:827325]	52.6	1467	0	1282.7
	PadryChr1.g00806.t1|AUGUSTUS|ID=file_1_file_1_g30652.t1	AT2G21300	AT2G21300	ATP binding microtubule motor family protein [Source:NCBI gene (formerly Entrezgene);Acc:816669]	41.3	656	3.3e-100	363.2
	PadryChr1.g00807.t1|GeneMark.hmm|ID=file_1_file_2_5485_t	AT2G21300	AT2G21300	ATP binding microtubule motor family protein [Source:NCBI gene (formerly Entrezgene);Acc:816669]	39.3	623	1.1e-84	311.6
	PadryChr4.g10772.t1|AUGUSTUS|ID=file_1_file_1_g4435.t1	AT1G77740	PIP5K2	phosphatidylinositol-4-phosphate 5-kinase 2 [Source:NCBI gene (formerly Entrezgene);Acc:844110]	72.8	504	4.7e-208	721.8
	PadryChr1.g00811.t1|AUGUSTUS|ID=file_1_file_1_g30656.t1	AT3G15810	AT3G15810	LURP-one-like protein (DUF567) [Source:NCBI gene (formerly Entrezgene);Acc:820824]	38.7	181	1.8e-23	106.7
	PadryChr1.g00812.t1|AUGUSTUS|ID=file_1_file_1_g30657.t1	AT2G44160	MTHFR2	methylenetetrahydrofolate reductase 2 [Source:NCBI gene (formerly Entrezgene);Acc:819022]	79.6	582	2.7e-294	1008.4
	PadryChr11.g24204.t1|AUGUSTUS|ID=file_1_file_1_g3107.t1	AT5G22090	AT5G22090	FAF-like protein (DUF3049) [Source:NCBI gene (formerly Entrezgene);Acc:832270]	36.8	315	1.4e-31	134.8
	PadryChr1.g00813.t1|AUGUSTUS|ID=file_1_file_1_g30658.t1	AT1G79620	AT1G79620	Leucine-rich repeat protein kinase family protein [Source:NCBI gene (formerly Entrezgene);Acc:844301]	64.8	966	1.5e-290	996.1
	PadryChr4.g10769.t1|AUGUSTUS|ID=file_1_file_1_g4432.t1	AT5G22090	AT5G22090	FAF-like protein (DUF3049) [Source:NCBI gene (formerly Entrezgene);Acc:832270]	29.7	478	9.6e-27	118.6
	PadryChr1.g00814.t1|AUGUSTUS|ID=file_1_file_1_g30659.t1	AT1G77350	AT1G77350	keratinocyte-associated-like protein [Source:NCBI gene (formerly Entrezgene);Acc:844071]	73.8	122	1.2e-43	173.7
	PadryChr3.g09505.t1|AUGUSTUS|ID=file_1_file_1_g27204.t1	AT1G03590	AT1G03590	Protein phosphatase 2C family protein [Source:NCBI gene (formerly Entrezgene);Acc:839447]	49.1	340	6.6e-92	334.7
	PadryChr1.g00815.t1|GeneMark.hmm|ID=file_1_file_2_5493_t	AT1G77350	AT1G77350	keratinocyte-associated-like protein [Source:NCBI gene (formerly Entrezgene);Acc:844071]	73.8	122	1.2e-43	172.9
	PadryChr1.g00816.t1|AUGUSTUS|ID=file_1_file_1_g30660.t1	AT5G49720	GH9A1	glycosyl hydrolase 9A1 [Source:NCBI gene (formerly Entrezgene);Acc:835035]	77.6	621	2.7e-293	1004.6
	PadryChr5.g11843.t1|AUGUSTUS|ID=file_1_file_1_g22636.t1	AT3G52990	AT3G52990	Pyruvate kinase family protein [Source:NCBI gene (formerly Entrezgene);Acc:824465]	87.5	497	1.3e-251	865.9
	PadryChr1.g00817.t1|AUGUSTUS|ID=file_1_file_1_g30661.t1	AT1G76480	AT1G76480	caveolin-1 protein [Source:NCBI gene (formerly Entrezgene);Acc:843981]	52.8	142	1.4e-30	130.6
	PadryChr5.g13124.t1|AUGUSTUS|ID=file_1_file_1_g23805.t1	AT3G52990	AT3G52990	Pyruvate kinase family protein [Source:NCBI gene (formerly Entrezgene);Acc:824465]	86.4	478	1.9e-238	822
	PadryChr1.g00820.t1|AUGUSTUS|ID=file_1_file_1_g30664.t1	AT4G35450	AKR2	ankyrin repeat-containing protein 2 [Source:NCBI gene (formerly Entrezgene);Acc:829697]	49.4	247	1.2e-40	164.1
	PadryChr1.g00822.t1|AUGUSTUS|ID=file_1_file_1_g30666.t1	AT3G51040	RTH	RTE1-homolog [Source:NCBI gene (formerly Entrezgene);Acc:824268]	63	230	3.1e-76	282
	PadryChr1.g00823.t1|AUGUSTUS|ID=file_1_file_1_g30667.t1	AT4G36360	BGAL3	beta-galactosidase 3 [Source:NCBI gene (formerly Entrezgene);Acc:829788]	76	782	0	1325.8
	PadryChr1.g00824.t1|GeneMark.hmm|ID=file_1_file_2_5501_t	AT4G36360	BGAL3	beta-galactosidase 3 [Source:NCBI gene (formerly Entrezgene);Acc:829788]	74.2	797	0	1304.3
	PadryChr10.g21700.t1|AUGUSTUS|ID=file_1_file_1_g5599.t1	AT1G03620	AT1G03620	ELMO/CED-12 family protein [Source:NCBI gene (formerly Entrezgene);Acc:839448]	77.4	235	1.2e-105	380.2
	PadryChr1.g00825.t1|AUGUSTUS|ID=file_1_file_1_g30668.t1	AT1G75460	AT1G75460	ATP-dependent protease La (LON) domain protein [Source:NCBI gene (formerly Entrezgene);Acc:843882]	83.6	213	7.2e-99	357.5
	PadryCtg2229.g34230.t1|AUGUSTUS|ID=file_1_file_1_g18764.t1	AT1G03670	AT1G03670	ankyrin repeat family protein [Source:NCBI gene (formerly Entrezgene);Acc:839438]	27.4	325	2.4e-23	107.1
	PadryChr1.g00826.t1|AUGUSTUS|ID=file_1_file_1_g30669.t1	AT2G36835	AT2G36835		66.1	118	8.8e-47	183.3
	PadryChr1.g00827.t1|AUGUSTUS|ID=file_1_file_1_g30670.t1	AT3G09880	ATB' BETA	Protein phosphatase 2A regulatory B subunit family protein [Source:NCBI gene (formerly Entrezgene);Acc:820146]	73.4	493	7.4e-209	723.8
	PadryChr11.g24107.t1|AUGUSTUS|ID=file_1_file_1_g3021.t1	AT1G21380	AT1G21380	Target of Myb protein 1 [Source:NCBI gene (formerly Entrezgene);Acc:838737]	60.9	271	1.9e-85	313.5
	PadryChr1.g00828.t1|AUGUSTUS|ID=file_1_file_1_g30671.t1	AT5G22860	AT5G22860	Serine carboxypeptidase S28 family protein [Source:NCBI gene (formerly Entrezgene);Acc:832349]	55.2	362	9e-122	434.1
	PadryChr2.g03718.t1|AUGUSTUS|ID=file_1_file_1_g8394.t1	AT1G21380	AT1G21380	Target of Myb protein 1 [Source:NCBI gene (formerly Entrezgene);Acc:838737]	46.2	485	3.4e-96	349.7
	PadryChr1.g00829.t1|GeneMark.hmm|ID=file_1_file_2_5506_t	AT5G22860	AT5G22860	Serine carboxypeptidase S28 family protein [Source:NCBI gene (formerly Entrezgene);Acc:832349]	52.8	462	7.3e-148	521.2
	PadryChr7.g16359.t1|AUGUSTUS|ID=file_1_file_1_g28154.t1	AT1G21380	AT1G21380	Target of Myb protein 1 [Source:NCBI gene (formerly Entrezgene);Acc:838737]	48	527	2.4e-113	406.8
	PadryChr1.g00830.t1|AUGUSTUS|ID=file_1_file_1_g30672.t1	AT5G22860	AT5G22860	Serine carboxypeptidase S28 family protein [Source:NCBI gene (formerly Entrezgene);Acc:832349]	45.1	102	4.6e-20	94.7
	PadryChr6.g14286.t1|AUGUSTUS|ID=file_1_file_1_g20197.t1	AT1G03687	AT1G03687	DTW domain-containing protein [Source:NCBI gene (formerly Entrezgene);Acc:839052]	65	329	8.2e-125	444.1
	PadryChr1.g00831.t1|AUGUSTUS|ID=file_1_file_1_g30673.t1	AT1G75510	AT1G75510	Transcription initiation factor IIF, beta subunit [Source:NCBI gene (formerly Entrezgene);Acc:843887]	56.2	242	2.9e-73	272.3
	PadryChr1.g00832.t1|AUGUSTUS|ID=file_1_file_1_g30674.t1	AT5G04500	AT5G04500	glycosyltransferase family protein 47 [Source:NCBI gene (formerly Entrezgene);Acc:830329]	65.1	621	1.3e-250	862.8
	PadryCtg661.g29200.t1|AUGUSTUS|ID=file_1_file_1_g1240.t1	AT1G03730	AT1G03730	pyrroline-5-carboxylate reductase [Source:NCBI gene (formerly Entrezgene);Acc:839106]	52.5	162	4.7e-35	144.8
	PadryChr1.g00833.t1|AUGUSTUS|ID=file_1_file_1_g30675.t1	AT5G62710	AT5G62710	Leucine-rich repeat protein kinase family protein [Source:NCBI gene (formerly Entrezgene);Acc:836392]	67	603	5.9e-168	588.2
	PadryChr1.g00834.t1|AUGUSTUS|ID=file_1_file_1_g30676.t1	AT4G39090	RD19	Papain family cysteine protease [Source:NCBI gene (formerly Entrezgene);Acc:830064]	73.8	363	4.5e-156	548.9
	PadryChr2.g04692.t1|AUGUSTUS|ID=file_1_file_1_g9296.t1	AT1G03750	SWI2	switch 2 [Source:NCBI gene (formerly Entrezgene);Acc:839417]	66.7	757	5.8e-296	1013.8
	PadryChr1.g00835.t1|GeneMark.hmm|ID=file_1_file_2_5510_t	AT4G39090	RD19	Papain family cysteine protease [Source:NCBI gene (formerly Entrezgene);Acc:830064]	73.8	363	2.4e-156	548.9
	PadryChr1.g00836.t1|AUGUSTUS|ID=file_1_file_1_g30677.t1	AT5G03795	AT5G03795	Exostosin family protein [Source:NCBI gene (formerly Entrezgene);Acc:3770626]	65.6	392	1.6e-158	556.6
	PadryChr2.g04504.t1|AUGUSTUS|ID=file_1_file_1_g9112.t1	AT1G03760	AT1G03760	Prefoldin chaperone subunit family protein [Source:NCBI gene (formerly Entrezgene);Acc:839119]	32.4	343	2.3e-27	120.2
	PadryChr1.g00837.t1|AUGUSTUS|ID=file_1_file_1_g30678.t1	AT5G22810	AT5G22810	GDSL-like lipase/acylhydrolase superfamily protein [Source:NCBI gene (formerly Entrezgene);Acc:832344]	75.6	90	2.3e-36	149.1
	PadryChr1.g00838.t1|AUGUSTUS|ID=file_1_file_1_g30679.t1	AT3G10050	OMR1	L-O-methylthreonine resistant 1 [Source:NCBI gene (formerly Entrezgene);Acc:820166]	75.1	547	1.4e-236	816.2
	PadryChr2.g04690.t1|AUGUSTUS|ID=file_1_file_1_g9294.t1	AT1G03770	RING1B	RING 1B [Source:NCBI gene (formerly Entrezgene);Acc:839413]	42.1	413	1.7e-63	240.7
	PadryChr1.g00839.t1|AUGUSTUS|ID=file_1_file_1_g30680.t1	AT5G53070	AT5G53070	Ribosomal protein L9/RNase H1 [Source:NCBI gene (formerly Entrezgene);Acc:835387]	57.5	221	7.3e-62	234.2
	PadryChr1.g00840.t1|AUGUSTUS|ID=file_1_file_1_g30681.t1	AT5G22850	AT5G22850	Eukaryotic aspartyl protease family protein [Source:NCBI gene (formerly Entrezgene);Acc:832348]	62.7	456	4.1e-164	575.1
	PadryChr1.g00841.t1|AUGUSTUS|ID=file_1_file_1_g30682.t1	AT1G13120	GLE1	nucleoporin GLE1-like protein [Source:NCBI gene (formerly Entrezgene);Acc:837869]	46.2	595	1.5e-75	282
	PadryChr6.g14246.t1|AUGUSTUS|ID=file_1_file_1_g20159.t1	AT1G03840	MGP	C2H2 and C2HC zinc fingers superfamily protein [Source:NCBI gene (formerly Entrezgene);Acc:839396]	51.4	484	6.6e-108	388.3
	PadryChr1.g00842.t1|GeneMark.hmm|ID=file_1_file_2_5520_t	AT3G51060	STY1	Lateral root primordium (LRP) protein-like protein [Source:NCBI gene (formerly Entrezgene);Acc:824270]	50.6	233	1.1e-48	191
	PadryChr7.g16520.t1|AUGUSTUS|ID=file_1_file_1_g28309.t1	AT1G03840	MGP	C2H2 and C2HC zinc fingers superfamily protein [Source:NCBI gene (formerly Entrezgene);Acc:839396]	54.2	179	3.1e-51	201.1
	PadryChr1.g00843.t1|AUGUSTUS|ID=file_1_file_1_g30683.t1	AT3G51070	AT3G51070	S-adenosyl-L-methionine-dependent methyltransferases superfamily protein [Source:NCBI gene (formerly Entrezgene);Acc:824271]	78.5	531	5.5e-274	941
	PadryChr8.g18709.t1|AUGUSTUS|ID=file_1_file_1_g14487.t1	AT1G03840	MGP	C2H2 and C2HC zinc fingers superfamily protein [Source:NCBI gene (formerly Entrezgene);Acc:839396]	49.3	485	1.1e-105	380.9
	PadryChr1.g00844.t1|AUGUSTUS|ID=file_1_file_1_g30684.t1	AT3G26120	TEL1	terminal EAR1-like 1 [Source:NCBI gene (formerly Entrezgene);Acc:822211]	48.7	152	9.6e-38	154.8
	PadryCtg1045.g31251.t1|GeneMark.hmm|ID=file_1_file_2_31505_t	AT1G03840	MGP	C2H2 and C2HC zinc fingers superfamily protein [Source:NCBI gene (formerly Entrezgene);Acc:839396]	46.7	486	4.1e-93	339.3
	PadryChr1.g00845.t1|AUGUSTUS|ID=file_1_file_1_g30685.t1	AT5G07930	MCT2	MEI2 C-terminal RRM only like 2 [Source:NCBI gene (formerly Entrezgene);Acc:830687]	44.9	107	7.6e-22	101.7
	PadryChr1.g00846.t1|AUGUSTUS|ID=file_1_file_1_g30686.t1	AT2G21340	AT2G21340	MATE efflux family protein [Source:NCBI gene (formerly Entrezgene);Acc:816673]	68.4	450	1.6e-177	619.8
	PadryChr4.g10709.t1|AUGUSTUS|ID=file_1_file_1_g4373.t1	AT2G01170	BAT1	bidirectional amino acid transporter 1 [Source:NCBI gene (formerly Entrezgene);Acc:814645]	43	505	1.6e-118	423.7
	PadryChr1.g00847.t1|AUGUSTUS|ID=file_1_file_1_g30687.t1	AT1G34770	AT1G34770	melanoma-associated antigen G1-like protein [Source:NCBI gene (formerly Entrezgene);Acc:840381]	63.4	235	1.3e-78	290
	PadryChr1.g00849.t1|AUGUSTUS|ID=file_1_file_1_g30689.t1	AT3G45090	AT3G45090	P-loop containing nucleoside triphosphate hydrolases superfamily protein [Source:NCBI gene (formerly Entrezgene);Acc:823644]	56.8	565	6.2e-169	591.7
	PadryChr5.g11477.t1|AUGUSTUS|ID=file_1_file_1_g22291.t1	AT1G03900	ABCI18	non-intrinsic ABC protein 4 [Source:NCBI gene (formerly Entrezgene);Acc:839378]	64.3	272	4.1e-83	306.2
	PadryChr1.g00850.t1|GeneMark.hmm|ID=file_1_file_2_5526_t	AT3G45090	AT3G45090	P-loop containing nucleoside triphosphate hydrolases superfamily protein [Source:NCBI gene (formerly Entrezgene);Acc:823644]	56.8	565	6.3e-169	591.7
	PadryChr5.g11478.t1|GeneMark.hmm|ID=file_1_file_2_16121_t	AT1G03900	ABCI18	non-intrinsic ABC protein 4 [Source:NCBI gene (formerly Entrezgene);Acc:839378]	84.5	174	3.7e-82	302
	PadryChr1.g00851.t1|AUGUSTUS|ID=file_1_file_1_g30690.t1	AT4G34660	AT4G34660	SH3 domain-containing protein [Source:NCBI gene (formerly Entrezgene);Acc:829618]	76.3	371	1.3e-157	553.1
	PadryChr1.g00852.t1|AUGUSTUS|ID=file_1_file_1_g30691.t1	AT3G51100	AT3G51100	altered inheritance of mitochondria protein [Source:NCBI gene (formerly Entrezgene);Acc:824274]	51.9	183	5.6e-49	191.8
	PadryChr1.g00853.t1|GeneMark.hmm|ID=file_1_file_2_5528_t	AT3G51100	AT3G51100	altered inheritance of mitochondria protein [Source:NCBI gene (formerly Entrezgene);Acc:824274]	52.2	184	6.4e-50	194.5
	PadryChr1.g03028.t1|AUGUSTUS|ID=file_1_file_1_g32712.t1	AT1G03905	ABCI19	P-loop containing nucleoside triphosphate hydrolases superfamily protein [Source:NCBI gene (formerly Entrezgene);Acc:839376]	77.1	292	1.2e-126	449.9
	PadryChr1.g00854.t1|AUGUSTUS|ID=file_1_file_1_g30692.t1	AT2G16460	AT2G16460	coiled-coil 90B-like protein (DUF1640) [Source:NCBI gene (formerly Entrezgene);Acc:816144]	81.3	107	8.2e-40	160.6
	PadryChr1.g00855.t1|AUGUSTUS|ID=file_1_file_1_g30693.t1	AT4G36220	FAH1	ferulic acid 5-hydroxylase 1 [Source:NCBI gene (formerly Entrezgene);Acc:829779]	69.1	285	5.6e-109	391.3
	PadryChr4.g10366.t1|AUGUSTUS|ID=file_1_file_1_g4049.t1	AT1G03910	AT1G03910	cactus-binding carboxy-terminal, cactin [Source:NCBI gene (formerly Entrezgene);Acc:839371]	69.8	620	4.5e-224	774.6
	PadryChr1.g00856.t1|AUGUSTUS|ID=file_1_file_1_g30694.t1	AT2G16485	NERD	GW repeat- and PHD finger-containing protein NERD [Source:NCBI gene (formerly Entrezgene);Acc:816147]	43.6	1054	1.1e-179	628.6
	PadryChr1.g00857.t1|GeneMark.hmm|ID=file_1_file_2_5532_t	AT2G16485	NERD	GW repeat- and PHD finger-containing protein NERD [Source:NCBI gene (formerly Entrezgene);Acc:816147]	71	69	3e-25	113.6
	PadryCtg564.g28586.t1|AUGUSTUS|ID=file_1_file_1_g1450.t1	AT3G59990	MAP2B	methionine aminopeptidase 2B [Source:NCBI gene (formerly Entrezgene);Acc:825169]	90	361	6.3e-200	694.1
	PadryChr1.g00858.t1|AUGUSTUS|ID=file_1_file_1_g30695.t1	AT3G51130	AT3G51130	transmembrane protein [Source:NCBI gene (formerly Entrezgene);Acc:824277]	82.8	163	7.5e-82	300.4
	PadryChr1.g03029.t1|AUGUSTUS|ID=file_1_file_1_g32713.t1	AT1G03920	AT1G03920	Protein kinase family protein [Source:NCBI gene (formerly Entrezgene);Acc:839369]	73.3	562	8.6e-235	810.1
	PadryChr1.g00859.t1|AUGUSTUS|ID=file_1_file_1_g30696.t1	AT4G38970	FBA2	fructose-bisphosphate aldolase 2 [Source:NCBI gene (formerly Entrezgene);Acc:830052]	84.5	401	2.7e-193	671.8
	PadryChr5.g13602.t1|AUGUSTUS|ID=file_1_file_1_g24240.t1	AT1G03920	AT1G03920	Protein kinase family protein [Source:NCBI gene (formerly Entrezgene);Acc:839369]	71	568	2.2e-228	788.9
	PadryChr1.g00860.t1|AUGUSTUS|ID=file_1_file_1_g30697.t1	AT4G38960	BBX19	B-box type zinc finger family protein [Source:NCBI gene (formerly Entrezgene);Acc:830051]	52.2	251	3.9e-63	238.4
	PadryChr7.g17081.t1|AUGUSTUS|ID=file_1_file_1_g28829.t1	AT1G03920	AT1G03920	Protein kinase family protein [Source:NCBI gene (formerly Entrezgene);Acc:839369]	69.9	578	5.6e-229	790.8
	PadryChr1.g00861.t1|AUGUSTUS|ID=file_1_file_1_g30698.t1	AT5G66320	GATA5	GATA transcription factor 5 [Source:NCBI gene (formerly Entrezgene);Acc:836764]	39.9	348	2.2e-38	157.1
	PadryChr1.g00862.t1|AUGUSTUS|ID=file_1_file_1_g30699.t1	AT2G16460	AT2G16460	coiled-coil 90B-like protein (DUF1640) [Source:NCBI gene (formerly Entrezgene);Acc:816144]	78.5	65	2.6e-22	102.1
	PadryCtg553.g28520.t1|AUGUSTUS|ID=file_1_file_1_g16259.t1	AT3G26618	ERF1-3	eukaryotic release factor 1-3 [Source:NCBI gene (formerly Entrezgene);Acc:822273]	91.1	437	7.1e-232	800
	PadryChr1.g00864.t1|AUGUSTUS|ID=file_1_file_1_g30701.t1	AT3G51130	AT3G51130	transmembrane protein [Source:NCBI gene (formerly Entrezgene);Acc:824277]	75.2	125	2.3e-50	195.7
	PadryChr1.g03032.t1|AUGUSTUS|ID=file_1_file_1_g32716.t1	AT1G03950	VPS2.3	vacuolar protein sorting-associated protein 2.3 [Source:NCBI gene (formerly Entrezgene);Acc:839362]	81	210	7.8e-59	224.2
	PadryChr1.g00865.t1|AUGUSTUS|ID=file_1_file_1_g30702.t1	AT4G40030	AT4G40030	Histone superfamily protein [Source:NCBI gene (formerly Entrezgene);Acc:830164]	93.9	148	4.3e-69	259.2
	PadryChr1.g00866.t1|AUGUSTUS|ID=file_1_file_1_g30703.t1	AT1G30845	AT1G30845	cell growth defect protein [Source:NCBI gene (formerly Entrezgene);Acc:839968]	73	111	3.8e-39	157.9
	PadryChr1.g02513.t1|AUGUSTUS|ID=file_1_file_1_g32235.t1	AT2G02380	GSTZ2	glutathione S-transferase (class zeta) 2 [Source:NCBI gene (formerly Entrezgene);Acc:814769]	55.8	208	1.2e-64	243.8
	PadryChr1.g00868.t1|AUGUSTUS|ID=file_1_file_1_g30705.t1	AT1G75590	AT1G75590	SAUR-like auxin-responsive protein family [Source:NCBI gene (formerly Entrezgene);Acc:843894]	56.1	157	4.8e-42	167.9
	PadryChr1.g00869.t1|AUGUSTUS|ID=file_1_file_1_g30706.t1	AT4G23160	CRK8	cysteine-rich RECEPTOR-like kinase [Source:NCBI gene (formerly Entrezgene);Acc:828415]	42.4	269	3.6e-60	229.2
	PadryCtg188.g26670.t1|AUGUSTUS|ID=file_1_file_1_g33684.t1	AT5G49730	FRO6	ferric reduction oxidase 6 [Source:NCBI gene (formerly Entrezgene);Acc:835036]	61.3	468	4.4e-166	582
	PadryChr1.g00870.t1|AUGUSTUS|ID=file_1_file_1_g30707.t1	AT4G23160	CRK8	cysteine-rich RECEPTOR-like kinase [Source:NCBI gene (formerly Entrezgene);Acc:828415]	38.8	232	1.7e-41	167.2
	PadryChr1.g00871.t1|AUGUSTUS|ID=file_1_file_1_g30708.t1	AT4G36130	AT4G36130	Ribosomal protein L2 family [Source:NCBI gene (formerly Entrezgene);Acc:829770]	93.2	162	9e-87	316.6
	PadryChr1.g00872.t1|AUGUSTUS|ID=file_1_file_1_g30709.t1	AT3G27230	AT3G27230	S-adenosyl-L-methionine-dependent methyltransferases superfamily protein [Source:NCBI gene (formerly Entrezgene);Acc:822342]	62.6	417	1.3e-153	540
	PadryChr6.g15001.t1|AUGUSTUS|ID=file_1_file_1_g20859.t1	AT1G03990	AT1G03990	Long-chain fatty alcohol dehydrogenase family protein [Source:NCBI gene (formerly Entrezgene);Acc:839342]	22.6	561	1.3e-14	79.7
	PadryChr1.g00873.t1|AUGUSTUS|ID=file_1_file_1_g30710.t1	AT2G18030	MSRA5	Peptide methionine sulfoxide reductase family protein [Source:NCBI gene (formerly Entrezgene);Acc:816315]	68.2	242	1.9e-96	349.4
	PadryCtg1907.g33739.t1|AUGUSTUS|ID=file_1_file_1_g29774.t1	AT1G03990	AT1G03990	Long-chain fatty alcohol dehydrogenase family protein [Source:NCBI gene (formerly Entrezgene);Acc:839342]	22.1	561	1.2e-13	76.6
	PadryChr1.g00874.t1|AUGUSTUS|ID=file_1_file_1_g30711.t1	AT2G18040	PIN1AT	peptidylprolyl cis/trans isomerase, NIMA-interacting 1 [Source:NCBI gene (formerly Entrezgene);Acc:816316]	53.6	112	2.2e-26	115.5
	PadryChr1.g00875.t1|AUGUSTUS|ID=file_1_file_1_g30712.t1	AT5G39590	AT5G39590	TLD-domain containing nucleolar protein [Source:NCBI gene (formerly Entrezgene);Acc:833955]	54	543	3.5e-164	575.5
	PadryChr5.g11447.t1|AUGUSTUS|ID=file_1_file_1_g22262.t1	AT1G04010	PSAT1	phospholipid sterol acyl transferase 1 [Source:NCBI gene (formerly Entrezgene);Acc:839335]	74.9	626	5.6e-302	1033.5
	PadryChr1.g00876.t1|AUGUSTUS|ID=file_1_file_1_g30713.t1	AT1G34370	STOP1	C2H2 and C2HC zinc fingers superfamily protein [Source:NCBI gene (formerly Entrezgene);Acc:840339]	42	445	3.8e-83	306.2
	PadryChr1.g00877.t1|AUGUSTUS|ID=file_1_file_1_g30714.t1	AT5G66290	AT5G66290		60.1	203	5.8e-59	224.6
	PadryChr1.g00878.t1|AUGUSTUS|ID=file_1_file_1_g30715.t1	AT1G14345	AT1G14345	NAD(P)-linked oxidoreductase superfamily protein [Source:NCBI gene (formerly Entrezgene);Acc:837996]	92.7	109	1.7e-53	206.5
	PadryChr1.g03069.t1|AUGUSTUS|ID=file_1_file_1_g32749.t1	AT1G04030	AT1G04030	eisosome protein [Source:NCBI gene (formerly Entrezgene);Acc:839326]	44.5	411	3.5e-40	163.3
	PadryChr1.g00879.t1|AUGUSTUS|ID=file_1_file_1_g30716.t1	AT1G19835	AT1G19835	filament-like protein (DUF869) [Source:NCBI gene (formerly Entrezgene);Acc:838571]	39	980	2.4e-140	497.3
	PadryChr1.g00880.t1|AUGUSTUS|ID=file_1_file_1_g30717.t1	AT2G21220	AT2G21220	SAUR-like auxin-responsive protein family [Source:NCBI gene (formerly Entrezgene);Acc:816659]	72.5	69	1.7e-23	106.3
	PadryChr1.g03073.t1|AUGUSTUS|ID=file_1_file_1_g32753.t1	AT1G04040	AT1G04040	HAD superfamily, subfamily IIIB acid phosphatase [Source:NCBI gene (formerly Entrezgene);Acc:839325]	55.7	271	2.5e-83	305.8
	PadryChr1.g00881.t1|AUGUSTUS|ID=file_1_file_1_g30718.t1	AT2G21220	AT2G21220	SAUR-like auxin-responsive protein family [Source:NCBI gene (formerly Entrezgene);Acc:816659]	77.4	106	1e-43	172.9
	PadryChr1.g00882.t1|AUGUSTUS|ID=file_1_file_1_g30719.t1	AT5G45600	GAS41	YEATS family protein [Source:NCBI gene (formerly Entrezgene);Acc:834599]	71.3	230	1e-94	343.6
	PadryChr1.g00884.t1|AUGUSTUS|ID=file_1_file_1_g30721.t1	AT2G28305	LOG1	Putative lysine decarboxylase family protein [Source:NCBI gene (formerly Entrezgene);Acc:817376]	69.2	78	3.4e-26	115.2
	PadryChr2.g03631.t1|AUGUSTUS|ID=file_1_file_1_g8315.t1	AT1G04080	PRP39	Tetratricopeptide repeat (TPR)-like superfamily protein [Source:NCBI gene (formerly Entrezgene);Acc:839314]	58.7	705	5.4e-222	769.2
	PadryChr1.g00885.t1|AUGUSTUS|ID=file_1_file_1_g30722.t1	AT1G19940	GH9B5	glycosyl hydrolase 9B5 [Source:NCBI gene (formerly Entrezgene);Acc:838583]	70.5	424	9.7e-178	620.2
	PadryChr1.g00886.t1|AUGUSTUS|ID=file_1_file_1_g30723.t1	AT1G28110	SCPL45	serine carboxypeptidase-like 45 [Source:NCBI gene (formerly Entrezgene);Acc:839704]	39.3	377	5.8e-71	265.8
	PadryChr11.g24083.t1|AUGUSTUS|ID=file_1_file_1_g2998.t1	AT4G15760	MO1	monooxygenase 1 [Source:NCBI gene (formerly Entrezgene);Acc:827255]	39.1	274	1.6e-46	183.7
	PadryChr1.g00887.t1|AUGUSTUS|ID=file_1_file_1_g30724.t1	AT1G75690	LQY1	DnaJ/Hsp40 cysteine-rich domain superfamily protein [Source:NCBI gene (formerly Entrezgene);Acc:843903]	68	150	1.7e-31	132.9
	PadryChr1.g00888.t1|GeneMark.hmm|ID=file_1_file_2_5557_t	AT1G75690	LQY1	DnaJ/Hsp40 cysteine-rich domain superfamily protein [Source:NCBI gene (formerly Entrezgene);Acc:843903]	66	144	3.2e-27	118.6
	PadryChr1.g00889.t1|AUGUSTUS|ID=file_1_file_1_g30725.t1	AT5G42560	AT5G42560	Abscisic acid-responsive (TB2/DP1, HVA22) family protein [Source:NCBI gene (formerly Entrezgene);Acc:834262]	81.4	145	1.4e-70	263.8
	PadryChr1.g00890.t1|AUGUSTUS|ID=file_1_file_1_g30726.t1
	PadryChr1.g00891.t1|AUGUSTUS|ID=file_1_file_1_g30727.t1	AT2G45730	AT2G45730	eukaryotic initiation factor 3 gamma subunit family protein [Source:NCBI gene (formerly Entrezgene);Acc:819181]	53.4	468	1.6e-125	446.8
	PadryChr11.g24071.t1|AUGUSTUS|ID=file_1_file_1_g2987.t1	AT1G59750	ARF1	auxin response factor 1 [Source:NCBI gene (formerly Entrezgene);Acc:842268]	59.7	662	2.8e-214	742.3
	PadryChr1.g00892.t1|AUGUSTUS|ID=file_1_file_1_g30728.t1	AT5G66240	AT5G66240	Transducin/WD40 repeat-like superfamily protein [Source:NCBI gene (formerly Entrezgene);Acc:836756]	79.7	291	1.1e-140	496.5
	PadryChr1.g00893.t1|AUGUSTUS|ID=file_1_file_1_g30729.t1	AT1G47840	HXK3	hexokinase 3 [Source:NCBI gene (formerly Entrezgene);Acc:841200]	66.3	463	4.9e-168	588.2
	PadryChr12.g25956.t1|AUGUSTUS|ID=file_1_file_1_g12892.t1	AT1G04120	ABCC5	multidrug resistance-associated protein 5 [Source:NCBI gene (formerly Entrezgene);Acc:839277]	77.1	1504	0	2226.4
	PadryChr1.g00894.t1|AUGUSTUS|ID=file_1_file_1_g30730.t1	AT5G66230	AT5G66230	Chalcone-flavanone isomerase family protein [Source:NCBI gene (formerly Entrezgene);Acc:836755]	41.7	357	4.7e-45	179.1
	PadryChr1.g00895.t1|AUGUSTUS|ID=file_1_file_1_g30731.t1	AT4G34850	LAP5	Chalcone and stilbene synthase family protein [Source:NCBI gene (formerly Entrezgene);Acc:829637]	68.1	91	1.7e-29	125.6
	PadryChr1.g02264.t1|AUGUSTUS|ID=file_1_file_1_g32005.t1	AT1G04130	TPR2	Tetratricopeptide repeat (TPR)-like superfamily protein [Source:NCBI gene (formerly Entrezgene);Acc:839276]	57.5	360	1.3e-112	403.7
	PadryChr1.g00896.t1|AUGUSTUS|ID=file_1_file_1_g30732.t1	AT3G51240	F3H	flavanone 3-hydroxylase [Source:NCBI gene (formerly Entrezgene);Acc:824287]	80.6	355	7.2e-167	583.9
	PadryChr1.g00897.t1|AUGUSTUS|ID=file_1_file_1_g30733.t1	AT1G19980	AT1G19980	cytomatrix protein-like protein [Source:NCBI gene (formerly Entrezgene);Acc:838587]	45	80	1.2e-09	61.2
	PadryChr4.g10636.t1|AUGUSTUS|ID=file_1_file_1_g4303.t1	AT1G33490	AT1G33490	E3 ubiquitin-protein ligase [Source:NCBI gene (formerly Entrezgene);Acc:840243]	73.5	162	4.3e-64	242.7
	PadryChr1.g00899.t1|AUGUSTUS|ID=file_1_file_1_g30735.t1	AT1G34020	AT1G34020	Nucleotide-sugar transporter family protein [Source:NCBI gene (formerly Entrezgene);Acc:840299]	80.2	334	1.1e-152	537
	PadryChr5.g11402.t1|AUGUSTUS|ID=file_1_file_1_g22220.t1	AT1G04140	AT1G04140	Transducin family protein / WD-40 repeat family protein [Source:NCBI gene (formerly Entrezgene);Acc:839272]	50.6	858	9.3e-217	750.7
	PadryChr1.g00900.t1|GeneMark.hmm|ID=file_1_file_2_5565_t	AT1G34020	AT1G34020	Nucleotide-sugar transporter family protein [Source:NCBI gene (formerly Entrezgene);Acc:840299]	78.7	277	2.8e-125	445.3
	PadryCtg998.g31020.t1|AUGUSTUS|ID=file_1_file_1_g7037.t1	AT1G04140	AT1G04140	Transducin family protein / WD-40 repeat family protein [Source:NCBI gene (formerly Entrezgene);Acc:839272]	51.4	805	5.3e-209	724.9
	PadryChr1.g00901.t1|AUGUSTUS|ID=file_1_file_1_g30736.t1	AT2G21170	TIM	triosephosphate isomerase [Source:NCBI gene (formerly Entrezgene);Acc:816652]	78.9	318	1.2e-140	496.5
	PadryChr1.g00902.t1|GeneMark.hmm|ID=file_1_file_2_5567_t	AT2G21170	TIM	triosephosphate isomerase [Source:NCBI gene (formerly Entrezgene);Acc:816652]	88.1	177	2.7e-89	325.1
	PadryChr1.g00903.t1|AUGUSTUS|ID=file_1_file_1_g30737.t1	AT3G19910	AT3G19910	RING/U-box superfamily protein [Source:NCBI gene (formerly Entrezgene);Acc:821529]	58.8	291	6.3e-67	251.5
	PadryChr1.g01060.t1|AUGUSTUS|ID=file_1_file_1_g30886.t1	AT4G36960	AT4G36960	RNA-binding (RRM/RBD/RNP motifs) family protein [Source:NCBI gene (formerly Entrezgene);Acc:829850]	67.4	384	1.5e-139	493
	PadryChr1.g00904.t1|AUGUSTUS|ID=file_1_file_1_g30738.t1	AT4G38770	PRP4	proline-rich protein 4 [Source:NCBI gene (formerly Entrezgene);Acc:830032]	46.3	134	1.6e-27	120.9
	PadryChr12.g25901.t1|AUGUSTUS|ID=file_1_file_1_g12840.t1	AT1G04160	XIB	myosin XI B [Source:NCBI gene (formerly Entrezgene);Acc:839246]	71	1514	0	1896.3
	PadryChr1.g00905.t1|AUGUSTUS|ID=file_1_file_1_g30739.t1	AT2G29550	TUB7	tubulin beta-7 chain [Source:NCBI gene (formerly Entrezgene);Acc:817504]	96.8	62	1.1e-31	132.9
	PadryChr1.g00906.t1|AUGUSTUS|ID=file_1_file_1_g30740.t1	AT3G06880	AT3G06880	Transducin/WD40 repeat-like superfamily protein [Source:NCBI gene (formerly Entrezgene);Acc:819873]	25.1	605	4.8e-40	164.5
	PadryChr11.g23016.t1|AUGUSTUS|ID=file_1_file_1_g2010.t1	AT1G04170	EIF2 GAMMA	eukaryotic translation initiation factor 2 gamma subunit [Source:NCBI gene (formerly Entrezgene);Acc:839238]	89.9	427	7e-228	786.9
	PadryChr1.g00907.t1|AUGUSTUS|ID=file_1_file_1_g30741.t1	AT2G37230	AT2G37230	Tetratricopeptide repeat (TPR)-like superfamily protein [Source:NCBI gene (formerly Entrezgene);Acc:818300]	66.7	75	7.5e-22	100.9
	PadryChr9.g20434.t1|AUGUSTUS|ID=file_1_file_1_g17925.t1	AT1G04170	EIF2 GAMMA	eukaryotic translation initiation factor 2 gamma subunit [Source:NCBI gene (formerly Entrezgene);Acc:839238]	89.7	458	1.5e-242	835.9
	PadryChr1.g00908.t1|AUGUSTUS|ID=file_1_file_1_g30742.t1	AT2G37230	AT2G37230	Tetratricopeptide repeat (TPR)-like superfamily protein [Source:NCBI gene (formerly Entrezgene);Acc:818300]	58.8	80	9.9e-21	98.6
	PadryChr1.g00910.t1|AUGUSTUS|ID=file_1_file_1_g30744.t1
	PadryChr7.g16325.t1|AUGUSTUS|ID=file_1_file_1_g28124.t1	AT4G13530	AT4G13530	transmembrane protein [Source:NCBI gene (formerly Entrezgene);Acc:826985]	52.9	121	1.8e-30	131
	PadryChr1.g00912.t1|AUGUSTUS|ID=file_1_file_1_g30746.t1	AT2G21120	AT2G21120	magnesium transporter, putative (DUF803) [Source:NCBI gene (formerly Entrezgene);Acc:816647]	75	332	6.2e-138	487.6
	PadryChr6.g15089.t1|AUGUSTUS|ID=file_1_file_1_g20938.t1	AT1G04190	TPR3	Tetratricopeptide repeat (TPR)-like superfamily protein [Source:NCBI gene (formerly Entrezgene);Acc:839442]	69.8	149	3.1e-62	235
	PadryChr1.g00913.t1|AUGUSTUS|ID=file_1_file_1_g30747.t1	AT4G38710	AT4G38710	glycine-rich protein [Source:NCBI gene (formerly Entrezgene);Acc:830027]	43.6	408	9.5e-44	174.9
	PadryCtg1013.g31114.t1|AUGUSTUS|ID=file_1_file_1_g5239.t1	AT1G04190	TPR3	Tetratricopeptide repeat (TPR)-like superfamily protein [Source:NCBI gene (formerly Entrezgene);Acc:839442]	46	150	4.6e-27	118.2
	PadryChr1.g00914.t1|AUGUSTUS|ID=file_1_file_1_g30748.t1	AT1G30755	AT1G30755	elongation factor G, putative (DUF668) [Source:NCBI gene (formerly Entrezgene);Acc:839956]	51.1	630	1.7e-151	533.5
	PadryCtg953.g30706.t1|AUGUSTUS|ID=file_1_file_1_g6651.t1	AT1G04200	AT1G04200	dyggve-melchior-clausen syndrome protein [Source:NCBI gene (formerly Entrezgene);Acc:839439]	63.6	726	4.3e-258	887.9
	PadryChr1.g00915.t1|GeneMark.hmm|ID=file_1_file_2_5578_t	AT1G30755	AT1G30755	elongation factor G, putative (DUF668) [Source:NCBI gene (formerly Entrezgene);Acc:839956]	54.4	445	4.7e-119	425.2
	PadryChr1.g00916.t1|AUGUSTUS|ID=file_1_file_1_g30749.t1
	PadryCtg1235.g31978.t1|AUGUSTUS|ID=file_1_file_1_g29505.t1	AT1G04210	AT1G04210	Leucine-rich repeat protein kinase family protein [Source:NCBI gene (formerly Entrezgene);Acc:839441]	45.6	114	4e-23	104.8
	PadryChr1.g00917.t1|AUGUSTUS|ID=file_1_file_1_g30750.t1	AT3G06880	AT3G06880	Transducin/WD40 repeat-like superfamily protein [Source:NCBI gene (formerly Entrezgene);Acc:819873]	31	145	2e-17	86.3
	PadryCtg752.g29841.t1|AUGUSTUS|ID=file_1_file_1_g19872.t1	AT1G04210	AT1G04210	Leucine-rich repeat protein kinase family protein [Source:NCBI gene (formerly Entrezgene);Acc:839441]	58.6	273	1.3e-86	317.4
	PadryChr1.g00918.t1|AUGUSTUS|ID=file_1_file_1_g30751.t1	AT4G36040	J11	Chaperone DnaJ-domain superfamily protein [Source:NCBI gene (formerly Entrezgene);Acc:829760]	43.8	176	6.4e-26	114.4
	PadryChr1.g00920.t1|AUGUSTUS|ID=file_1_file_1_g30753.t1	AT4G34880	AT4G34880	Amidase family protein [Source:NCBI gene (formerly Entrezgene);Acc:829640]	41.9	86	6.5e-17	84
	PadryChr1.g00921.t1|AUGUSTUS|ID=file_1_file_1_g30754.t1	AT4G34412	AT4G34412	EKC/KEOPS complex subunit tprkb-like protein [Source:NCBI gene (formerly Entrezgene);Acc:829592]	71.5	172	1.6e-62	236.1
	PadryChr11.g24050.t1|AUGUSTUS|ID=file_1_file_1_g2966.t1	AT1G57680	Cand1	plasminogen activator inhibitor [Source:NCBI gene (formerly Entrezgene);Acc:842144]	52.2	314	8.6e-83	304.7
	PadryChr1.g00922.t1|AUGUSTUS|ID=file_1_file_1_g30755.t1	AT4G34940	ARO1	armadillo repeat only 1 [Source:NCBI gene (formerly Entrezgene);Acc:829646]	69.3	677	5.5e-244	840.9
	PadryCtg661.g29204.t1|AUGUSTUS|ID=file_1_file_1_g1244.t1	AT1G04250	AXR3	AUX/IAA transcriptional regulator family protein [Source:NCBI gene (formerly Entrezgene);Acc:839568]	54.1	157	8.6e-34	140.6
	PadryChr1.g00923.t1|AUGUSTUS|ID=file_1_file_1_g30756.t1	AT4G38680	GRP2	glycine rich protein 2 [Source:NCBI gene (formerly Entrezgene);Acc:830024]	65.8	76	1.4e-23	107.1
	PadryChr1.g00924.t1|AUGUSTUS|ID=file_1_file_1_g30757.t1	AT4G38660	AT4G38660	Pathosis-related thaumatin superfamily protein [Source:NCBI gene (formerly Entrezgene);Acc:830022]	65.6	250	5.6e-95	344.7
	PadryChr11.g24047.t1|AUGUSTUS|ID=file_1_file_1_g2963.t1	AT1G53030	AT1G53030	Cytochrome C oxidase copper chaperone (COX17) [Source:NCBI gene (formerly Entrezgene);Acc:841736]	88	50	4.7e-23	104.8
	PadryChr1.g00925.t1|AUGUSTUS|ID=file_1_file_1_g30758.t1	AT4G24190	SHD	Chaperone protein htpG family protein [Source:NCBI gene (formerly Entrezgene);Acc:828520]	82.4	785	0	1186.8
	PadryChr5.g13428.t1|AUGUSTUS|ID=file_1_file_1_g24078.t1	AT1G04290	AT1G04290	Thioesterase superfamily protein [Source:NCBI gene (formerly Entrezgene);Acc:839552]	56.5	108	4.7e-27	117.9
	PadryChr1.g00926.t1|AUGUSTUS|ID=file_1_file_1_g30759.t1	AT5G53470	ACBP1	acyl-CoA binding protein 1 [Source:NCBI gene (formerly Entrezgene);Acc:835428]	40.9	127	2.4e-22	102.4
	PadryChr1.g00927.t1|AUGUSTUS|ID=file_1_file_1_g30760.t1	AT5G66160	RMR1	receptor homology region transmembrane domain ring H2 motif protein 1 [Source:NCBI gene (formerly Entrezgene);Acc:836748]	49.8	249	2e-63	240
	PadryChr1.g00928.t1|GeneMark.hmm|ID=file_1_file_2_5588_t	AT5G66160	RMR1	receptor homology region transmembrane domain ring H2 motif protein 1 [Source:NCBI gene (formerly Entrezgene);Acc:836748]	46.5	230	1.1e-47	187.6
	PadryChr11.g22868.t1|AUGUSTUS|ID=file_1_file_1_g1877.t1	AT1G04330	AT1G04330		41.3	92	2.7e-12	68.6
	PadryChr1.g00929.t1|AUGUSTUS|ID=file_1_file_1_g30761.t1	AT4G24200	AT4G24200	Transcription elongation factor (TFIIS) family protein [Source:NCBI gene (formerly Entrezgene);Acc:828521]	29.3	1080	5.2e-71	266.9
	PadryChr1.g00930.t1|AUGUSTUS|ID=file_1_file_1_g30762.t1	AT5G66140	PAD2	proteasome alpha subunit D2 [Source:NCBI gene (formerly Entrezgene);Acc:836746]	90.8	250	2.4e-123	438.7
	PadryChr1.g00931.t1|AUGUSTUS|ID=file_1_file_1_g30763.t1	AT3G51290	AT3G51290	pyridoxal-phosphate-dependent serine hydroxymethyltransferase, putative (DUF632) [Source:NCBI gene (formerly Entrezgene);Acc:824292]	65.3	654	5.3e-143	505.4
	PadryChr7.g17096.t1|AUGUSTUS|ID=file_1_file_1_g28841.t1	AT1G04390	AT1G04390	BTB/POZ domain-containing protein [Source:NCBI gene (formerly Entrezgene);Acc:839530]	34.3	1015	5.6e-166	582.4
	PadryChr1.g00932.t1|AUGUSTUS|ID=file_1_file_1_g30764.t1	AT1G20080	SYTB	Calcium-dependent lipid-binding (CaLB domain) family protein [Source:NCBI gene (formerly Entrezgene);Acc:838597]	70.4	524	5.8e-226	781.6
	PadryChr1.g00933.t1|GeneMark.hmm|ID=file_1_file_2_5593_t	AT5G66120	AT5G66120	3-dehydroquinate synthase [Source:NCBI gene (formerly Entrezgene);Acc:836744]	80.9	388	2.8e-183	638.6
	PadryChr4.g10606.t1|AUGUSTUS|ID=file_1_file_1_g4274.t1	AT1G09630	RAB11c	RAB GTPase 11C [Source:NCBI gene (formerly Entrezgene);Acc:837490]	83.9	161	2.5e-70	262.3
	PadryChr1.g00934.t1|AUGUSTUS|ID=file_1_file_1_g30765.t1	AT2G16730	AT2G16730	glycosyl hydrolase family 35 protein [Source:NCBI gene (formerly Entrezgene);Acc:816174]	54.6	795	1.4e-272	936.8
	PadryChr7.g16305.t1|AUGUSTUS|ID=file_1_file_1_g28106.t1	AT1G09630	RAB11c	RAB GTPase 11C [Source:NCBI gene (formerly Entrezgene);Acc:837490]	81.7	164	2.3e-71	265.8
	PadryChr1.g00935.t1|AUGUSTUS|ID=file_1_file_1_g30766.t1	AT2G17800	ARAC1	RAC-like 1 [Source:NCBI gene (formerly Entrezgene);Acc:816290]	77.7	202	6.6e-84	307.4
	PadryChr1.g03460.t1|AUGUSTUS|ID=file_1_file_1_g33110.t1	AT1G04400	CRY2	cryptochrome 2 [Source:NCBI gene (formerly Entrezgene);Acc:839529]	55	626	5.8e-189	657.9
	PadryChr1.g00936.t1|AUGUSTUS|ID=file_1_file_1_g30767.t1	AT1G21590	AT1G21590	kinase with adenine nucleotide alpha hydrolases-like domain-containing protein [Source:NCBI gene (formerly Entrezgene);Acc:838760]	38.7	795	1.3e-137	487.6
	PadryChr1.g03461.t1|GeneMark.hmm|ID=file_1_file_2_8199_t	AT1G04400	CRY2	cryptochrome 2 [Source:NCBI gene (formerly Entrezgene);Acc:839529]	64.2	593	4e-223	771.5
	PadryChr1.g00937.t1|AUGUSTUS|ID=file_1_file_1_g30768.t1
	PadryChr1.g00938.t1|AUGUSTUS|ID=file_1_file_1_g30769.t1	AT1G76810	AT1G76810	eukaryotic translation initiation factor 2 (eIF-2) family protein [Source:NCBI gene (formerly Entrezgene);Acc:844015]	76.1	71	5.3e-23	104.4
	PadryChr5.g11495.t1|AUGUSTUS|ID=file_1_file_1_g22307.t1	AT1G04420	AT1G04420	NAD(P)-linked oxidoreductase superfamily protein [Source:NCBI gene (formerly Entrezgene);Acc:839524]	76.4	360	5.3e-165	577.8
	PadryChr1.g00939.t1|AUGUSTUS|ID=file_1_file_1_g30770.t1	AT1G76810	AT1G76810	eukaryotic translation initiation factor 2 (eIF-2) family protein [Source:NCBI gene (formerly Entrezgene);Acc:844015]	64.8	233	3.6e-71	267.3
	PadryChr1.g00940.t1|AUGUSTUS|ID=file_1_file_1_g30771.t1	AT1G20160	ATSBT5.2	Subtilisin-like serine endopeptidase family protein [Source:NCBI gene (formerly Entrezgene);Acc:838606]	54	50	9e-08	53.1
	PadryChr8.g18433.t1|AUGUSTUS|ID=file_1_file_1_g14216.t1	AT1G04430	AT1G04430	S-adenosyl-L-methionine-dependent methyltransferases superfamily protein [Source:NCBI gene (formerly Entrezgene);Acc:839522]	77.1	629	1.4e-302	1035.4
	PadryChr1.g00941.t1|AUGUSTUS|ID=file_1_file_1_g30772.t1	AT1G20140	SK4	SKP1-like 4 [Source:NCBI gene (formerly Entrezgene);Acc:838604]	37.9	124	2.3e-17	85.9
	PadryChr1.g00942.t1|AUGUSTUS|ID=file_1_file_1_g30773.t1	AT1G20140	SK4	SKP1-like 4 [Source:NCBI gene (formerly Entrezgene);Acc:838604]	40	115	3e-16	82
	PadryChr1.g00943.t1|AUGUSTUS|ID=file_1_file_1_g30774.t1	AT4G35920	MCA1	PLAC8 family protein [Source:NCBI gene (formerly Entrezgene);Acc:829747]	62.9	420	1.7e-106	383.3
	PadryChr4.g10583.t1|AUGUSTUS|ID=file_1_file_1_g4253.t1	AT1G72180	AT1G72180	Leucine-rich receptor-like protein kinase family protein [Source:NCBI gene (formerly Entrezgene);Acc:843550]	50.8	390	4e-100	363.6
	PadryChr1.g00944.t1|AUGUSTUS|ID=file_1_file_1_g30775.t1	AT1G75900	AT1G75900	GDSL-like Lipase/Acylhydrolase superfamily protein [Source:NCBI gene (formerly Entrezgene);Acc:843923]	33.2	368	7.9e-49	191
	PadryChr1.g03076.t1|AUGUSTUS|ID=file_1_file_1_g32756.t1	AT1G04480	AT1G04480	Ribosomal protein L14p/L23e family protein [Source:NCBI gene (formerly Entrezgene);Acc:839511]	97.9	140	4.6e-76	280.8
	PadryChr1.g00945.t1|AUGUSTUS|ID=file_1_file_1_g30776.t1	AT1G20110	AT1G20110	RING/FYVE/PHD zinc finger superfamily protein [Source:NCBI gene (formerly Entrezgene);Acc:838600]	55.4	572	6.1e-140	495
	PadryCtg3382.g35029.t1|AUGUSTUS|ID=file_1_file_1_g21915.t1	AT1G04480	AT1G04480	Ribosomal protein L14p/L23e family protein [Source:NCBI gene (formerly Entrezgene);Acc:839511]	97	99	7.1e-51	196.8
	PadryChr1.g00946.t1|AUGUSTUS|ID=file_1_file_1_g30777.t1	AT1G45976	SBP1	S-ribonuclease binding protein 1 [Source:NCBI gene (formerly Entrezgene);Acc:841106]	33.2	208	2.1e-23	106.7
	PadryChr1.g00947.t1|AUGUSTUS|ID=file_1_file_1_g30778.t1	AT5G58230	MSI1	Transducin/WD40 repeat-like superfamily protein [Source:NCBI gene (formerly Entrezgene);Acc:835935]	64.7	411	3.8e-131	465.3
	PadryCtg553.g28525.t1|AUGUSTUS|ID=file_1_file_1_g16263.t1	AT5G49740	FRO7	ferric reduction oxidase 7 [Source:NCBI gene (formerly Entrezgene);Acc:835037]	42.9	198	2.2e-42	169.9
	PadryChr1.g00948.t1|AUGUSTUS|ID=file_1_file_1_g30779.t1	AT5G42150	AT5G42150	Glutathione S-transferase family protein [Source:NCBI gene (formerly Entrezgene);Acc:834220]	65.1	318	1e-107	387.1
	PadryChr1.g03097.t1|AUGUSTUS|ID=file_1_file_1_g32775.t1	AT1G04520	PDLP2	plasmodesmata-located protein 2 [Source:NCBI gene (formerly Entrezgene);Acc:839502]	42.7	281	3.9e-61	232.3
	PadryChr1.g00949.t1|AUGUSTUS|ID=file_1_file_1_g30780.t1	AT4G35890	LARP1c	winged-helix DNA-binding transcription factor family protein [Source:NCBI gene (formerly Entrezgene);Acc:829743]	31.2	526	2.5e-26	117.5
	PadryChr1.g00950.t1|AUGUSTUS|ID=file_1_file_1_g30781.t1	AT2G16920	UBC23	ubiquitin-conjugating enzyme 23 [Source:NCBI gene (formerly Entrezgene);Acc:816195]	53.7	1197	0	1131.3
	PadryChr11.g24001.t1|AUGUSTUS|ID=file_1_file_1_g2921.t1	AT4G21190	emb1417	Pentatricopeptide repeat (PPR) superfamily protein [Source:NCBI gene (formerly Entrezgene);Acc:827867]	68.3	243	1.9e-93	340.1
	PadryChr1.g00951.t1|AUGUSTUS|ID=file_1_file_1_g30782.t1	AT1G20200	EMB2719	PAM domain (PCI/PINT associated module) protein [Source:NCBI gene (formerly Entrezgene);Acc:838609]	81.6	457	3.1e-210	728.4
	PadryChr6.g14991.t1|AUGUSTUS|ID=file_1_file_1_g20849.t1	AT1G04550	IAA12	AUX/IAA transcriptional regulator family protein [Source:NCBI gene (formerly Entrezgene);Acc:839495]	45	249	7e-43	171.8
	PadryChr1.g00952.t1|GeneMark.hmm|ID=file_1_file_2_5612_t	AT1G20200	EMB2719	PAM domain (PCI/PINT associated module) protein [Source:NCBI gene (formerly Entrezgene);Acc:838609]	81.6	457	2.2e-210	728.8
	PadryChr1.g00953.t1|AUGUSTUS|ID=file_1_file_1_g30783.t1	AT4G38540	AT4G38540	FAD/NAD(P)-binding oxidoreductase family protein [Source:NCBI gene (formerly Entrezgene);Acc:830011]	50.6	401	1.3e-112	403.7
	PadryChr12.g25908.t1|AUGUSTUS|ID=file_1_file_1_g12846.t1	AT1G04555	AT1G04555	transmembrane protein [Source:NCBI gene (formerly Entrezgene);Acc:5007662]	46.9	128	9.3e-19	90.5
	PadryChr1.g00954.t1|AUGUSTUS|ID=file_1_file_1_g30784.t1	AT4G38540	AT4G38540	FAD/NAD(P)-binding oxidoreductase family protein [Source:NCBI gene (formerly Entrezgene);Acc:830011]	58.2	110	7.3e-29	123.6
	PadryChr1.g00955.t1|AUGUSTUS|ID=file_1_file_1_g30785.t1	AT4G38540	AT4G38540	FAD/NAD(P)-binding oxidoreductase family protein [Source:NCBI gene (formerly Entrezgene);Acc:830011]	53.5	404	2.7e-124	442.6
	PadryChr1.g00956.t1|AUGUSTUS|ID=file_1_file_1_g30786.t1	AT3G11980	MS2	Jojoba acyl CoA reductase-related male sterility protein [Source:NCBI gene (formerly Entrezgene);Acc:820372]	49.8	474	1.2e-120	431.4
	PadryChr1.g02246.t1|AUGUSTUS|ID=file_1_file_1_g31989.t1	AT1G04570	AT1G04570	Major facilitator superfamily protein [Source:NCBI gene (formerly Entrezgene);Acc:839486]	55.2	415	4.2e-119	426
	PadryChr1.g00957.t1|AUGUSTUS|ID=file_1_file_1_g30787.t1	AT5G09880	AT5G09880	Splicing factor, CC1-like protein [Source:NCBI gene (formerly Entrezgene);Acc:830848]	63.7	391	1.8e-131	466.5
	PadryChr1.g00958.t1|AUGUSTUS|ID=file_1_file_1_g30788.t1
	PadryChr12.g25163.t1|AUGUSTUS|ID=file_1_file_1_g12166.t1	AT1G04590	AT1G04590	PPR containing-like protein [Source:NCBI gene (formerly Entrezgene);Acc:839484]	52.7	292	1.7e-74	276.9
	PadryChr1.g00960.t1|AUGUSTUS|ID=file_1_file_1_g30790.t1	AT5G66080	AT5G66080	Protein phosphatase 2C family protein [Source:NCBI gene (formerly Entrezgene);Acc:836740]	74.8	381	2e-169	592.4
	PadryChr1.g00961.t1|AUGUSTUS|ID=file_1_file_1_g30791.t1	AT4G35830	ACO1	aconitase 1 [Source:NCBI gene (formerly Entrezgene);Acc:829737]	89.3	896	0	1649
	PadryChr12.g25917.t1|AUGUSTUS|ID=file_1_file_1_g12855.t1	AT1G04620	HCAR	coenzyme F420 hydrogenase family / dehydrogenase, beta subunit family [Source:NCBI gene (formerly Entrezgene);Acc:839472]	81.1	450	1.2e-221	766.1
	PadryChr1.g00962.t1|AUGUSTUS|ID=file_1_file_1_g30792.t1	AT4G35800	NRPB1	RNA polymerase II large subunit [Source:NCBI gene (formerly Entrezgene);Acc:829734]	81	116	9.1e-55	209.9
	PadryChr1.g00963.t1|AUGUSTUS|ID=file_1_file_1_g30793.t1	AT4G35900	FD	Basic-leucine zipper (bZIP) transcription factor family protein [Source:NCBI gene (formerly Entrezgene);Acc:829744]	40.7	226	1.7e-26	116.7
	PadryChr1.g00964.t1|AUGUSTUS|ID=file_1_file_1_g30794.t1	AT5G47240	NUDT8	nudix hydrolase homolog 8 [Source:NCBI gene (formerly Entrezgene);Acc:834771]	59.7	268	1.6e-86	316.6
	PadryChr5.g13937.t1|AUGUSTUS|ID=file_1_file_1_g24537.t1	AT2G39980	AT2G39980	HXXXD-type acyl-transferase family protein [Source:NCBI gene (formerly Entrezgene);Acc:818586]	58.1	497	2.2e-152	536.2
	PadryChr1.g00965.t1|AUGUSTUS|ID=file_1_file_1_g30795.t1	AT4G38540	AT4G38540	FAD/NAD(P)-binding oxidoreductase family protein [Source:NCBI gene (formerly Entrezgene);Acc:830011]	48.9	92	1.7e-22	102.8
	PadryChr1.g00966.t1|AUGUSTUS|ID=file_1_file_1_g30796.t1	AT5G55050	AT5G55050	GDSL-like Lipase/Acylhydrolase superfamily protein [Source:NCBI gene (formerly Entrezgene);Acc:835596]	45.8	83	1.5e-16	82.8
	PadryChr1.g00967.t1|AUGUSTUS|ID=file_1_file_1_g30797.t1	AT1G71691	AT1G71691	GDSL-like Lipase/Acylhydrolase superfamily protein [Source:NCBI gene (formerly Entrezgene);Acc:843496]	36.9	65	3.5e-09	59.3
	PadryChr2.g06551.t1|AUGUSTUS|ID=file_1_file_1_g11005.t1	AT1G04640	LIP2	lipoyltransferase 2 [Source:NCBI gene (formerly Entrezgene);Acc:839462]	73.8	206	5.7e-87	320.1
	PadryChr1.g00969.t1|AUGUSTUS|ID=file_1_file_1_g30799.t1	AT1G76185	AT1G76185	NADH-ubiquinone oxidoreductase chain [Source:NCBI gene (formerly Entrezgene);Acc:843951]	76.4	72	1.1e-20	96.3
	PadryChr1.g00970.t1|AUGUSTUS|ID=file_1_file_1_g30800.t1	AT4G35800	NRPB1	RNA polymerase II large subunit [Source:NCBI gene (formerly Entrezgene);Acc:829734]	69.5	154	3.1e-58	222.6
	PadryChr5.g13948.t1|AUGUSTUS|ID=file_1_file_1_g24548.t1	AT2G29670	AT2G29670	Tetratricopeptide repeat (TPR)-like superfamily protein [Source:NCBI gene (formerly Entrezgene);Acc:817517]	40.4	349	1.4e-42	171.8
	PadryChr1.g00971.t1|AUGUSTUS|ID=file_1_file_1_g30801.t1	AT4G35800	NRPB1	RNA polymerase II large subunit [Source:NCBI gene (formerly Entrezgene);Acc:829734]	87.6	1262	0	2250.7
	PadryChr1.g00972.t1|AUGUSTUS|ID=file_1_file_1_g30802.t1	AT5G40820	ATR	Ataxia telangiectasia-mutated and RAD3-like protein [Source:NCBI gene (formerly Entrezgene);Acc:834082]	59	2722	0	3021.9
	PadryChr11.g23246.t1|AUGUSTUS|ID=file_1_file_1_g2226.t1	AT2G40010	AT2G40010	Ribosomal protein L10 family protein [Source:NCBI gene (formerly Entrezgene);Acc:818589]	78.9	318	6.3e-137	484.2
	PadryChr1.g00974.t1|AUGUSTUS|ID=file_1_file_1_g30804.t1	AT1G78610	MSL6	mechanosensitive channel of small conductance-like 6 [Source:NCBI gene (formerly Entrezgene);Acc:844197]	40.8	561	1.4e-90	330.9
	PadryCtg375.g27502.t1|AUGUSTUS|ID=file_1_file_1_g20.t1	AT1G04690	KAB1	potassium channel beta subunit 1 [Source:NCBI gene (formerly Entrezgene);Acc:839450]	84.8	92	6.4e-37	150.2
	PadryChr1.g00975.t1|AUGUSTUS|ID=file_1_file_1_g30805.t1	AT1G78610	MSL6	mechanosensitive channel of small conductance-like 6 [Source:NCBI gene (formerly Entrezgene);Acc:844197]	50.6	81	1.1e-18	89.4
	PadryChr1.g00976.t1|AUGUSTUS|ID=file_1_file_1_g30806.t1	AT1G76110	AT1G76110	HMG (high mobility group) box protein with ARID/BRIGHT DNA-binding domain-containing protein [Source:NCBI gene (formerly Entrezgene);Acc:843943]	53.2	278	2.6e-66	249.2
	PadryChr1.g00977.t1|AUGUSTUS|ID=file_1_file_1_g30807.t1	AT1G76200	AT1G76200	NADH dehydrogenase ubiquinone 1 beta subcomplex subunit [Source:NCBI gene (formerly Entrezgene);Acc:843953]	78.7	61	3.6e-28	120.9
	PadryChr1.g00978.t1|AUGUSTUS|ID=file_1_file_1_g30808.t1	AT3G12500	HCHIB	basic chitinase [Source:NCBI gene (formerly Entrezgene);Acc:820429]	68.9	309	1.3e-129	459.9
	PadryChr7.g17030.t1|AUGUSTUS|ID=file_1_file_1_g28781.t1	AT1G04760	VAMP726	vesicle-associated membrane protein 726 [Source:NCBI gene (formerly Entrezgene);Acc:839424]	79	219	3.7e-88	321.6
	PadryChr1.g00979.t1|AUGUSTUS|ID=file_1_file_1_g30809.t1	AT1G34750	AT1G34750	Protein phosphatase 2C family protein [Source:NCBI gene (formerly Entrezgene);Acc:840379]	73.9	284	1e-120	431
	PadryChr1.g00981.t1|AUGUSTUS|ID=file_1_file_1_g30811.t1	AT5G10290	AT5G10290	leucine-rich repeat transmembrane protein kinase family protein [Source:NCBI gene (formerly Entrezgene);Acc:830893]	79	604	4.8e-208	721.5
	PadryChr5.g11384.t1|AUGUSTUS|ID=file_1_file_1_g22202.t1	AT1G04780	AT1G04780	Ankyrin repeat family protein [Source:NCBI gene (formerly Entrezgene);Acc:839414]	66.9	664	2.1e-240	828.9
	PadryChr1.g00982.t1|GeneMark.hmm|ID=file_1_file_2_5637_t	AT5G10290	AT5G10290	leucine-rich repeat transmembrane protein kinase family protein [Source:NCBI gene (formerly Entrezgene);Acc:830893]	83.7	374	5.3e-183	637.5
	PadryChr6.g15018.t1|AUGUSTUS|ID=file_1_file_1_g20876.t1	AT1G04780	AT1G04780	Ankyrin repeat family protein [Source:NCBI gene (formerly Entrezgene);Acc:839414]	68.6	663	6.8e-247	850.5
	PadryChr1.g00983.t1|AUGUSTUS|ID=file_1_file_1_g30812.t1	AT1G34780	APRL4	APR-like 4 [Source:NCBI gene (formerly Entrezgene);Acc:840382]	52.1	307	1.1e-69	260.8
	PadryCtg595.g28710.t1|AUGUSTUS|ID=file_1_file_1_g21505.t1	AT1G04780	AT1G04780	Ankyrin repeat family protein [Source:NCBI gene (formerly Entrezgene);Acc:839414]	63.3	662	1.9e-225	779.2
	PadryChr1.g00984.t1|AUGUSTUS|ID=file_1_file_1_g30813.t1	AT1G22310	MBD8	methyl-CPG-binding domain 8 [Source:NCBI gene (formerly Entrezgene);Acc:838838]	34.4	369	2e-29	128.6
	PadryChr7.g17340.t1|AUGUSTUS|ID=file_1_file_1_g29067.t1	AT5G23670	LCB2	long chain base2 [Source:NCBI gene (formerly Entrezgene);Acc:832432]	83.1	478	2.2e-242	835.1
	PadryChr1.g00986.t1|AUGUSTUS|ID=file_1_file_1_g30814.t1	AT2G22360	AT2G22360	DNAJ heat shock family protein [Source:NCBI gene (formerly Entrezgene);Acc:816768]	76.4	369	3.1e-147	519.2
	PadryChr5.g13771.t1|AUGUSTUS|ID=file_1_file_1_g24387.t1	AT1G04790	AT1G04790	RING/U-box superfamily protein [Source:NCBI gene (formerly Entrezgene);Acc:839412]	71.7	53	1.7e-20	96.3
	PadryChr1.g00987.t1|AUGUSTUS|ID=file_1_file_1_g30815.t1	AT1G22360	UGT85A2	UDP-glucosyl transferase 85A2 [Source:NCBI gene (formerly Entrezgene);Acc:838843]	58.5	480	7.1e-177	617.5
	PadryChr6.g14997.t1|AUGUSTUS|ID=file_1_file_1_g20855.t1	AT1G04790	AT1G04790	RING/U-box superfamily protein [Source:NCBI gene (formerly Entrezgene);Acc:839412]	68.9	119	3.6e-45	177.9
	PadryChr1.g00988.t1|AUGUSTUS|ID=file_1_file_1_g30816.t1	AT1G22360	UGT85A2	UDP-glucosyl transferase 85A2 [Source:NCBI gene (formerly Entrezgene);Acc:838843]	60.3	474	1.2e-179	626.7
	PadryChr1.g00989.t1|AUGUSTUS|ID=file_1_file_1_g30817.t1	AT1G22370	UGT85A5	UDP-glucosyl transferase 85A5 [Source:NCBI gene (formerly Entrezgene);Acc:838844]	56.9	188	4.1e-60	228.4
	PadryChr11.g23244.t1|AUGUSTUS|ID=file_1_file_1_g2224.t1	AT2G29690	ASA2	anthranilate synthase 2 [Source:NCBI gene (formerly Entrezgene);Acc:817519]	71.3	592	7.4e-245	843.6
	PadryChr1.g00990.t1|AUGUSTUS|ID=file_1_file_1_g30818.t1	AT1G22400	UGT85A1	UDP-Glycosyltransferase superfamily protein [Source:NCBI gene (formerly Entrezgene);Acc:838846]	62.3	154	9.3e-60	226.9
	PadryChr8.g19668.t1|GeneMark.hmm|ID=file_1_file_2_24149_t	AT1G04810	AT1G04810	26S proteasome regulatory complex, non-ATPase subcomplex, Rpn2/Psmd1 subunit [Source:NCBI gene (formerly Entrezgene);Acc:839409]	63.3	270	8.2e-82	300.8
	PadryChr1.g00991.t1|AUGUSTUS|ID=file_1_file_1_g30819.t1	AT1G22360	UGT85A2	UDP-glucosyl transferase 85A2 [Source:NCBI gene (formerly Entrezgene);Acc:838843]	61.3	478	3.7e-181	631.7
	PadryChr1.g00992.t1|AUGUSTUS|ID=file_1_file_1_g30820.t1	AT5G10310	AT5G10310	EPIDERMAL PATTERNING FACTOR-like protein [Source:NCBI gene (formerly Entrezgene);Acc:830895]	43.8	80	2.1e-16	82.4
	PadryChr1.g00993.t1|AUGUSTUS|ID=file_1_file_1_g30821.t1	AT5G65250	AT5G65250	transmembrane protein [Source:NCBI gene (formerly Entrezgene);Acc:836650]	41.6	250	4.7e-31	132.5
	PadryChr1.g01624.t1|AUGUSTUS|ID=file_1_file_1_g31402.t1	AT1G04850	AT1G04850	ubiquitin-associated (UBA)/TS-N domain-containing protein [Source:NCBI gene (formerly Entrezgene);Acc:839399]	80	415	3.1e-112	402.5
	PadryChr1.g00995.t1|AUGUSTUS|ID=file_1_file_1_g30823.t1	AT1G22410	AT1G22410	Class-II DAHP synthetase family protein [Source:NCBI gene (formerly Entrezgene);Acc:838847]	91.1	450	3.4e-244	841.3
	PadryChr1.g00996.t1|AUGUSTUS|ID=file_1_file_1_g30824.t1	AT5G65260	AT5G65260	RNA-binding (RRM/RBD/RNP motifs) family protein [Source:NCBI gene (formerly Entrezgene);Acc:836651]	84.1	145	2.2e-68	255.4
	PadryChr8.g19540.t1|GeneMark.hmm|ID=file_1_file_2_24038_t	AT1G04860	UBP2	ubiquitin-specific protease 2 [Source:NCBI gene (formerly Entrezgene);Acc:839397]	33.4	1105	3.4e-136	483.4
	PadryChr1.g00997.t1|AUGUSTUS|ID=file_1_file_1_g30825.t1	AT4G25200	HSP23.6-MITO	mitochondrion-localized small heat shock protein 23.6 [Source:NCBI gene (formerly Entrezgene);Acc:828623]	53.5	215	7.1e-52	201.1
	PadryChr1.g00998.t1|GeneMark.hmm|ID=file_1_file_2_5652_t	AT4G25200	HSP23.6-MITO	mitochondrion-localized small heat shock protein 23.6 [Source:NCBI gene (formerly Entrezgene);Acc:828623]	53.4	219	1.9e-52	203
	PadryChr11.g23185.t1|AUGUSTUS|ID=file_1_file_1_g2168.t1	AT2G20760	AT2G20760	Clathrin light chain protein [Source:NCBI gene (formerly Entrezgene);Acc:816605]	63.6	184	8.3e-54	208
	PadryChr1.g00999.t1|AUGUSTUS|ID=file_1_file_1_g30826.t1
	PadryCtg212.g26722.t1|AUGUSTUS|ID=file_1_file_1_g1784.t1	AT2G20760	AT2G20760	Clathrin light chain protein [Source:NCBI gene (formerly Entrezgene);Acc:816605]	41.9	167	5.3e-25	111.7
	PadryChr1.g01000.t1|AUGUSTUS|ID=file_1_file_1_g30827.t1	AT5G10350	AT5G10350	RNA-binding (RRM/RBD/RNP motifs) family protein [Source:NCBI gene (formerly Entrezgene);Acc:830899]	51.4	74	6e-09	57
	PadryChr5.g12362.t1|AUGUSTUS|ID=file_1_file_1_g23120.t1	AT1G04870	PRMT10	protein arginine methyltransferase 10 [Source:NCBI gene (formerly Entrezgene);Acc:839393]	62.1	383	1.2e-142	503.4
	PadryChr1.g01001.t1|AUGUSTUS|ID=file_1_file_1_g30828.t1	AT1G17840	ABCG11	white-brown complex-like protein [Source:NCBI gene (formerly Entrezgene);Acc:838363]	55.7	530	8.5e-163	570.9
	PadryChr1.g01002.t1|AUGUSTUS|ID=file_1_file_1_g30829.t1	AT1G76810	AT1G76810	eukaryotic translation initiation factor 2 (eIF-2) family protein [Source:NCBI gene (formerly Entrezgene);Acc:844015]	74.5	94	2.5e-36	149.4
	PadryChr1.g01003.t1|AUGUSTUS|ID=file_1_file_1_g30830.t1	AT4G34210	SK11	SKP1-like 11 [Source:NCBI gene (formerly Entrezgene);Acc:829569]	37	138	4.9e-14	74.7
	PadryChr1.g01004.t1|AUGUSTUS|ID=file_1_file_1_g30831.t1	AT1G76810	AT1G76810	eukaryotic translation initiation factor 2 (eIF-2) family protein [Source:NCBI gene (formerly Entrezgene);Acc:844015]	56.1	700	2.3e-198	690.3
	PadryChr1.g01005.t1|AUGUSTUS|ID=file_1_file_1_g30832.t1	AT3G56340	AT3G56340	Ribosomal protein S26e family protein [Source:NCBI gene (formerly Entrezgene);Acc:824801]	80.4	102	1.6e-42	170.2
	PadryChr11.g23254.t1|AUGUSTUS|ID=file_1_file_1_g2234.t1	AT2G40110	AT2G40110	Yippee family putative zinc-binding protein [Source:NCBI gene (formerly Entrezgene);Acc:818600]	78.5	130	6.6e-61	230.3
	PadryChr1.g01006.t1|AUGUSTUS|ID=file_1_file_1_g30833.t1	AT1G78280	AT1G78280	transferases, transferring glycosyl groups [Source:NCBI gene (formerly Entrezgene);Acc:844163]	64.2	562	3.7e-224	775
	PadryChr1.g01007.t1|AUGUSTUS|ID=file_1_file_1_g30834.t1	AT5G10360	EMB3010	Ribosomal protein S6e [Source:NCBI gene (formerly Entrezgene);Acc:830900]	90	249	8.4e-121	430.3
	PadryCtg2003.g33933.t1|AUGUSTUS|ID=file_1_file_1_g7406.t1	AT1G04945	AT1G04945	HIT-type Zinc finger family protein [Source:NCBI gene (formerly Entrezgene);Acc:5007664]	58.5	294	2e-92	336.7
	PadryChr1.g01008.t1|AUGUSTUS|ID=file_1_file_1_g30835.t1	AT3G02930	AT3G02930	weak chloroplast movement under blue light protein (DUF827) [Source:NCBI gene (formerly Entrezgene);Acc:821180]	25.6	223	7.6e-10	63.2
	PadryChr1.g01009.t1|AUGUSTUS|ID=file_1_file_1_g30836.t1	AT3G15130	AT3G15130	Tetratricopeptide repeat (TPR)-like superfamily protein [Source:NCBI gene (formerly Entrezgene);Acc:820744]	53.4	603	6.6e-194	674.5
	PadryCtg703.g29489.t1|GeneMark.hmm|ID=file_1_file_2_29650_t	AT1G04940	Tic20-I	translocon at the inner envelope membrane of chloroplasts 20 [Source:NCBI gene (formerly Entrezgene);Acc:839374]	73.6	239	9.9e-99	357.1
	PadryChr1.g01010.t1|AUGUSTUS|ID=file_1_file_1_g30837.t1	AT1G22470	AT1G22470		76.9	26	4.7e-06	49.3
	PadryCtg703.g29490.t1|AUGUSTUS|ID=file_1_file_1_g16715.t1	AT1G04940	Tic20-I	translocon at the inner envelope membrane of chloroplasts 20 [Source:NCBI gene (formerly Entrezgene);Acc:839374]	67.4	178	1.8e-62	236.9
	PadryChr1.g01016.t1|AUGUSTUS|ID=file_1_file_1_g30843.t1	AT5G39890	AT5G39890	2-aminoethanethiol dioxygenase, putative (DUF1637) [Source:NCBI gene (formerly Entrezgene);Acc:833986]	38.1	113	1.3e-15	80.9
	PadryChr10.g21701.t1|AUGUSTUS|ID=file_1_file_1_g5600.t1	AT1G04950	TAFII59	TATA BOX ASSOCIATED FACTOR II 59 [Source:NCBI gene (formerly Entrezgene);Acc:839370]	76.8	177	3e-74	275.4
	PadryChr1.g01018.t1|AUGUSTUS|ID=file_1_file_1_g30845.t1	AT1G28230	PUP1	purine permease 1 [Source:NCBI gene (formerly Entrezgene);Acc:839717]	47.9	340	7.9e-83	304.7
	PadryChr1.g01019.t1|AUGUSTUS|ID=file_1_file_1_g30846.t1	AT5G65380	AT5G65380	MATE efflux family protein [Source:NCBI gene (formerly Entrezgene);Acc:836663]	55.8	156	3.4e-50	195.3
	PadryChr2.g03504.t1|AUGUSTUS|ID=file_1_file_1_g8195.t1	AT1G04970	AT1G04970	lipid-binding serum glycoprotein family protein [Source:NCBI gene (formerly Entrezgene);Acc:839357]	54	465	5.4e-148	522.7
	PadryChr1.g01020.t1|AUGUSTUS|ID=file_1_file_1_g30847.t1	AT4G24380	AT4G24380	dihydrofolate reductase [Source:NCBI gene (formerly Entrezgene);Acc:828540]	60.8	209	1.3e-75	280
	PadryChr1.g01021.t1|AUGUSTUS|ID=file_1_file_1_g30848.t1	AT5G49980	AFB5	auxin F-box protein 5 [Source:NCBI gene (formerly Entrezgene);Acc:835062]	71.1	419	1.7e-177	619.4
	PadryChr1.g01023.t1|AUGUSTUS|ID=file_1_file_1_g30850.t1	AT2G22475	GEM	GRAM domain family protein [Source:NCBI gene (formerly Entrezgene);Acc:816780]	77.6	85	5.1e-36	147.1
	PadryChr2.g03483.t1|AUGUSTUS|ID=file_1_file_1_g8176.t1	AT1G04980	PDIL2-2	PDI-like 2-2 [Source:NCBI gene (formerly Entrezgene);Acc:839355]	68.7	428	6.2e-166	580.9
	PadryChr1.g01024.t1|AUGUSTUS|ID=file_1_file_1_g30851.t1	AT4G24660	HB22	homeobox protein 22 [Source:NCBI gene (formerly Entrezgene);Acc:828568]	53.9	243	4e-48	188.7
	PadryChr1.g01027.t1|AUGUSTUS|ID=file_1_file_1_g30854.t1	AT1G21270	WAK2	wall-associated kinase 2 [Source:NCBI gene (formerly Entrezgene);Acc:838723]	37	319	1.4e-49	194.5
	PadryChr1.g01028.t1|AUGUSTUS|ID=file_1_file_1_g30855.t1	AT1G58120	AT1G58120		36.5	192	7e-27	117.9
	PadryChr3.g07801.t1|AUGUSTUS|ID=file_1_file_1_g25642.t1	AT1G05000	PFA-DSP1	Phosphotyrosine protein phosphatases superfamily protein [Source:NCBI gene (formerly Entrezgene);Acc:839348]	64.6	195	1.6e-72	269.6
	PadryChr1.g01029.t1|AUGUSTUS|ID=file_1_file_1_g30856.t1	AT2G33740	CUTA	Nitrogen regulatory PII-like, alpha/beta [Source:NCBI gene (formerly Entrezgene);Acc:817940]	67.3	147	1.4e-48	190.7
	PadryCtg1522.g32925.t1|AUGUSTUS|ID=file_1_file_1_g12906.t1	AT1G05010	EFE	ethylene-forming enzyme [Source:NCBI gene (formerly Entrezgene);Acc:839345]	69.8	324	5.9e-135	477.6
	PadryChr1.g01030.t1|AUGUSTUS|ID=file_1_file_1_g30857.t1	AT1G58120	AT1G58120		37.3	316	3.3e-51	199.5
	PadryChr1.g01032.t1|AUGUSTUS|ID=file_1_file_1_g30859.t1
	PadryChr12.g24898.t1|AUGUSTUS|ID=file_1_file_1_g11916.t1	AT5G01520	AIRP2	RING/U-box superfamily protein [Source:NCBI gene (formerly Entrezgene);Acc:831747]	53.9	228	4.2e-69	258.8
	PadryChr1.g01033.t1|AUGUSTUS|ID=file_1_file_1_g30860.t1	AT2G01710	AT2G01710	Chaperone DnaJ-domain superfamily protein [Source:NCBI gene (formerly Entrezgene);Acc:814700]	42.1	323	1.1e-56	218.4
	PadryChr12.g24903.t1|AUGUSTUS|ID=file_1_file_1_g11921.t1	AT5G01520	AIRP2	RING/U-box superfamily protein [Source:NCBI gene (formerly Entrezgene);Acc:831747]	54.2	240	1.4e-72	270.4
	PadryChr1.g01034.t1|AUGUSTUS|ID=file_1_file_1_g30861.t1	AT5G10470	KAC1	kinesin like protein for actin based chloroplast movement 1 [Source:NCBI gene (formerly Entrezgene);Acc:830911]	67	1285	0	1584.3
	PadryChr5.g13070.t1|AUGUSTUS|ID=file_1_file_1_g23756.t1	AT1G05020	AT1G05020	ENTH/ANTH/VHS superfamily protein [Source:NCBI gene (formerly Entrezgene);Acc:839343]	53.5	331	3.5e-92	336.3
	PadryChr1.g01035.t1|GeneMark.hmm|ID=file_1_file_2_5694_t	AT5G10470	KAC1	kinesin like protein for actin based chloroplast movement 1 [Source:NCBI gene (formerly Entrezgene);Acc:830911]	58.6	111	1.2e-24	109.8
	PadryChr3.g07791.t1|AUGUSTUS|ID=file_1_file_1_g25632.t1	AT1G05030	AT1G05030	Major facilitator superfamily protein [Source:NCBI gene (formerly Entrezgene);Acc:839340]	75.8	351	1.1e-154	543.9
	PadryChr1.g01036.t1|AUGUSTUS|ID=file_1_file_1_g30862.t1	AT5G15770	GNA1	glucose-6-phosphate acetyltransferase 1 [Source:NCBI gene (formerly Entrezgene);Acc:831433]	65	117	5.6e-42	167.5
	PadryChr1.g01037.t1|AUGUSTUS|ID=file_1_file_1_g30863.t1	AT3G50520	AT3G50520	Phosphoglycerate mutase family protein [Source:NCBI gene (formerly Entrezgene);Acc:824216]	63.5	219	2.5e-77	286.2
	PadryChr7.g17264.t1|AUGUSTUS|ID=file_1_file_1_g28996.t1	AT1G05055	GTF2H2	ral transcription factor II H2 [Source:NCBI gene (formerly Entrezgene);Acc:839332]	72.6	368	2.5e-160	562.4
	PadryChr1.g01038.t1|AUGUSTUS|ID=file_1_file_1_g30864.t1	AT5G36210	AT5G36210	alpha/beta-Hydrolases superfamily protein [Source:NCBI gene (formerly Entrezgene);Acc:833618]	67.3	560	9.2e-235	810.1
	PadryChr1.g01039.t1|AUGUSTUS|ID=file_1_file_1_g30865.t1	AT2G30750	CYP71A12	cytochrome P450 family 71 polypeptide [Source:NCBI gene (formerly Entrezgene);Acc:817626]	51.8	56	5.4e-11	63.9
	PadryChr1.g01040.t1|AUGUSTUS|ID=file_1_file_1_g30866.t1	AT4G24740	FC2	LAMMER-type protein kinase AFC2 [Source:NCBI gene (formerly Entrezgene);Acc:828576]	81.1	428	2.2e-214	741.9
	PadryChr1.g01041.t1|AUGUSTUS|ID=file_1_file_1_g30867.t1	AT3G26350	AT3G26350	proline-rich receptor-like kinase [Source:NCBI gene (formerly Entrezgene);Acc:822239]	42.1	221	2.8e-44	176
	PadryCtg672.g29272.t1|AUGUSTUS|ID=file_1_file_1_g4756.t1	AT1G05090	AT1G05090	dentin sialophosphoprotein-like protein [Source:NCBI gene (formerly Entrezgene);Acc:839327]	35.3	232	1.3e-28	125.2
	PadryChr1.g01042.t1|AUGUSTUS|ID=file_1_file_1_g30868.t1	AT4G36420	AT4G36420	Ribosomal protein L12 family protein [Source:NCBI gene (formerly Entrezgene);Acc:829794]	57.1	156	4.4e-40	161.8
	PadryChr1.g01043.t1|AUGUSTUS|ID=file_1_file_1_g30869.t1	AT1G55810	UKL3	uridine kinase-like 3 [Source:NCBI gene (formerly Entrezgene);Acc:842031]	78.1	424	5.2e-196	681
	PadryChr1.g01044.t1|AUGUSTUS|ID=file_1_file_1_g30870.t1	AT5G02850	AT5G02850	hydroxyproline-rich glycoprotein family protein [Source:NCBI gene (formerly Entrezgene);Acc:831762]	59.2	316	4.9e-81	298.5
	PadryChr1.g02990.t1|AUGUSTUS|ID=file_1_file_1_g32675.t1	AT5G01380	AT5G01380	Homeodomain-like superfamily protein [Source:NCBI gene (formerly Entrezgene);Acc:831895]	49.8	263	1.2e-26	117.9
	PadryChr1.g01045.t1|AUGUSTUS|ID=file_1_file_1_g30871.t1	AT3G49190	AT3G49190	O-acyltransferase (WSD1-like) family protein [Source:NCBI gene (formerly Entrezgene);Acc:824080]	28.4	468	9.3e-44	175.3
	PadryChr4.g10691.t1|AUGUSTUS|ID=file_1_file_1_g4356.t1	AT1G05120	AT1G05120	Helicase protein with RING/U-box domain-containing protein [Source:NCBI gene (formerly Entrezgene);Acc:839319]	69.1	774	2.6e-278	955.3
	PadryChr1.g01046.t1|AUGUSTUS|ID=file_1_file_1_g30872.t1
	PadryChr1.g01047.t1|AUGUSTUS|ID=file_1_file_1_g30873.t1	AT3G48690	CXE12	alpha/beta-Hydrolases superfamily protein [Source:NCBI gene (formerly Entrezgene);Acc:824030]	52.1	317	4.4e-90	328.6
	PadryChr5.g13731.t1|AUGUSTUS|ID=file_1_file_1_g24352.t1	AT1G05150	AT1G05150	Calcium-binding tetratricopeptide family protein [Source:NCBI gene (formerly Entrezgene);Acc:839312]	75	805	1.2e-266	916.4
	PadryChr1.g01048.t1|AUGUSTUS|ID=file_1_file_1_g30874.t1	AT4G11410	AT4G11410	NAD(P)-binding Rossmann-fold superfamily protein [Source:NCBI gene (formerly Entrezgene);Acc:826745]	71.4	311	3.9e-126	448.4
	PadryChr7.g17280.t1|AUGUSTUS|ID=file_1_file_1_g29012.t1	AT1G05150	AT1G05150	Calcium-binding tetratricopeptide family protein [Source:NCBI gene (formerly Entrezgene);Acc:839312]	72.8	808	5.7e-272	934.1
	PadryChr1.g01049.t1|AUGUSTUS|ID=file_1_file_1_g30875.t1	AT2G45910	AT2G45910	U-box domain-containing protein kinase family protein [Source:NCBI gene (formerly Entrezgene);Acc:819199]	45.4	852	5.5e-167	585.5
	PadryChr1.g01050.t1|AUGUSTUS|ID=file_1_file_1_g30876.t1	AT3G09010	AT3G09010	Protein kinase superfamily protein [Source:NCBI gene (formerly Entrezgene);Acc:820053]	52.8	337	3.3e-94	342.4
	PadryChr1.g01051.t1|AUGUSTUS|ID=file_1_file_1_g30877.t1	AT3G54140	PTR1	peptide transporter 1 [Source:NCBI gene (formerly Entrezgene);Acc:824581]	74.2	198	2.5e-85	312.4
	PadryChr2.g04626.t1|AUGUSTUS|ID=file_1_file_1_g9231.t1	AT1G05170	AT1G05170	Galactosyltransferase family protein [Source:NCBI gene (formerly Entrezgene);Acc:839292]	78.4	408	2.2e-195	678.7
	PadryChr1.g01052.t1|AUGUSTUS|ID=file_1_file_1_g30878.t1	AT3G11340	UGT76B1	UDP-Glycosyltransferase superfamily protein [Source:NCBI gene (formerly Entrezgene);Acc:820307]	49.3	444	2.4e-121	433
	PadryChr9.g20720.t1|AUGUSTUS|ID=file_1_file_1_g18184.t1	AT1G05180	AXR1	NAD(P)-binding Rossmann-fold superfamily protein [Source:NCBI gene (formerly Entrezgene);Acc:839286]	75.6	524	9.7e-236	813.1
	PadryChr1.g01054.t1|AUGUSTUS|ID=file_1_file_1_g30880.t1	AT2G27100	SE	C2H2 zinc-finger protein SERRATE (SE) [Source:NCBI gene (formerly Entrezgene);Acc:817252]	60.3	539	6.5e-168	588.6
	PadryChr1.g01055.t1|AUGUSTUS|ID=file_1_file_1_g30881.t1	AT1G22370	UGT85A5	UDP-glucosyl transferase 85A5 [Source:NCBI gene (formerly Entrezgene);Acc:838844]	40.6	470	1.7e-101	367.1
	PadryCtg401.g27606.t1|AUGUSTUS|ID=file_1_file_1_g21778.t1	AT1G05190	emb2394	Ribosomal protein L6 family [Source:NCBI gene (formerly Entrezgene);Acc:839273]	70.8	226	5.7e-92	334.3
	PadryChr1.g01056.t1|AUGUSTUS|ID=file_1_file_1_g30882.t1	AT1G22400	UGT85A1	UDP-Glycosyltransferase superfamily protein [Source:NCBI gene (formerly Entrezgene);Acc:838846]	40.8	478	1.5e-98	357.5
	PadryChr1.g01057.t1|AUGUSTUS|ID=file_1_file_1_g30883.t1	AT5G23330	AT5G23330	Nucleotidylyl transferase superfamily protein [Source:NCBI gene (formerly Entrezgene);Acc:832397]	52.6	342	3.9e-95	345.5
	PadryCtg401.g27603.t1|AUGUSTUS|ID=file_1_file_1_g21776.t1	AT1G05200	GLR3.4	glutamate receptor 3.4 [Source:NCBI gene (formerly Entrezgene);Acc:839268]	56.9	311	8.2e-90	327.8
	PadryChr1.g01058.t1|AUGUSTUS|ID=file_1_file_1_g30884.t1
	PadryCtg731.g29692.t1|AUGUSTUS|ID=file_1_file_1_g18907.t1	AT1G05200	GLR3.4	glutamate receptor 3.4 [Source:NCBI gene (formerly Entrezgene);Acc:839268]	62.9	910	0	1149.4
	PadrySDXN000437.g35633.t1|AUGUSTUS|ID=file_1_file_1_g16759.t1	AT1G05200	GLR3.4	glutamate receptor 3.4 [Source:NCBI gene (formerly Entrezgene);Acc:839268]	62.2	893	0	1099
	PadryChr1.g01061.t1|AUGUSTUS|ID=file_1_file_1_g30887.t1	AT3G10560	UNE9	Cytochrome P450 superfamily protein [Source:NCBI gene (formerly Entrezgene);Acc:820221]	28.5	494	4.1e-50	196.4
	PadryChr1.g01062.t1|AUGUSTUS|ID=file_1_file_1_g30888.t1	AT4G34410	RRTF1	redox responsive transcription factor 1 [Source:NCBI gene (formerly Entrezgene);Acc:829591]	45.2	177	9.7e-29	124.4
	PadryChr8.g18401.t1|AUGUSTUS|ID=file_1_file_1_g14185.t1	AT1G05205	AT1G05205	hexokinase-1 protein [Source:NCBI gene (formerly Entrezgene);Acc:839266]	82.5	80	1e-36	150.2
	PadryChr1.g01063.t1|AUGUSTUS|ID=file_1_file_1_g30889.t1	AT3G19240	AT3G19240	Vacuolar import/degradation, Vid27-related protein [Source:NCBI gene (formerly Entrezgene);Acc:821458]	70.5	589	5.1e-247	850.9
	PadryChr1.g01064.t1|GeneMark.hmm|ID=file_1_file_2_5722_t	AT3G19240	AT3G19240	Vacuolar import/degradation, Vid27-related protein [Source:NCBI gene (formerly Entrezgene);Acc:821458]	69.4	589	1.8e-241	832.4
	PadryChr1.g03339.t1|AUGUSTUS|ID=file_1_file_1_g32999.t1	AT3G55990	ESK1	trichome birefringence-like protein (DUF828) [Source:NCBI gene (formerly Entrezgene);Acc:824765]	65.1	505	2.7e-187	652.1
	PadryChr1.g01065.t1|AUGUSTUS|ID=file_1_file_1_g30890.t1	AT1G45474	Lhca5	photosystem I light harvesting complex protein 5 [Source:NCBI gene (formerly Entrezgene);Acc:841099]	81.6	207	4.5e-101	365.5
	PadryChr1.g02684.t1|AUGUSTUS|ID=file_1_file_1_g32392.t1	AT1G05260	RCI3	Peroxidase superfamily protein [Source:NCBI gene (formerly Entrezgene);Acc:837028]	49.1	326	5.1e-78	288.5
	PadryChr1.g01066.t1|AUGUSTUS|ID=file_1_file_1_g30891.t1	AT3G19230	AT3G19230	Leucine-rich repeat (LRR) family protein [Source:NCBI gene (formerly Entrezgene);Acc:821457]	56.8	139	3.4e-45	178.7
	PadryChr10.g21586.t1|AUGUSTUS|ID=file_1_file_1_g5493.t1	AT1G05260	RCI3	Peroxidase superfamily protein [Source:NCBI gene (formerly Entrezgene);Acc:837028]	63.9	327	2.5e-117	419.1
	PadryChr6.g14360.t1|AUGUSTUS|ID=file_1_file_1_g20264.t1	AT1G05260	RCI3	Peroxidase superfamily protein [Source:NCBI gene (formerly Entrezgene);Acc:837028]	48.8	326	6.2e-80	295
	PadryChr1.g01069.t1|AUGUSTUS|ID=file_1_file_1_g30894.t1	AT1G14880	PCR1	PLANT CADMIUM RESISTANCE 1 [Source:NCBI gene (formerly Entrezgene);Acc:838053]	32.7	150	3.9e-16	82.8
	PadryChr8.g18743.t1|AUGUSTUS|ID=file_1_file_1_g14516.t1	AT1G05260	RCI3	Peroxidase superfamily protein [Source:NCBI gene (formerly Entrezgene);Acc:837028]	47.7	327	3.3e-77	285.8
	PadryChr1.g01070.t1|AUGUSTUS|ID=file_1_file_1_g30895.t1	AT3G19190	ATG2	autophagy 2 [Source:NCBI gene (formerly Entrezgene);Acc:821453]	39.6	2022	0	1265
	PadryCtg1792.g33511.t1|GeneMark.hmm|ID=file_1_file_2_33967_t	AT1G05260	RCI3	Peroxidase superfamily protein [Source:NCBI gene (formerly Entrezgene);Acc:837028]	61	315	1.7e-113	406.4
	PadryChr1.g01071.t1|AUGUSTUS|ID=file_1_file_1_g30896.t1	AT2G37560	ORC2	origin recognition complex second largest subunit 2 [Source:NCBI gene (formerly Entrezgene);Acc:818332]	63.4	131	8.8e-46	180.3
	PadryCtg731.g29685.t1|AUGUSTUS|ID=file_1_file_1_g18900.t1	AT1G05260	RCI3	Peroxidase superfamily protein [Source:NCBI gene (formerly Entrezgene);Acc:837028]	63.8	320	2.1e-116	416
	PadryChr1.g01072.t1|AUGUSTUS|ID=file_1_file_1_g30897.t1	AT4G37040	MAP1D	methionine aminopeptidase 1D [Source:NCBI gene (formerly Entrezgene);Acc:829858]	75.6	299	6.9e-133	470.7
	PadryChr1.g01074.t1|AUGUSTUS|ID=file_1_file_1_g30899.t1	AT1G26820	RNS3	ribonuclease 3 [Source:NCBI gene (formerly Entrezgene);Acc:839225]	39.2	204	6.7e-40	161.4
	PadryChr11.g23954.t1|AUGUSTUS|ID=file_1_file_1_g2878.t1	AT5G23150	HUA2	Tudor/PWWP/MBT domain-containing protein [Source:NCBI gene (formerly Entrezgene);Acc:832379]	36.7	1580	2.9e-150	530.8
	PadryChr1.g01075.t1|GeneMark.hmm|ID=file_1_file_2_5729_t	AT1G14220	AT1G14220	Ribonuclease T2 family protein [Source:NCBI gene (formerly Entrezgene);Acc:837983]	37.9	206	1.6e-39	160.2
	PadryChr7.g15968.t1|AUGUSTUS|ID=file_1_file_1_g27803.t1	AT1G05270	AT1G05270	TraB family protein [Source:NCBI gene (formerly Entrezgene);Acc:837027]	67.1	280	1.9e-107	386.7
	PadryChr1.g01076.t1|AUGUSTUS|ID=file_1_file_1_g30900.t1	AT1G14220	AT1G14220	Ribonuclease T2 family protein [Source:NCBI gene (formerly Entrezgene);Acc:837983]	37.4	214	8.8e-38	154.5
	PadryChr1.g01077.t1|AUGUSTUS|ID=file_1_file_1_g30901.t1	AT2G25170	PKL	chromatin remodeling factor CHD3 (PICKLE) [Source:NCBI gene (formerly Entrezgene);Acc:817055]	62.8	1416	0	1684.5
	PadryChr5.g13947.t1|AUGUSTUS|ID=file_1_file_1_g24547.t1	AT2G38110	GPAT6	glycerol-3-phosphate acyltransferase 6 [Source:NCBI gene (formerly Entrezgene);Acc:818389]	70.3	489	1.8e-207	719.2
	PadryChr1.g01078.t1|AUGUSTUS|ID=file_1_file_1_g30902.t1	AT5G03420	AT5G03420	5'-AMP-activated protein kinase-like protein [Source:NCBI gene (formerly Entrezgene);Acc:831846]	30.6	556	2e-34	144.1
	PadryChr7.g17014.t1|AUGUSTUS|ID=file_1_file_1_g28766.t1	AT1G05320	AT1G05320	myosin heavy chain, embryonic smooth protein [Source:NCBI gene (formerly Entrezgene);Acc:837031]	26.1	436	2.1e-06	52.8
	PadryChr1.g01079.t1|AUGUSTUS|ID=file_1_file_1_g30903.t1	AT4G05160	AT4G05160	AMP-dependent synthetase and ligase family protein [Source:NCBI gene (formerly Entrezgene);Acc:825864]	65.3	545	1.5e-207	719.5
	PadryChr2.g06189.t1|AUGUSTUS|ID=file_1_file_1_g10676.t1	AT1G05350	AT1G05350	NAD(P)-binding Rossmann-fold superfamily protein [Source:NCBI gene (formerly Entrezgene);Acc:837034]	74.4	433	2.2e-174	609.8
	PadryChr1.g01080.t1|AUGUSTUS|ID=file_1_file_1_g30904.t1	AT2G36950	AT2G36950	Heavy metal transport/detoxification superfamily protein [Source:NCBI gene (formerly Entrezgene);Acc:818269]	46.9	175	5.3e-38	155.2
	PadryChr1.g01082.t1|AUGUSTUS|ID=file_1_file_1_g30906.t1	AT4G37040	MAP1D	methionine aminopeptidase 1D [Source:NCBI gene (formerly Entrezgene);Acc:829858]	83.3	48	2.3e-17	86.7
	PadryChr6.g15588.t1|AUGUSTUS|ID=file_1_file_1_g21407.t1	AT1G05370	AT1G05370	Sec14p-like phosphatidylinositol transfer family protein [Source:NCBI gene (formerly Entrezgene);Acc:837038]	49.2	120	1.1e-19	94
	PadryChr1.g01089.t1|AUGUSTUS|ID=file_1_file_1_g30913.t1	AT2G20410	AT2G20410	RNA-binding ASCH domain protein [Source:NCBI gene (formerly Entrezgene);Acc:816560]	45.5	143	8.2e-22	100.9
	PadryChr7.g16731.t1|GeneMark.hmm|ID=file_1_file_2_21273_t	AT1G05380	AT1G05380	Acyl-CoA N-acyltransferase with RING/FYVE/PHD-type zinc finger protein [Source:NCBI gene (formerly Entrezgene);Acc:837039]	45.9	146	1.1e-25	114.8
	PadryChr1.g01092.t1|AUGUSTUS|ID=file_1_file_1_g30916.t1	AT2G20410	AT2G20410	RNA-binding ASCH domain protein [Source:NCBI gene (formerly Entrezgene);Acc:816560]	54.6	317	2e-90	329.7
	PadryChr1.g01093.t1|GeneMark.hmm|ID=file_1_file_2_5754_t	AT2G38940	PHT1;4	phosphate transporter 1;4 [Source:NCBI gene (formerly Entrezgene);Acc:818479]	78.7	540	1.7e-251	865.5
	PadryChr2.g05455.t1|AUGUSTUS|ID=file_1_file_1_g10010.t1	AT2G38280	FAC1	AMP deaminase, putative / myoadenylate deaminase [Source:NCBI gene (formerly Entrezgene);Acc:818408]	67.3	755	3.7e-296	1014.6
	PadryChr1.g01094.t1|AUGUSTUS|ID=file_1_file_1_g30917.t1	AT2G38940	PHT1;4	phosphate transporter 1;4 [Source:NCBI gene (formerly Entrezgene);Acc:818479]	78.5	511	1.1e-236	816.2
	PadryChr1.g01095.t1|AUGUSTUS|ID=file_1_file_1_g30918.t1	AT2G23770	LYK4	protein kinase family protein / peptidoglycan-binding LysM domain-containing protein [Source:NCBI gene (formerly Entrezgene);Acc:816909]	27.8	580	1.1e-62	238.4
	PadryChr1.g03211.t1|AUGUSTUS|ID=file_1_file_1_g32880.t1	AT3G51820	G4	UbiA prenyltransferase family protein [Source:NCBI gene (formerly Entrezgene);Acc:824345]	81.4	345	7.7e-166	580.5
	PadryChr1.g01097.t1|AUGUSTUS|ID=file_1_file_1_g30920.t1	AT3G57120	AT3G57120	Protein kinase superfamily protein [Source:NCBI gene (formerly Entrezgene);Acc:824879]	53.6	379	9.2e-107	384.4
	PadryChr6.g15047.t1|AUGUSTUS|ID=file_1_file_1_g20902.t1	AT1G05410	AT1G05410	CDPK adapter, putative (DUF1423) [Source:NCBI gene (formerly Entrezgene);Acc:837042]	44.4	363	1.2e-81	300.8
	PadryChr1.g01098.t1|AUGUSTUS|ID=file_1_file_1_g30921.t1	AT5G60740	ABCG28	ABC transporter family protein [Source:NCBI gene (formerly Entrezgene);Acc:836195]	67.9	1102	0	1537.3
	PadryChr6.g15057.t1|AUGUSTUS|ID=file_1_file_1_g20910.t1	AT1G05410	AT1G05410	CDPK adapter, putative (DUF1423) [Source:NCBI gene (formerly Entrezgene);Acc:837042]	51.7	116	1.3e-27	120.6
	PadryChr1.g01099.t1|AUGUSTUS|ID=file_1_file_1_g30922.t1	AT3G47620	TCP14	TEOSINTE BRANCHED, cycloidea and PCF (TCP) 14 [Source:NCBI gene (formerly Entrezgene);Acc:823916]	77	61	2e-23	106.3
	PadryChr1.g01101.t1|AUGUSTUS|ID=file_1_file_1_g30924.t1	AT2G36990	SIGF	RNApolymerase sigma-subunit F [Source:NCBI gene (formerly Entrezgene);Acc:818273]	49.3	588	4.4e-130	462.6
	PadryChr6.g15050.t1|AUGUSTUS|ID=file_1_file_1_g20905.t1	AT1G05430	AT1G05430		35.5	152	1.1e-16	84.3
	PadryChr1.g01102.t1|AUGUSTUS|ID=file_1_file_1_g30925.t1	AT3G45050	AT3G45050	transmembrane protein [Source:NCBI gene (formerly Entrezgene);Acc:823640]	51.1	139	1.8e-28	123.6
	PadryChr1.g01104.t1|GeneMark.hmm|ID=file_1_file_2_5764_t	AT3G54840	ARA6	Ras-related small GTP-binding family protein [Source:NCBI gene (formerly Entrezgene);Acc:824649]	82.9	181	1.8e-80	296.2
	PadryChr1.g01105.t1|AUGUSTUS|ID=file_1_file_1_g30927.t1	AT3G54840	ARA6	Ras-related small GTP-binding family protein [Source:NCBI gene (formerly Entrezgene);Acc:824649]	84.6	201	1e-92	336.7
	PadryChr1.g03215.t1|AUGUSTUS|ID=file_1_file_1_g32884.t1	AT3G11130	AT3G11130	Clathrin, heavy chain [Source:NCBI gene (formerly Entrezgene);Acc:820284]	82.5	1664	0	2702.5
	PadryChr1.g01106.t1|AUGUSTUS|ID=file_1_file_1_g30928.t1	AT3G45040	AT3G45040	phosphatidate cytidylyltransferase family protein [Source:NCBI gene (formerly Entrezgene);Acc:823639]	60.3	574	1.1e-184	643.7
	PadryChr6.g14708.t1|AUGUSTUS|ID=file_1_file_1_g20593.t1	AT3G11130	AT3G11130	Clathrin, heavy chain [Source:NCBI gene (formerly Entrezgene);Acc:820284]	87.5	1632	0	2901.3
	PadryChr1.g01107.t1|AUGUSTUS|ID=file_1_file_1_g30929.t1	AT5G60790	ABCF1	ABC transporter family protein [Source:NCBI gene (formerly Entrezgene);Acc:836200]	85.5	557	2.6e-283	971.5
	PadryChr1.g01108.t1|AUGUSTUS|ID=file_1_file_1_g30930.t1	AT2G36970	AT2G36970	UDP-Glycosyltransferase superfamily protein [Source:NCBI gene (formerly Entrezgene);Acc:818271]	55.4	482	7.9e-160	560.8
	PadryChr11.g23285.t1|AUGUSTUS|ID=file_1_file_1_g2263.t1	AT3G51800	ATG2	metallopeptidase M24 family protein [Source:NCBI gene (formerly Entrezgene);Acc:824343]	73.2	400	1.5e-147	519.6
	PadryChr1.g01109.t1|AUGUSTUS|ID=file_1_file_1_g30931.t1	AT2G28085	AT2G28085	SAUR-like auxin-responsive protein family [Source:NCBI gene (formerly Entrezgene);Acc:817353]	60	80	6.4e-22	100.9
	PadryCtg188.g26619.t1|AUGUSTUS|ID=file_1_file_1_g33639.t1	AT1G05460	SDE3	P-loop containing nucleoside triphosphate hydrolases superfamily protein [Source:NCBI gene (formerly Entrezgene);Acc:837047]	62.9	798	1.2e-301	1032.7
	PadryChr1.g01110.t1|AUGUSTUS|ID=file_1_file_1_g30932.t1	AT5G58960	GIL1	glucose-6-phosphate isomerase, putative (DUF641) [Source:NCBI gene (formerly Entrezgene);Acc:836013]	50	486	6.6e-116	414.8
	PadryChr1.g01112.t1|AUGUSTUS|ID=file_1_file_1_g30934.t1
	PadryChr6.g14095.t1|AUGUSTUS|ID=file_1_file_1_g20016.t1	AT1G05490	chr31	chromatin remodeling 31 [Source:NCBI gene (formerly Entrezgene);Acc:837051]	45.2	743	1e-166	585.5
	PadryChr1.g01114.t1|AUGUSTUS|ID=file_1_file_1_g30936.t1	AT3G23220	ESE1	Integrase-type DNA-binding superfamily protein [Source:NCBI gene (formerly Entrezgene);Acc:821900]	66.9	121	5.9e-30	127.5
	PadryChr1.g01115.t1|AUGUSTUS|ID=file_1_file_1_g30937.t1	AT3G23220	ESE1	Integrase-type DNA-binding superfamily protein [Source:NCBI gene (formerly Entrezgene);Acc:821900]	47.6	143	1.7e-26	116.3
	PadryChr3.g07209.t1|AUGUSTUS|ID=file_1_file_1_g25086.t1	AT1G05500	NTMC2T2.1	Calcium-dependent lipid-binding (CaLB domain) family protein [Source:NCBI gene (formerly Entrezgene);Acc:837052]	77.2	501	3.1e-233	805.8
	PadryChr1.g01116.t1|AUGUSTUS|ID=file_1_file_1_g30938.t1	AT3G23240	ERF1	ethylene response factor 1 [Source:NCBI gene (formerly Entrezgene);Acc:821902]	55.3	215	2e-51	199.5
	PadryChr1.g01117.t1|AUGUSTUS|ID=file_1_file_1_g30939.t1	AT2G31240	AT2G31240	Tetratricopeptide repeat (TPR)-like superfamily protein [Source:NCBI gene (formerly Entrezgene);Acc:817681]	65	511	5.1e-188	654.8
	PadryChr7.g17061.t1|AUGUSTUS|ID=file_1_file_1_g28810.t1	AT2G30070	KT1	potassium transporter 1 [Source:NCBI gene (formerly Entrezgene);Acc:817558]	55.6	736	5.9e-234	807.7
	PadryChr1.g01118.t1|AUGUSTUS|ID=file_1_file_1_g30940.t1	AT4G10810	AT4G10810		56.8	44	5.4e-06	47
	PadryChr1.g01590.t1|GeneMark.hmm|ID=file_1_file_2_6271_t	AT1G05520	AT1G05520	Sec23/Sec24 protein transport family protein [Source:NCBI gene (formerly Entrezgene);Acc:837054]	79.3	463	1.6e-218	755.7
	PadryChr1.g01119.t1|AUGUSTUS|ID=file_1_file_1_g30941.t1	AT5G53490	AT5G53490	Tetratricopeptide repeat (TPR)-like superfamily protein [Source:NCBI gene (formerly Entrezgene);Acc:835431]	63.3	248	6.2e-41	164.9
	PadryChr2.g06280.t1|AUGUSTUS|ID=file_1_file_1_g10765.t1	AT1G05520	AT1G05520	Sec23/Sec24 protein transport family protein [Source:NCBI gene (formerly Entrezgene);Acc:837054]	74.2	784	0	1189.1
	PadryChr1.g01120.t1|AUGUSTUS|ID=file_1_file_1_g30942.t1	AT2G26790	AT2G26790	Pentatricopeptide repeat (PPR) superfamily protein [Source:NCBI gene (formerly Entrezgene);Acc:817220]	24.4	271	2.2e-12	71.6
	PadryChr1.g01121.t1|AUGUSTUS|ID=file_1_file_1_g30943.t1	AT4G23440	AT4G23440	Disease resistance protein (TIR-NBS class) [Source:NCBI gene (formerly Entrezgene);Acc:828443]	47.4	97	4e-12	69.3
	PadryChr12.g25598.t1|AUGUSTUS|ID=file_1_file_1_g12567.t1	AT1G68810	AT1G68810	basic helix-loop-helix (bHLH) DNA-binding superfamily protein [Source:NCBI gene (formerly Entrezgene);Acc:843213]	45.1	237	1.3e-41	167.2
	PadryChr1.g01122.t1|AUGUSTUS|ID=file_1_file_1_g30944.t1	AT3G61440	CYSC1	cysteine synthase C1 [Source:NCBI gene (formerly Entrezgene);Acc:825317]	80.1	327	9.4e-153	537
	PadryChr2.g06670.t1|AUGUSTUS|ID=file_1_file_1_g11114.t1	AT1G68810	AT1G68810	basic helix-loop-helix (bHLH) DNA-binding superfamily protein [Source:NCBI gene (formerly Entrezgene);Acc:843213]	67.6	225	8.3e-71	264.6
	PadryChr1.g01123.t1|AUGUSTUS|ID=file_1_file_1_g30945.t1	AT2G45980	ATI1	mesoderm induction early response protein [Source:NCBI gene (formerly Entrezgene);Acc:819206]	39.2	255	1.8e-38	156.8
	PadryChr8.g18685.t1|AUGUSTUS|ID=file_1_file_1_g14464.t1	AT1G68810	AT1G68810	basic helix-loop-helix (bHLH) DNA-binding superfamily protein [Source:NCBI gene (formerly Entrezgene);Acc:843213]	52.9	174	5.4e-38	155.2
	PadryChr1.g01125.t1|AUGUSTUS|ID=file_1_file_1_g30947.t1	AT4G00335	RHB1A	RING-H2 finger B1A [Source:NCBI gene (formerly Entrezgene);Acc:828093]	42.3	201	3.5e-34	142.5
	PadryChr1.g01126.t1|AUGUSTUS|ID=file_1_file_1_g30948.t1	AT4G00340	RLK4	receptor-like protein kinase 4 [Source:NCBI gene (formerly Entrezgene);Acc:828079]	31.8	831	1.2e-99	361.3
	PadryChr9.g21216.t1|AUGUSTUS|ID=file_1_file_1_g18627.t1	AT1G05575	AT1G05575	transmembrane protein [Source:NCBI gene (formerly Entrezgene);Acc:837061]	50.7	73	6.9e-12	67
	PadryChr1.g01127.t1|AUGUSTUS|ID=file_1_file_1_g30949.t1	AT3G21420	LBO1	2-oxoglutarate (2OG) and Fe(II)-dependent oxygenase superfamily protein [Source:NCBI gene (formerly Entrezgene);Acc:821696]	45.2	323	3.2e-80	295.8
	PadryChr1.g01128.t1|AUGUSTUS|ID=file_1_file_1_g30950.t1	AT3G23170	AT3G23170		40.8	98	2.9e-12	68.6
	PadryChr10.g22474.t1|AUGUSTUS|ID=file_1_file_1_g6304.t1	AT3G62690	ATL5	AtL5 [Source:NCBI gene (formerly Entrezgene);Acc:825443]	51.7	151	1.1e-34	144.4
	PadryChr1.g01129.t1|AUGUSTUS|ID=file_1_file_1_g30951.t1	AT3G58170	BS14A	BET1P/SFT1P-like protein 14A [Source:NCBI gene (formerly Entrezgene);Acc:824986]	76.5	119	1.2e-44	176.8
	PadryChr1.g01130.t1|AUGUSTUS|ID=file_1_file_1_g30952.t1	AT2G42450	AT2G42450	alpha/beta-Hydrolases superfamily protein [Source:NCBI gene (formerly Entrezgene);Acc:818845]	55.9	547	3.6e-164	575.5
	PadryCtg132.g26355.t1|AUGUSTUS|ID=file_1_file_1_g19632.t1	AT1G05590	HEXO2	beta-hexosaminidase 2 [Source:NCBI gene (formerly Entrezgene);Acc:837064]	61.7	577	5.9e-218	754.2
	PadryChr1.g01131.t1|AUGUSTUS|ID=file_1_file_1_g30953.t1	AT3G55730	MYB109	myb domain protein 109 [Source:NCBI gene (formerly Entrezgene);Acc:824739]	47	319	2.6e-74	276.9
	PadryChr1.g01132.t1|AUGUSTUS|ID=file_1_file_1_g30954.t1	AT1G23410	AT1G23410	Ribosomal protein S27a / Ubiquitin family protein [Source:NCBI gene (formerly Entrezgene);Acc:838949]	87.7	154	3e-71	265
	PadryChr1.g01133.t1|AUGUSTUS|ID=file_1_file_1_g30955.t1	AT3G09210	PTAC13	plastid transcriptionally active 13 [Source:NCBI gene (formerly Entrezgene);Acc:820077]	58.2	239	3.4e-68	256.1
	PadryChr10.g21768.t1|AUGUSTUS|ID=file_1_file_1_g5662.t1	AT5G05010	AT5G05010	clathrin adaptor complexes medium subunit family protein [Source:NCBI gene (formerly Entrezgene);Acc:830383]	71	534	5.4e-210	727.6
	PadryChr1.g01134.t1|AUGUSTUS|ID=file_1_file_1_g30956.t1
	PadryChr1.g03419.t1|AUGUSTUS|ID=file_1_file_1_g33073.t1	AT1G05620	URH2	uridine-ribohydrolase 2 [Source:NCBI gene (formerly Entrezgene);Acc:837068]	74.4	317	2.2e-137	485.7
	PadryChr1.g01135.t1|AUGUSTUS|ID=file_1_file_1_g30957.t1	AT3G54110	PUMP1	plant uncoupling mitochondrial protein 1 [Source:NCBI gene (formerly Entrezgene);Acc:824578]	81.3	294	1.3e-139	493
	PadryChr1.g01136.t1|AUGUSTUS|ID=file_1_file_1_g30958.t1	AT3G54130	AT3G54130	Josephin family protein [Source:NCBI gene (formerly Entrezgene);Acc:824580]	68.9	273	5e-103	371.3
	PadryChr1.g01137.t1|AUGUSTUS|ID=file_1_file_1_g30959.t1	AT3G46850	AT3G46850	Subtilase family protein [Source:NCBI gene (formerly Entrezgene);Acc:823838]	52.7	169	2.2e-40	162.5
	PadryCtg242.g26904.t1|AUGUSTUS|ID=file_1_file_1_g33576.t1	AT1G07080	AT1G07080	Thioredoxin superfamily protein [Source:NCBI gene (formerly Entrezgene);Acc:837219]	46.4	209	4.7e-45	178.3
	PadryChr1.g01138.t1|AUGUSTUS|ID=file_1_file_1_g30960.t1	AT5G59100	AT5G59100	Subtilisin-like serine endopeptidase family protein [Source:NCBI gene (formerly Entrezgene);Acc:836027]	50.6	172	2e-42	170.2
	PadryChr1.g01562.t1|AUGUSTUS|ID=file_1_file_1_g31342.t1	AT1G05680	UGT74E2	Uridine diphosphate glycosyltransferase 74E2 [Source:NCBI gene (formerly Entrezgene);Acc:837075]	49.9	449	2.1e-130	463
	PadryChr1.g01139.t1|AUGUSTUS|ID=file_1_file_1_g30961.t1	AT5G59150	RABA2D	RAB GTPase homolog A2D [Source:NCBI gene (formerly Entrezgene);Acc:836033]	83	218	1.1e-97	353.2
	PadryChr2.g03550.t1|AUGUSTUS|ID=file_1_file_1_g8238.t1	AT1G05680	UGT74E2	Uridine diphosphate glycosyltransferase 74E2 [Source:NCBI gene (formerly Entrezgene);Acc:837075]	48.7	446	8.5e-127	451.1
	PadryChr1.g01140.t1|AUGUSTUS|ID=file_1_file_1_g30962.t1	AT2G03430	AT2G03430	Ankyrin repeat family protein [Source:NCBI gene (formerly Entrezgene);Acc:814872]	59.6	52	4.8e-10	62.8
	PadryChr2.g03553.t1|AUGUSTUS|ID=file_1_file_1_g8239.t1	AT1G05680	UGT74E2	Uridine diphosphate glycosyltransferase 74E2 [Source:NCBI gene (formerly Entrezgene);Acc:837075]	50.4	403	3e-115	412.5
	PadryChr1.g01142.t1|AUGUSTUS|ID=file_1_file_1_g30963.t1	AT3G46980	PHT4;3	phosphate transporter 4;3 [Source:NCBI gene (formerly Entrezgene);Acc:823851]	71.2	458	3.9e-189	658.3
	PadryChr1.g01143.t1|AUGUSTUS|ID=file_1_file_1_g30964.t1	AT2G38060	PHT4;2	phosphate transporter 4;2 [Source:NCBI gene (formerly Entrezgene);Acc:818384]	66.3	466	1.9e-170	596.3
	PadryChr9.g20724.t1|AUGUSTUS|ID=file_1_file_1_g18187.t1	AT2G30130	ASL5	Lateral organ boundaries (LOB) domain family protein [Source:NCBI gene (formerly Entrezgene);Acc:817565]	65	80	1.9e-23	106.3
	PadryChr1.g01144.t1|GeneMark.hmm|ID=file_1_file_2_5802_t	AT2G38060	PHT4;2	phosphate transporter 4;2 [Source:NCBI gene (formerly Entrezgene);Acc:818384]	67.6	281	3.2e-102	368.6
	PadryChr1.g01145.t1|AUGUSTUS|ID=file_1_file_1_g30965.t1	AT4G33230	AT4G33230	Plant invertase/pectin methylesterase inhibitor superfamily [Source:NCBI gene (formerly Entrezgene);Acc:829459]	45.4	624	6.5e-143	505
	PadryChr1.g01512.t1|AUGUSTUS|ID=file_1_file_1_g31294.t1	AT1G55170	AT1G55170	DNA double-strand break repair protein [Source:NCBI gene (formerly Entrezgene);Acc:841960]	40.4	275	2.1e-43	173.3
	PadryChr1.g01146.t1|AUGUSTUS|ID=file_1_file_1_g30966.t1
	PadryCtg331.g27325.t1|AUGUSTUS|ID=file_1_file_1_g33729.t1	AT1G55170	AT1G55170	DNA double-strand break repair protein [Source:NCBI gene (formerly Entrezgene);Acc:841960]	45.8	275	1e-42	171
	PadryChr1.g01147.t1|AUGUSTUS|ID=file_1_file_1_g30967.t1	AT3G59770	SAC9	sacI homology domain-containing protein / WW domain-containing protein [Source:NCBI gene (formerly Entrezgene);Acc:825146]	56.6	1693	0	1830.5
	PadryChr1.g01148.t1|AUGUSTUS|ID=file_1_file_1_g30968.t1	AT3G14270	FAB1B	phosphatidylinositol-4-phosphate 5-kinase family protein [Source:NCBI gene (formerly Entrezgene);Acc:820647]	51.1	1849	0	1631.7
	PadryCtg242.g26905.t1|AUGUSTUS|ID=file_1_file_1_g33577.t1	AT2G40300	FER4	ferritin 4 [Source:NCBI gene (formerly Entrezgene);Acc:818622]	78	205	2.4e-87	318.9
	PadryChr1.g01149.t1|AUGUSTUS|ID=file_1_file_1_g30969.t1	AT3G14260	AT3G14260	LURP-one-like protein (DUF567) [Source:NCBI gene (formerly Entrezgene);Acc:820646]	44	216	4.3e-43	171.8
	PadryChr12.g25111.t1|AUGUSTUS|ID=file_1_file_1_g12117.t1	AT1G05720	AT1G05720	selenoprotein family protein [Source:NCBI gene (formerly Entrezgene);Acc:837079]	77	135	5.3e-60	227.6
	PadryChr1.g01150.t1|AUGUSTUS|ID=file_1_file_1_g30970.t1	AT3G14250	AT3G14250	RING/U-box superfamily protein [Source:NCBI gene (formerly Entrezgene);Acc:820645]	44.1	263	2.6e-68	256.1
	PadryChr1.g01151.t1|AUGUSTUS|ID=file_1_file_1_g30971.t1	AT3G14250	AT3G14250	RING/U-box superfamily protein [Source:NCBI gene (formerly Entrezgene);Acc:820645]	41.4	285	1.5e-71	266.9
	PadryCtg148.g26445.t1|AUGUSTUS|ID=file_1_file_1_g16666.t1	AT1G05780	AT1G05780	Vacuolar ATPase assembly integral membrane protein VMA21-like domain-containing protein [Source:NCBI gene (formerly Entrezgene);Acc:837086]	67.8	90	6.7e-29	124
	PadryChr1.g01152.t1|AUGUSTUS|ID=file_1_file_1_g30972.t1	AT3G43190	SUS4	sucrose synthase 4 [Source:NCBI gene (formerly Entrezgene);Acc:823393]	75.1	806	0	1241.1
	PadryChr1.g01153.t1|AUGUSTUS|ID=file_1_file_1_g30973.t1	AT4G33250	EIF3K	eukaryotic translation initiation factor 3K [Source:NCBI gene (formerly Entrezgene);Acc:829461]	76.6	222	1.3e-94	343.2
	PadryChr1.g03202.t1|AUGUSTUS|ID=file_1_file_1_g32873.t1	AT1G07090	LSH6		76.7	163	6.8e-67	251.1
	PadryChr1.g01154.t1|AUGUSTUS|ID=file_1_file_1_g30974.t1	AT3G43220	AT3G43220	Phosphoinositide phosphatase family protein [Source:NCBI gene (formerly Entrezgene);Acc:823397]	59	839	5.9e-267	917.5
	PadryChr1.g01155.t1|AUGUSTUS|ID=file_1_file_1_g30975.t1	AT3G14205	AT3G14205	Phosphoinositide phosphatase family protein [Source:NCBI gene (formerly Entrezgene);Acc:820638]	66.2	551	2.3e-211	732.3
	PadryChr1.g01156.t1|AUGUSTUS|ID=file_1_file_1_g30976.t1	AT3G63090	AT3G63090	Ubiquitin carboxyl-terminal hydrolase family protein [Source:NCBI gene (formerly Entrezgene);Acc:825484]	70.7	358	7.5e-149	524.2
	PadryChr11.g23312.t1|AUGUSTUS|ID=file_1_file_1_g2289.t1	AT5G05480	AT5G05480	Peptide-N4-(N-acetyl-beta-glucosaminyl)asparagine amidase A protein [Source:NCBI gene (formerly Entrezgene);Acc:830431]	35.4	636	4.3e-101	366.3
	PadryChr1.g01157.t1|AUGUSTUS|ID=file_1_file_1_g30977.t1	AT1G53920	GLIP5	GDSL-motif lipase 5 [Source:NCBI gene (formerly Entrezgene);Acc:841830]	49.3	367	3.9e-93	339
	PadryChr11.g23315.t1|AUGUSTUS|ID=file_1_file_1_g2292.t1	AT5G05480	AT5G05480	Peptide-N4-(N-acetyl-beta-glucosaminyl)asparagine amidase A protein [Source:NCBI gene (formerly Entrezgene);Acc:830431]	34.8	655	5.5e-104	375.9
	PadryChr1.g01158.t1|AUGUSTUS|ID=file_1_file_1_g30978.t1	AT2G26460	SMU2	RED family protein [Source:NCBI gene (formerly Entrezgene);Acc:817187]	66.1	567	1.1e-200	696.8
	PadryChr2.g03671.t1|AUGUSTUS|ID=file_1_file_1_g8351.t1	AT1G05805	AT1G05805	basic helix-loop-helix (bHLH) DNA-binding superfamily protein [Source:NCBI gene (formerly Entrezgene);Acc:837090]	41.2	364	5.1e-50	196.1
	PadryChr1.g01160.t1|AUGUSTUS|ID=file_1_file_1_g30980.t1	AT2G03140	AT2G03140	alpha/beta-Hydrolases superfamily protein [Source:NCBI gene (formerly Entrezgene);Acc:814843]	39.9	1918	4.3e-307	1052
	PadryChr1.g01161.t1|AUGUSTUS|ID=file_1_file_1_g30981.t1	AT5G20820	AT5G20820	SAUR-like auxin-responsive protein family [Source:NCBI gene (formerly Entrezgene);Acc:832205]	46.9	130	3e-20	95.1
	PadryChr1.g02445.t1|AUGUSTUS|ID=file_1_file_1_g32169.t1	AT2G45140	PVA12	plant VAP homolog 12 [Source:NCBI gene (formerly Entrezgene);Acc:819122]	61.8	238	6.9e-80	294.3
	PadryChr1.g01162.t1|AUGUSTUS|ID=file_1_file_1_g30982.t1	AT4G21090	MFDX2	MITOCHONDRIAL FERREDOXIN 2 [Source:NCBI gene (formerly Entrezgene);Acc:827856]	80.3	137	3.3e-60	228.4
	PadryCtg745.g29784.t1|GeneMark.hmm|ID=file_1_file_2_29978_t	AT1G05810	RABA5E	Rab GTPase-like A5A protein [Source:NCBI gene (formerly Entrezgene);Acc:837091]	83.6	213	1.7e-93	339.3
	PadryChr1.g01164.t1|AUGUSTUS|ID=file_1_file_1_g30984.t1	AT1G19230	AT1G19230	Riboflavin synthase-like superfamily protein [Source:NCBI gene (formerly Entrezgene);Acc:838506]	62.3	946	0	1115.9
	PadryChr1.g01165.t1|AUGUSTUS|ID=file_1_file_1_g30985.t1	AT3G14172	AT3G14172	GPI-anchored adhesin-like protein [Source:NCBI gene (formerly Entrezgene);Acc:5007999]	37.2	1515	3e-183	641.3
	PadryChr8.g19180.t1|AUGUSTUS|ID=file_1_file_1_g14904.t1	AT1G05835	AT1G05835	PHD finger protein [Source:NCBI gene (formerly Entrezgene);Acc:5007665]	50.4	127	6.5e-29	124
	PadryChr1.g01166.t1|AUGUSTUS|ID=file_1_file_1_g30986.t1	AT3G28860	ABCB19	ATP binding cassette subfamily B19 [Source:NCBI gene (formerly Entrezgene);Acc:822519]	39.7	1122	3.5e-235	812.8
	PadryChr1.g01167.t1|AUGUSTUS|ID=file_1_file_1_g30987.t1	AT4G18050	ABCB9	P-glycoprotein 9 [Source:NCBI gene (formerly Entrezgene);Acc:827530]	64	114	3.9e-29	124.8
	PadryChr1.g03236.t1|GeneMark.hmm|ID=file_1_file_2_7994_t	AT3G08947	AT3G08947	ARM repeat superfamily protein [Source:NCBI gene (formerly Entrezgene);Acc:3768765]	70.1	871	0	1206
	PadryChr1.g01168.t1|AUGUSTUS|ID=file_1_file_1_g30988.t1	AT3G26060	PRXQ	Thioredoxin superfamily protein [Source:NCBI gene (formerly Entrezgene);Acc:822203]	60.9	215	1.5e-65	246.5
	PadryChr2.g04775.t1|AUGUSTUS|ID=file_1_file_1_g9370.t1	AT1G05840	AT1G05840	Eukaryotic aspartyl protease family protein [Source:NCBI gene (formerly Entrezgene);Acc:837094]	59.1	467	3.2e-161	565.5
	PadryChr1.g01169.t1|AUGUSTUS|ID=file_1_file_1_g30989.t1	AT5G21280	AT5G21280	hydroxyproline-rich glycoprotein family protein [Source:NCBI gene (formerly Entrezgene);Acc:832258]	41	144	1.1e-13	75.1
	PadryChr8.g19179.t1|AUGUSTUS|ID=file_1_file_1_g14903.t1	AT1G05840	AT1G05840	Eukaryotic aspartyl protease family protein [Source:NCBI gene (formerly Entrezgene);Acc:837094]	68	97	3.2e-31	132.5
	PadryChr1.g01170.t1|AUGUSTUS|ID=file_1_file_1_g30990.t1	AT5G52560	USP	UDP-sugar pyrophosphorylase [Source:NCBI gene (formerly Entrezgene);Acc:835333]	65.6	96	7.5e-32	134.4
	PadryChr1.g01171.t1|AUGUSTUS|ID=file_1_file_1_g30991.t1	AT3G14205	AT3G14205	Phosphoinositide phosphatase family protein [Source:NCBI gene (formerly Entrezgene);Acc:820638]	52.9	210	5.3e-45	178.7
	PadryChr12.g25959.t1|AUGUSTUS|ID=file_1_file_1_g12895.t1	AT1G05850	POM1	Chitinase family protein [Source:NCBI gene (formerly Entrezgene);Acc:837095]	68.3	303	1.1e-130	463.4
	PadryChr1.g01172.t1|AUGUSTUS|ID=file_1_file_1_g30992.t1	AT5G52560	USP	UDP-sugar pyrophosphorylase [Source:NCBI gene (formerly Entrezgene);Acc:835333]	76.8	504	1e-235	813.1
	PadryChr5.g11396.t1|AUGUSTUS|ID=file_1_file_1_g22214.t1	AT1G05850	POM1	Chitinase family protein [Source:NCBI gene (formerly Entrezgene);Acc:837095]	75.4	280	2.8e-134	475.3
	PadryChr6.g14416.t1|AUGUSTUS|ID=file_1_file_1_g20315.t1	AT1G05850	POM1	Chitinase family protein [Source:NCBI gene (formerly Entrezgene);Acc:837095]	62.1	140	3.2e-44	175.3
	PadryChr1.g01174.t1|AUGUSTUS|ID=file_1_file_1_g30994.t1	AT2G34357	AT2G34357	ARM repeat superfamily protein [Source:NCBI gene (formerly Entrezgene);Acc:2745580]	51.6	1283	0	1143.3
	PadryChr1.g01175.t1|AUGUSTUS|ID=file_1_file_1_g30995.t1	AT1G74960	FAB1	fatty acid biosynthesis 1 [Source:NCBI gene (formerly Entrezgene);Acc:843835]	78.7	409	3.3e-197	685.3
	PadryChr2.g03581.t1|AUGUSTUS|ID=file_1_file_1_g8266.t1	AT1G05870	AT1G05870		47.6	185	5.3e-40	161.4
	PadryCtg4965.g35407.t1|AUGUSTUS|ID=file_1_file_1_g6858.t1	AT1G05870	AT1G05870		63.9	147	6.3e-48	187.6
	PadryChr1.g01177.t1|AUGUSTUS|ID=file_1_file_1_g30997.t1	AT1G72390	AT1G72390	nuclear receptor coactivator [Source:NCBI gene (formerly Entrezgene);Acc:843571]	43.8	1399	6.3e-178	622.5
	PadryChr1.g01178.t1|GeneMark.hmm|ID=file_1_file_2_5840_t	AT1G72390	AT1G72390	nuclear receptor coactivator [Source:NCBI gene (formerly Entrezgene);Acc:843571]	43.1	605	2.9e-28	124
	PadryChr4.g10335.t1|AUGUSTUS|ID=file_1_file_1_g4019.t1	AT2G40260	AT2G40260	Homeodomain-like superfamily protein [Source:NCBI gene (formerly Entrezgene);Acc:818618]	76.8	69	5.7e-26	115.5
	PadryChr1.g01182.t1|AUGUSTUS|ID=file_1_file_1_g31000.t1	AT5G21970	AT5G21970	Ubiquitin carboxyl-terminal hydrolase family protein [Source:NCBI gene (formerly Entrezgene);Acc:832257]	65.1	410	2e-152	536.2
	PadryChr1.g01184.t1|AUGUSTUS|ID=file_1_file_1_g31002.t1	AT1G19210	AT1G19210	Integrase-type DNA-binding superfamily protein [Source:NCBI gene (formerly Entrezgene);Acc:838504]	52.5	162	8e-37	151
	PadryChr2.g03587.t1|AUGUSTUS|ID=file_1_file_1_g8272.t1	AT1G05910	AT1G05910	cell division cycle protein 48-related / CDC48-like protein [Source:NCBI gene (formerly Entrezgene);Acc:837101]	65.4	1228	0	1305.4
	PadryChr1.g01185.t1|AUGUSTUS|ID=file_1_file_1_g31003.t1	AT3G14110	FLU	Tetratricopeptide repeat (TPR)-like superfamily protein [Source:NCBI gene (formerly Entrezgene);Acc:820628]	77	213	1.3e-83	307.4
	PadryChr1.g01186.t1|AUGUSTUS|ID=file_1_file_1_g31004.t1	AT1G74940	AT1G74940	cyclin-dependent kinase, putative (DUF581) [Source:NCBI gene (formerly Entrezgene);Acc:843833]	36.9	244	6.2e-28	121.7
	PadryChr1.g01187.t1|AUGUSTUS|ID=file_1_file_1_g31005.t1	AT2G46290	AT2G46290	Transducin/WD40 repeat-like superfamily protein [Source:NCBI gene (formerly Entrezgene);Acc:819237]	72.4	185	4.7e-77	284.6
	PadryChr1.g03182.t1|AUGUSTUS|ID=file_1_file_1_g32855.t1	AT2G40320	TBL33	TRICHOME BIREFRINGENCE-LIKE 33 [Source:NCBI gene (formerly Entrezgene);Acc:818625]	60.6	409	1e-150	530.4
	PadryChr1.g01188.t1|AUGUSTUS|ID=file_1_file_1_g31006.t1	AT1G17370	UBP1B	oligouridylate binding protein 1B [Source:NCBI gene (formerly Entrezgene);Acc:838309]	72.1	394	1.2e-156	550.1
	PadryChr8.g18997.t1|AUGUSTUS|ID=file_1_file_1_g14742.t1	AT1G05940	CAT9	cationic amino acid transporter 9 [Source:NCBI gene (formerly Entrezgene);Acc:837104]	61	559	3.3e-180	628.6
	PadryChr1.g01189.t1|AUGUSTUS|ID=file_1_file_1_g31007.t1	AT2G45700	AT2G45700	sterile alpha motif (SAM) domain-containing protein [Source:NCBI gene (formerly Entrezgene);Acc:819178]	54.7	640	7.1e-193	671.4
	PadryChr1.g01190.t1|AUGUSTUS|ID=file_1_file_1_g31008.t1	AT1G60420	AT1G60420	DC1 domain-containing protein [Source:NCBI gene (formerly Entrezgene);Acc:842337]	62.3	551	4.7e-207	718
	PadryChr1.g03176.t1|AUGUSTUS|ID=file_1_file_1_g32849.t1	AT2G38310	PYL4	PYR1-like 4 [Source:NCBI gene (formerly Entrezgene);Acc:818411]	71.5	158	3.9e-64	241.9
	PadryChr1.g01193.t1|AUGUSTUS|ID=file_1_file_1_g31011.t1	AT1G60420	AT1G60420	DC1 domain-containing protein [Source:NCBI gene (formerly Entrezgene);Acc:842337]	61.5	39	4.6e-06	48.1
	PadryChr12.g25101.t1|AUGUSTUS|ID=file_1_file_1_g12108.t1	AT1G05950	AT1G05950		41.6	173	1.7e-30	130.6
	PadryChr1.g01194.t1|AUGUSTUS|ID=file_1_file_1_g31012.t1	AT1G19150	Lhca6	PSI type II chlorophyll a/b-binding protein (Lhca2*1) [Source:NCBI gene (formerly Entrezgene);Acc:838498]	73	270	4.1e-118	421.4
	PadryChr12.g25103.t1|AUGUSTUS|ID=file_1_file_1_g12110.t1	AT1G05950	AT1G05950		35.3	85	2e-08	56.6
	PadryChr1.g01195.t1|AUGUSTUS|ID=file_1_file_1_g31013.t1	AT1G17400	AT1G17400		41.3	293	1.6e-44	177.6
	PadryCtg419.g27743.t1|AUGUSTUS|ID=file_1_file_1_g81.t1	AT1G05950	AT1G05950		29.6	460	3.2e-47	186.8
	PadryChr1.g01197.t1|AUGUSTUS|ID=file_1_file_1_g31015.t1	AT1G17410	AT1G17410	Nucleoside diphosphate kinase family protein [Source:NCBI gene (formerly Entrezgene);Acc:838313]	57.8	166	1e-53	207.6
	PadryChr1.g01198.t1|GeneMark.hmm|ID=file_1_file_2_5853_t	AT1G17410	AT1G17410	Nucleoside diphosphate kinase family protein [Source:NCBI gene (formerly Entrezgene);Acc:838313]	42.8	145	3.6e-30	128.3
	PadryChr2.g03588.t1|AUGUSTUS|ID=file_1_file_1_g8273.t1	AT1G05960	AT1G05960	ARM repeat superfamily protein [Source:NCBI gene (formerly Entrezgene);Acc:837106]	49.2	1019	6e-242	834.7
	PadryChr1.g01199.t1|AUGUSTUS|ID=file_1_file_1_g31016.t1	AT1G23070	AT1G23070	organic solute transporter ostalpha protein (DUF300) [Source:NCBI gene (formerly Entrezgene);Acc:838915]	54.6	130	1.7e-28	122.9
	PadryChr1.g01200.t1|AUGUSTUS|ID=file_1_file_1_g31017.t1	AT1G72500	AT1G72500	inter alpha-trypsin inhibitor, heavy chain-like protein [Source:NCBI gene (formerly Entrezgene);Acc:843582]	45.4	240	3.4e-45	179.1
	PadryChr1.g01201.t1|AUGUSTUS|ID=file_1_file_1_g31018.t1	AT1G19110	AT1G19110	inter-alpha-trypsin inhibitor heavy chain-like protein [Source:NCBI gene (formerly Entrezgene);Acc:838494]	55.8	414	2.7e-135	479.2
	PadryChr1.g01202.t1|AUGUSTUS|ID=file_1_file_1_g31019.t1	AT1G43770	AT1G43770	RING/FYVE/PHD zinc finger superfamily protein [Source:NCBI gene (formerly Entrezgene);Acc:840971]	27	429	7.2e-29	125.9
	PadryChr1.g01203.t1|AUGUSTUS|ID=file_1_file_1_g31020.t1	AT1G74390	AT1G74390	Polynucleotidyl transferase, ribonuclease H-like superfamily protein [Source:NCBI gene (formerly Entrezgene);Acc:843780]	45.6	509	1e-111	401
	PadryChr1.g01204.t1|GeneMark.hmm|ID=file_1_file_2_5858_t	AT1G74390	AT1G74390	Polynucleotidyl transferase, ribonuclease H-like superfamily protein [Source:NCBI gene (formerly Entrezgene);Acc:843780]	50.3	509	6.1e-131	464.9
	PadryChr1.g03152.t1|GeneMark.hmm|ID=file_1_file_2_7917_t	AT5G58440	SNX2a	sorting nexin 2A [Source:NCBI gene (formerly Entrezgene);Acc:835957]	63.4	596	2.7e-186	649
	PadryChr1.g01205.t1|AUGUSTUS|ID=file_1_file_1_g31021.t1	AT4G35740	RecQl3	DEAD/DEAH box RNA helicase family protein [Source:NCBI gene (formerly Entrezgene);Acc:829727]	47.8	391	2.6e-82	303.1
	PadryChr2.g05594.t1|AUGUSTUS|ID=file_1_file_1_g10139.t1	AT1G06060	AT1G06060	LisH and RanBPM domains containing protein [Source:NCBI gene (formerly Entrezgene);Acc:837115]	63.2	212	1e-74	276.9
	PadryChr1.g01206.t1|AUGUSTUS|ID=file_1_file_1_g31022.t1	AT4G35740	RecQl3	DEAD/DEAH box RNA helicase family protein [Source:NCBI gene (formerly Entrezgene);Acc:829727]	77.4	305	4e-139	491.5
	PadryCtg1015.g31119.t1|AUGUSTUS|ID=file_1_file_1_g1069.t1	AT1G06060	AT1G06060	LisH and RanBPM domains containing protein [Source:NCBI gene (formerly Entrezgene);Acc:837115]	42.5	212	5.6e-38	154.5
	PadryChr1.g01207.t1|AUGUSTUS|ID=file_1_file_1_g31023.t1	AT2G26270	AT2G26270	BRCT domain DNA repair protein [Source:NCBI gene (formerly Entrezgene);Acc:817167]	53	453	1.3e-123	440.7
	PadryChr1.g01208.t1|AUGUSTUS|ID=file_1_file_1_g31024.t1	AT2G26280	CID7	CTC-interacting domain 7 [Source:NCBI gene (formerly Entrezgene);Acc:817168]	56.7	568	9.3e-168	587.4
	PadryChr1.g03150.t1|AUGUSTUS|ID=file_1_file_1_g32824.t1	AT3G51740	IMK2	inflorescence meristem receptor-like kinase 2 [Source:NCBI gene (formerly Entrezgene);Acc:824337]	82.1	769	9.4e-140	495
	PadryChr1.g01209.t1|AUGUSTUS|ID=file_1_file_1_g31025.t1	AT5G20570	RBX1	RING-box 1 [Source:NCBI gene (formerly Entrezgene);Acc:832179]	73.9	142	7.4e-59	223.4
	PadryChr12.g25145.t1|AUGUSTUS|ID=file_1_file_1_g12149.t1	AT1G06070	AT1G06070	Basic-leucine zipper (bZIP) transcription factor family protein [Source:NCBI gene (formerly Entrezgene);Acc:837116]	57.9	349	4.1e-91	332.4
	PadryChr1.g01210.t1|AUGUSTUS|ID=file_1_file_1_g31026.t1	AT2G05940	RIPK	Protein kinase superfamily protein [Source:NCBI gene (formerly Entrezgene);Acc:815147]	72.1	377	2.6e-155	545.8
	PadryChr1.g01211.t1|AUGUSTUS|ID=file_1_file_1_g31027.t1	AT2G06000	AT2G06000	Pentatricopeptide repeat (PPR) superfamily protein [Source:NCBI gene (formerly Entrezgene);Acc:815153]	39.4	160	2e-24	111.3
	PadryChr5.g11591.t1|AUGUSTUS|ID=file_1_file_1_g22399.t1	AT1G06110	SKIP16	SKP1/ASK-interacting protein 16 [Source:NCBI gene (formerly Entrezgene);Acc:837120]	50	436	3.9e-122	435.3
	PadryChr1.g01212.t1|AUGUSTUS|ID=file_1_file_1_g31028.t1	AT4G33200	XI-I	myosin [Source:NCBI gene (formerly Entrezgene);Acc:829456]	72	1531	0	1786.5
	PadryChr5.g11592.t1|GeneMark.hmm|ID=file_1_file_2_16241_t	AT1G06110	SKIP16	SKP1/ASK-interacting protein 16 [Source:NCBI gene (formerly Entrezgene);Acc:837120]	58	414	1e-142	503.8
	PadryChr1.g01213.t1|AUGUSTUS|ID=file_1_file_1_g31029.t1	AT4G33210	SLOMO	F-box family protein [Source:NCBI gene (formerly Entrezgene);Acc:829457]	49.5	915	1.2e-98	358.6
	PadryChr9.g20066.t1|AUGUSTUS|ID=file_1_file_1_g17591.t1	AT1G06110	SKIP16	SKP1/ASK-interacting protein 16 [Source:NCBI gene (formerly Entrezgene);Acc:837120]	32.5	114	1.7e-06	50.4
	PadryChr1.g01214.t1|AUGUSTUS|ID=file_1_file_1_g31030.t1	AT5G35560	AT5G35560	DENN (AEX-3) domain-containing protein [Source:NCBI gene (formerly Entrezgene);Acc:833521]	59.6	804	2.1e-256	882.5
	PadryChr1.g01216.t1|AUGUSTUS|ID=file_1_file_1_g31032.t1	AT3G52300	ATPQ	ATP synthase D chain [Source:NCBI gene (formerly Entrezgene);Acc:824395]	75.7	169	4.6e-70	261.2
	PadryChr2.g03608.t1|AUGUSTUS|ID=file_1_file_1_g8293.t1	AT1G06130	GLX2-4	glyoxalase 2-4 [Source:NCBI gene (formerly Entrezgene);Acc:837122]	68.6	325	2.1e-132	469.2
	PadryChr1.g01217.t1|AUGUSTUS|ID=file_1_file_1_g31033.t1	AT4G38620	MYB4	myb domain protein 4 [Source:NCBI gene (formerly Entrezgene);Acc:830018]	59.7	134	4.8e-43	172.2
	PadryChr1.g01218.t1|AUGUSTUS|ID=file_1_file_1_g31034.t1	AT5G35550	TT2	Duplicated homeodomain-like superfamily protein [Source:NCBI gene (formerly Entrezgene);Acc:833520]	58.9	129	5.8e-37	151.8
	PadryChr2.g03924.t1|AUGUSTUS|ID=file_1_file_1_g8580.t1	AT1G06140	MEF3	Pentatricopeptide repeat (PPR) superfamily protein [Source:NCBI gene (formerly Entrezgene);Acc:837123]	49.5	553	1.3e-164	577
	PadryChr1.g01219.t1|AUGUSTUS|ID=file_1_file_1_g31035.t1	AT1G17455	ELF4-L4	ELF4-like 4 [Source:NCBI gene (formerly Entrezgene);Acc:838318]	64.9	114	1.6e-35	146.4
	PadryChr1.g01220.t1|AUGUSTUS|ID=file_1_file_1_g31036.t1	AT5G21430	NdhU	Chaperone DnaJ-domain superfamily protein [Source:NCBI gene (formerly Entrezgene);Acc:832247]	59.4	128	2e-38	156.8
	PadryChr12.g24581.t1|AUGUSTUS|ID=file_1_file_1_g11613.t1	AT1G06150	EMB1444	basic helix loop helix (bHLH) DNA-binding superfamily protein [Source:NCBI gene (formerly Entrezgene);Acc:6241227]	64.5	538	4.6e-109	392.5
	PadryChr1.g01221.t1|AUGUSTUS|ID=file_1_file_1_g31037.t1	AT2G06520	PSBX	photosystem II subunit X [Source:NCBI gene (formerly Entrezgene);Acc:815210]	48.5	101	1.1e-15	80.1
	PadryCtg754.g29855.t1|AUGUSTUS|ID=file_1_file_1_g17021.t1	AT1G06150	EMB1444	basic helix loop helix (bHLH) DNA-binding superfamily protein [Source:NCBI gene (formerly Entrezgene);Acc:6241227]	38.6	769	1.8e-115	414.1
	PadryChr1.g01222.t1|AUGUSTUS|ID=file_1_file_1_g31038.t1	AT5G35530	AT5G35530	Ribosomal protein S3 family protein [Source:NCBI gene (formerly Entrezgene);Acc:833518]	87.3	228	2.3e-112	402.1
	PadryChr1.g01223.t1|AUGUSTUS|ID=file_1_file_1_g31039.t1	AT1G72640	AT1G72640	NAD(P)-binding Rossmann-fold superfamily protein [Source:NCBI gene (formerly Entrezgene);Acc:843596]	58.5	287	3.4e-87	318.9
	PadryChr1.g01224.t1|AUGUSTUS|ID=file_1_file_1_g31040.t1	AT5G12080	MSL10	mechanosensitive channel of small conductance-like 10 [Source:NCBI gene (formerly Entrezgene);Acc:831081]	54.3	693	1.6e-194	676.8
	PadryChr7.g16383.t1|AUGUSTUS|ID=file_1_file_1_g28178.t1	AT1G16220	AT1G16220	Protein phosphatase 2C family protein [Source:NCBI gene (formerly Entrezgene);Acc:838190]	60.6	472	1.6e-158	556.6
	PadryChr1.g01227.t1|AUGUSTUS|ID=file_1_file_1_g31043.t1	AT5G12080	MSL10	mechanosensitive channel of small conductance-like 10 [Source:NCBI gene (formerly Entrezgene);Acc:831081]	52.4	657	1.7e-183	640.2
	PadryChr9.g20966.t1|AUGUSTUS|ID=file_1_file_1_g18401.t1	AT1G16220	AT1G16220	Protein phosphatase 2C family protein [Source:NCBI gene (formerly Entrezgene);Acc:838190]	61.3	457	3.4e-150	529.6
	PadryChr1.g01228.t1|GeneMark.hmm|ID=file_1_file_2_5891_t	AT3G14810	MSL5	mechanosensitive channel of small conductance-like 5 [Source:NCBI gene (formerly Entrezgene);Acc:820710]	57.3	213	4.6e-67	251.5
	PadryChr2.g05030.t1|AUGUSTUS|ID=file_1_file_1_g9611.t1	AT1G06190	RHON1	Rho termination factor [Source:NCBI gene (formerly Entrezgene);Acc:837128]	37.4	422	2e-41	167.2
	PadryChr1.g01229.t1|AUGUSTUS|ID=file_1_file_1_g31044.t1	AT5G13640	PDAT	phospholipid:diacylglycerol acyltransferase [Source:NCBI gene (formerly Entrezgene);Acc:831208]	68.1	640	8e-262	900.2
	PadryChr1.g01230.t1|AUGUSTUS|ID=file_1_file_1_g31045.t1	AT2G01970	AT2G01970	Endomembrane protein 70 protein family [Source:NCBI gene (formerly Entrezgene);Acc:814728]	54.8	385	6.2e-101	365.5
	PadryChr7.g15939.t1|AUGUSTUS|ID=file_1_file_1_g27775.t1	AT1G80660	HA9	H[+]-ATPase 9 [Source:NCBI gene (formerly Entrezgene);Acc:844405]	62.8	954	0	1128.2
	PadryChr1.g01231.t1|AUGUSTUS|ID=file_1_file_1_g31046.t1	AT1G54200	AT1G54200	DNA mismatch repair Msh6-like protein [Source:NCBI gene (formerly Entrezgene);Acc:841860]	32.2	370	4e-30	129.4
	PadryCtg282.g27094.t1|AUGUSTUS|ID=file_1_file_1_g16321.t1	AT1G06200	AT1G06200	Peptidase S24/S26A/S26B/S26C family protein [Source:NCBI gene (formerly Entrezgene);Acc:837129]	67.1	146	2.1e-55	212.2
	PadryChr1.g01232.t1|AUGUSTUS|ID=file_1_file_1_g31047.t1	AT4G12070	AT4G12070		24.4	422	1.1e-17	88.2
	PadryChr1.g01233.t1|AUGUSTUS|ID=file_1_file_1_g31048.t1	AT2G32900	ATZW10	centromere/kinetochore protein, putative (ZW10) [Source:NCBI gene (formerly Entrezgene);Acc:817851]	53	756	2.5e-216	749.2
	PadryChr1.g03145.t1|AUGUSTUS|ID=file_1_file_1_g32819.t1	AT5G01710	AT5G01710	methyltransferase [Source:NCBI gene (formerly Entrezgene);Acc:831693]	55.7	508	1.2e-161	567
	PadryChr1.g01234.t1|GeneMark.hmm|ID=file_1_file_2_5900_t	AT2G32900	ATZW10	centromere/kinetochore protein, putative (ZW10) [Source:NCBI gene (formerly Entrezgene);Acc:817851]	60.5	200	4.6e-64	241.5
	PadryChr9.g21278.t1|AUGUSTUS|ID=file_1_file_1_g18684.t1	AT1G06210	AT1G06210	ENTH/VHS/GAT family protein [Source:NCBI gene (formerly Entrezgene);Acc:837130]	53	317	1e-82	304.3
	PadryChr1.g01235.t1|AUGUSTUS|ID=file_1_file_1_g31049.t1	AT3G13990	AT3G13990	dentin sialophosphoprotein, putative (DUF1296) [Source:NCBI gene (formerly Entrezgene);Acc:820613]	41.9	843	1.2e-133	475.3
	PadryChr1.g01236.t1|GeneMark.hmm|ID=file_1_file_2_5902_t	AT1G54180	BRX-LIKE3	BREVIS RADIX-like 3 [Source:NCBI gene (formerly Entrezgene);Acc:841858]	59.1	176	8.7e-48	187.2
	PadryChr1.g03143.t1|AUGUSTUS|ID=file_1_file_1_g32817.t1	AT2G38470	WRKY33	WRKY DNA-binding protein 33 [Source:NCBI gene (formerly Entrezgene);Acc:818429]	61.1	262	1.4e-82	304.3
	PadryChr1.g01238.t1|AUGUSTUS|ID=file_1_file_1_g31051.t1	AT3G53260	PAL2	phenylalanine ammonia-lyase 2 [Source:NCBI gene (formerly Entrezgene);Acc:824493]	61.6	705	1.9e-243	839.3
	PadryChr1.g01239.t1|AUGUSTUS|ID=file_1_file_1_g31052.t1
	PadryChr6.g14694.t1|AUGUSTUS|ID=file_1_file_1_g20581.t1	AT1G06230	GTE4	global transcription factor group E4 [Source:NCBI gene (formerly Entrezgene);Acc:837133]	53.1	420	9.7e-110	394.8
	PadryChr1.g01240.t1|AUGUSTUS|ID=file_1_file_1_g31053.t1	AT1G72830	NF-YA3	nuclear factor Y, subunit A3 [Source:NCBI gene (formerly Entrezgene);Acc:843614]	39.3	346	1.9e-43	173.7
	PadryChr8.g18697.t1|AUGUSTUS|ID=file_1_file_1_g14475.t1	AT1G06230	GTE4	global transcription factor group E4 [Source:NCBI gene (formerly Entrezgene);Acc:837133]	51.3	421	3.1e-103	373.2
	PadryChr1.g01241.t1|AUGUSTUS|ID=file_1_file_1_g31054.t1	AT1G09590	AT1G09590	Translation protein SH3-like family protein [Source:NCBI gene (formerly Entrezgene);Acc:837486]	83.8	148	4.5e-73	271.2
	PadryChr1.g01242.t1|GeneMark.hmm|ID=file_1_file_2_5911_t	AT1G09590	AT1G09590	Translation protein SH3-like family protein [Source:NCBI gene (formerly Entrezgene);Acc:837486]	85.4	164	9.2e-84	306.6
	PadryChr1.g01243.t1|AUGUSTUS|ID=file_1_file_1_g31055.t1	AT3G58070	GIS	C2H2 and C2HC zinc fingers superfamily protein [Source:NCBI gene (formerly Entrezgene);Acc:824976]	43.2	264	2.4e-24	109.8
	PadryChr1.g01244.t1|AUGUSTUS|ID=file_1_file_1_g31056.t1	AT1G59720	CRR28	Tetratricopeptide repeat (TPR)-like superfamily protein [Source:NCBI gene (formerly Entrezgene);Acc:842263]	39.1	471	7.9e-88	321.6
	PadryChr5.g11085.t1|AUGUSTUS|ID=file_1_file_1_g21933.t1	AT1G06290	ACX3	acyl-CoA oxidase 3 [Source:NCBI gene (formerly Entrezgene);Acc:837140]	71.6	672	1.4e-295	1012.3
	PadryChr1.g01245.t1|AUGUSTUS|ID=file_1_file_1_g31057.t1	AT2G44310			47.1	136	1.6e-27	119.4
	PadryChr1.g01246.t1|AUGUSTUS|ID=file_1_file_1_g31058.t1	AT3G58050	AT3G58050		39.4	939	8.4e-105	379
	PadryChr1.g01247.t1|GeneMark.hmm|ID=file_1_file_2_5915_t	AT3G58050	AT3G58050		46.7	1318	4.2e-237	818.9
	PadryChr1.g03140.t1|AUGUSTUS|ID=file_1_file_1_g32815.t1	AT2G40410	AtCaN2	Ca(2+)-dependent nuclease family protein [Source:NCBI gene (formerly Entrezgene);Acc:818634]	63.4	336	2.3e-124	442.6
	PadryChr1.g01248.t1|AUGUSTUS|ID=file_1_file_1_g31059.t1
	PadryChr1.g01249.t1|AUGUSTUS|ID=file_1_file_1_g31060.t1	AT5G04260	WCRKC2	WCRKC thioredoxin 2 [Source:NCBI gene (formerly Entrezgene);Acc:830305]	63	108	5.3e-38	154.1
	PadryChr6.g14752.t1|AUGUSTUS|ID=file_1_file_1_g20633.t1	AT1G06390	GSK1	GSK3/SHAGGY-like protein kinase 1 [Source:NCBI gene (formerly Entrezgene);Acc:837150]	80.2	404	8.3e-185	643.7
	PadryChr1.g01250.t1|AUGUSTUS|ID=file_1_file_1_g31061.t1	AT3G45240	GRIK1	geminivirus rep interacting kinase 1 [Source:NCBI gene (formerly Entrezgene);Acc:823660]	67	294	1.4e-117	419.9
	PadryChr8.g18667.t1|AUGUSTUS|ID=file_1_file_1_g14447.t1	AT1G06390	GSK1	GSK3/SHAGGY-like protein kinase 1 [Source:NCBI gene (formerly Entrezgene);Acc:837150]	89.7	351	1e-188	656.4
	PadryChr1.g01252.t1|AUGUSTUS|ID=file_1_file_1_g31063.t1	AT2G32980	AUG2	HAUS augmin-like complex subunit [Source:NCBI gene (formerly Entrezgene);Acc:817860]	74	258	3.1e-103	372.1
	PadryChr1.g01253.t1|AUGUSTUS|ID=file_1_file_1_g31064.t1	AT2G32840	AT2G32840	proline-rich family protein [Source:NCBI gene (formerly Entrezgene);Acc:817845]	37	238	1.1e-23	107.8
	PadryChr1.g03135.t1|AUGUSTUS|ID=file_1_file_1_g32811.t1	AT2G38440	SCAR2	SCAR homolog 2 [Source:NCBI gene (formerly Entrezgene);Acc:818425]	37.4	604	3.2e-85	313.9
	PadryChr1.g01254.t1|AUGUSTUS|ID=file_1_file_1_g31065.t1	AT3G12060	TBL1	trichome birefringence-like protein (DUF828) [Source:NCBI gene (formerly Entrezgene);Acc:820380]	71.7	322	1e-144	511.1
	PadryChr12.g25664.t1|AUGUSTUS|ID=file_1_file_1_g12627.t1	AT1G06410	TPS7	trehalose-phosphatase/synthase 7 [Source:NCBI gene (formerly Entrezgene);Acc:837152]	75.8	844	0	1345.1
	PadryChr1.g01255.t1|GeneMark.hmm|ID=file_1_file_2_5922_t	AT5G06700	AT5G06700	trichome birefringence-like protein (DUF828) [Source:NCBI gene (formerly Entrezgene);Acc:830559]	70.4	358	5.4e-162	568.5
	PadryChr5.g11227.t1|AUGUSTUS|ID=file_1_file_1_g22060.t1	AT1G06410	TPS7	trehalose-phosphatase/synthase 7 [Source:NCBI gene (formerly Entrezgene);Acc:837152]	75.8	848	0	1340.9
	PadryChr1.g01256.t1|AUGUSTUS|ID=file_1_file_1_g31066.t1	AT3G58030	AT3G58030	RING/U-box superfamily protein [Source:NCBI gene (formerly Entrezgene);Acc:824972]	41.5	164	1.1e-24	111.7
	PadryChr1.g01257.t1|AUGUSTUS|ID=file_1_file_1_g31067.t1	AT5G19890	AT5G19890	Peroxidase superfamily protein [Source:NCBI gene (formerly Entrezgene);Acc:832111]	64.8	318	1.6e-111	399.8
	PadryChr1.g01258.t1|AUGUSTUS|ID=file_1_file_1_g31068.t1	AT3G17700	CNBT1	cyclic nucleotide-binding transporter 1 [Source:NCBI gene (formerly Entrezgene);Acc:821037]	60.9	717	2.5e-252	869
	PadryChr1.g03125.t1|AUGUSTUS|ID=file_1_file_1_g32801.t1	AT3G56190	ALPHA-SNAP2	alpha-soluble NSF attachment protein 2 [Source:NCBI gene (formerly Entrezgene);Acc:824785]	60.2	289	4.8e-59	225.3
	PadryChr1.g01259.t1|GeneMark.hmm|ID=file_1_file_2_5925_t	AT3G17700	CNBT1	cyclic nucleotide-binding transporter 1 [Source:NCBI gene (formerly Entrezgene);Acc:821037]	67	209	6.1e-78	287.7
	PadryCtg242.g26894.t1|AUGUSTUS|ID=file_1_file_1_g33566.t1	AT3G56190	ALPHA-SNAP2	alpha-soluble NSF attachment protein 2 [Source:NCBI gene (formerly Entrezgene);Acc:824785]	49.7	199	1.8e-45	180.3
	PadryChr1.g01260.t1|AUGUSTUS|ID=file_1_file_1_g31069.t1
	PadryChr5.g11235.t1|AUGUSTUS|ID=file_1_file_1_g22068.t1	AT1G06460	ACD32.1	alpha-crystallin domain 32.1 [Source:NCBI gene (formerly Entrezgene);Acc:837158]	54.9	102	8.1e-29	124
	PadryChr1.g01261.t1|AUGUSTUS|ID=file_1_file_1_g31070.t1	AT1G65950	AT1G65950	Protein kinase superfamily protein [Source:NCBI gene (formerly Entrezgene);Acc:842907]	63.4	462	8.1e-167	584.3
	PadryChr1.g01262.t1|AUGUSTUS|ID=file_1_file_1_g31071.t1	AT2G01990	AT2G01990	XRI1-like protein [Source:NCBI gene (formerly Entrezgene);Acc:814730]	42.9	226	3.9e-36	149.1
	PadryChr12.g25653.t1|AUGUSTUS|ID=file_1_file_1_g12617.t1	AT1G06470	AT1G06470	Nucleotide/sugar transporter family protein [Source:NCBI gene (formerly Entrezgene);Acc:837159]	64.9	388	4.2e-128	456.1
	PadryChr1.g01263.t1|GeneMark.hmm|ID=file_1_file_2_5934_t	AT2G01990	AT2G01990	XRI1-like protein [Source:NCBI gene (formerly Entrezgene);Acc:814730]	42.9	226	4.5e-36	148.7
	PadryChr6.g14771.t1|AUGUSTUS|ID=file_1_file_1_g20650.t1	AT1G06470	AT1G06470	Nucleotide/sugar transporter family protein [Source:NCBI gene (formerly Entrezgene);Acc:837159]	58.8	403	5.6e-120	428.3
	PadryChr1.g01264.t1|AUGUSTUS|ID=file_1_file_1_g31072.t1	AT1G73450	AT1G73450	Protein kinase superfamily protein [Source:NCBI gene (formerly Entrezgene);Acc:843680]	50.4	1132	7.9e-288	987.3
	PadryChr1.g01265.t1|AUGUSTUS|ID=file_1_file_1_g31073.t1	AT1G59950	AT1G59950	NAD(P)-linked oxidoreductase superfamily protein [Source:NCBI gene (formerly Entrezgene);Acc:842289]	45.4	335	4.9e-76	282
	PadryChr12.g25849.t1|AUGUSTUS|ID=file_1_file_1_g12795.t1	AT1G06490	CalS7	glucan synthase-like 7 [Source:NCBI gene (formerly Entrezgene);Acc:837160]	62.5	1933	0	2386.7
	PadryChr1.g01266.t1|AUGUSTUS|ID=file_1_file_1_g31074.t1	AT1G68130	IDD14	indeterminate(ID)-domain 14 [Source:NCBI gene (formerly Entrezgene);Acc:843141]	89.6	163	3.2e-87	319.7
	PadryChr12.g25862.t1|AUGUSTUS|ID=file_1_file_1_g12807.t1	AT1G06490	CalS7	glucan synthase-like 7 [Source:NCBI gene (formerly Entrezgene);Acc:837160]	47.4	346	4e-73	273.1
	PadryChr1.g01267.t1|AUGUSTUS|ID=file_1_file_1_g31075.t1	AT2G01930	BPC1	basic pentacysteine1 [Source:NCBI gene (formerly Entrezgene);Acc:814724]	46.8	267	1.3e-55	213.8
	PadryChr1.g01268.t1|AUGUSTUS|ID=file_1_file_1_g31076.t1	AT1G25240	AT1G25240	ENTH/VHS/GAT family protein [Source:NCBI gene (formerly Entrezgene);Acc:839107]	39.9	346	3e-63	239.6
	PadryChr8.g18485.t1|AUGUSTUS|ID=file_1_file_1_g14268.t1	AT1G06500	AT1G06500		32.9	149	3.7e-14	75.9
	PadryChr1.g01269.t1|AUGUSTUS|ID=file_1_file_1_g31077.t1	AT3G43810	CAM7	calmodulin 7 [Source:NCBI gene (formerly Entrezgene);Acc:823492]	94.6	129	3e-38	155.6
	PadryChr1.g01270.t1|AUGUSTUS|ID=file_1_file_1_g31078.t1	AT1G68100	IAR1	ZIP metal ion transporter family [Source:NCBI gene (formerly Entrezgene);Acc:843138]	61.3	377	8e-83	304.7
	PadryChr1.g01271.t1|AUGUSTUS|ID=file_1_file_1_g31079.t1	AT2G01910	ATMAP65-6	Microtubule associated protein (MAP65/ASE1) family protein [Source:NCBI gene (formerly Entrezgene);Acc:814722]	63.7	581	4.6e-199	691.4
	PadryChr1.g01272.t1|AUGUSTUS|ID=file_1_file_1_g31080.t1	AT1G68090	ANN5	annexin 5 [Source:NCBI gene (formerly Entrezgene);Acc:843137]	38.4	333	6.3e-58	222.6
	PadryChr1.g01273.t1|AUGUSTUS|ID=file_1_file_1_g31081.t1	AT1G32230	RCD1	WWE protein-protein interaction domain protein family [Source:NCBI gene (formerly Entrezgene);Acc:840115]	31.7	527	3.8e-70	263.1
	PadryChr5.g11265.t1|AUGUSTUS|ID=file_1_file_1_g22094.t1	AT1G06550	AT1G06550	ATP-dependent caseinolytic (Clp) protease/crotonase family protein [Source:NCBI gene (formerly Entrezgene);Acc:837166]	69.2	383	2.7e-144	509.6
	PadryChr1.g01274.t1|GeneMark.hmm|ID=file_1_file_2_5945_t	AT1G32230	RCD1	WWE protein-protein interaction domain protein family [Source:NCBI gene (formerly Entrezgene);Acc:840115]	32.3	399	1.4e-54	211.1
	PadryChr1.g01277.t1|AUGUSTUS|ID=file_1_file_1_g31084.t1	AT1G59950	AT1G59950	NAD(P)-linked oxidoreductase superfamily protein [Source:NCBI gene (formerly Entrezgene);Acc:842289]	48.5	204	1.6e-45	179.9
	PadryChr1.g01278.t1|AUGUSTUS|ID=file_1_file_1_g31085.t1	AT2G35510	SRO1	similar to RCD one 1 [Source:NCBI gene (formerly Entrezgene);Acc:818116]	30.2	265	3.6e-29	126.7
	PadryCtg652.g29091.t1|AUGUSTUS|ID=file_1_file_1_g15996.t1	AT3G08860	PYD4	PYRIMIDINE 4 [Source:NCBI gene (formerly Entrezgene);Acc:820034]	73.4	481	5.3e-217	750.7
	PadryChr1.g01279.t1|GeneMark.hmm|ID=file_1_file_2_5951_t	AT5G16560	KAN	Homeodomain-like superfamily protein [Source:NCBI gene (formerly Entrezgene);Acc:831518]	53	166	1.5e-35	147.5
	PadryChr6.g15428.t1|GeneMark.hmm|ID=file_1_file_2_19993_t	AT1G06570	PDS1	4-hydroxyphenylpyruvate dioxygenase [Source:NCBI gene (formerly Entrezgene);Acc:837168]	67.4	433	8.6e-164	573.9
	PadryChr1.g01280.t1|AUGUSTUS|ID=file_1_file_1_g31086.t1	AT5G16560	KAN	Homeodomain-like superfamily protein [Source:NCBI gene (formerly Entrezgene);Acc:831518]	53	166	2.6e-35	146.7
	PadryChr1.g01281.t1|AUGUSTUS|ID=file_1_file_1_g31087.t1	AT1G25230	AT1G25230	Calcineurin-like metallo-phosphoesterase superfamily protein [Source:NCBI gene (formerly Entrezgene);Acc:839105]	64.4	323	1.7e-121	433
	PadryChr1.g01282.t1|AUGUSTUS|ID=file_1_file_1_g31088.t1	AT1G68080	AT1G68080	2-oxoglutarate (2OG) and Fe(II)-dependent oxygenase superfamily protein [Source:NCBI gene (formerly Entrezgene);Acc:843136]	38.6	132	5e-19	91.3
	PadryCtg652.g29093.t1|AUGUSTUS|ID=file_1_file_1_g15998.t1	AT2G40435	AT2G40435	transcription factor SCREAM-like protein [Source:NCBI gene (formerly Entrezgene);Acc:818637]	57.4	155	3.5e-40	161.8
	PadryChr1.g01283.t1|AUGUSTUS|ID=file_1_file_1_g31089.t1	AT1G14710	AT1G14710	hydroxyproline-rich glycoprotein family protein [Source:NCBI gene (formerly Entrezgene);Acc:838036]	40.4	639	2.7e-113	407.1
	PadryChr1.g01284.t1|GeneMark.hmm|ID=file_1_file_2_5955_t	AT1G14710	AT1G14710	hydroxyproline-rich glycoprotein family protein [Source:NCBI gene (formerly Entrezgene);Acc:838036]	35.2	321	3.5e-42	169.5
	PadryChr1.g01286.t1|AUGUSTUS|ID=file_1_file_1_g31091.t1	AT1G14730	AT1G14730	Cytochrome b561/ferric reductase transmembrane protein family [Source:NCBI gene (formerly Entrezgene);Acc:838038]	45.4	205	7e-50	194.5
	PadryChr5.g13592.t1|AUGUSTUS|ID=file_1_file_1_g24231.t1	AT1G06680	PSBP-1	photosystem II subunit P-1 [Source:NCBI gene (formerly Entrezgene);Acc:837178]	73.5	268	1.5e-107	386.3
	PadryChr1.g01287.t1|AUGUSTUS|ID=file_1_file_1_g31092.t1	AT1G14740	TTA1	class I heat shock protein, putative (DUF1423) [Source:NCBI gene (formerly Entrezgene);Acc:838039]	44.6	813	3.2e-153	539.7
	PadryChr1.g01288.t1|AUGUSTUS|ID=file_1_file_1_g31093.t1	AT1G66140	ZFP4	zinc finger protein 4 [Source:NCBI gene (formerly Entrezgene);Acc:842928]	49.2	179	1.1e-32	137.5
	PadryChr5.g13589.t1|AUGUSTUS|ID=file_1_file_1_g24228.t1	AT1G06690	AT1G06690	NAD(P)-linked oxidoreductase superfamily protein [Source:NCBI gene (formerly Entrezgene);Acc:837179]	77.7	300	4e-137	485
	PadryChr1.g01289.t1|AUGUSTUS|ID=file_1_file_1_g31094.t1	AT1G32150	bZIP68	basic region/leucine zipper transcription factor 68 [Source:NCBI gene (formerly Entrezgene);Acc:840107]	54.4	316	1.2e-48	191.4
	PadryChr1.g01290.t1|AUGUSTUS|ID=file_1_file_1_g31095.t1	AT5G37490	AT5G37490	ARM repeat superfamily protein [Source:NCBI gene (formerly Entrezgene);Acc:833727]	44.2	430	4e-97	352.4
	PadryChr12.g25074.t1|AUGUSTUS|ID=file_1_file_1_g12083.t1	AT1G06700	AT1G06700	Protein kinase superfamily protein [Source:NCBI gene (formerly Entrezgene);Acc:837180]	78.5	363	4.1e-164	574.7
	PadryChr1.g01292.t1|AUGUSTUS|ID=file_1_file_1_g31097.t1	AT3G17780	AT3G17780	B-cell receptor-associated-like protein [Source:NCBI gene (formerly Entrezgene);Acc:821046]	65.6	128	1.7e-48	189.1
	PadryChr1.g01294.t1|AUGUSTUS|ID=file_1_file_1_g31099.t1	AT3G17810	PYD1	pyrimidine 1 [Source:NCBI gene (formerly Entrezgene);Acc:821049]	81.7	405	1e-195	679.9
	PadryChr9.g20243.t1|AUGUSTUS|ID=file_1_file_1_g17757.t1	AT1G06720	AT1G06720	P-loop containing nucleoside triphosphate hydrolases superfamily protein [Source:NCBI gene (formerly Entrezgene);Acc:837182]	56.6	1160	0	1208.7
	PadryChr1.g01295.t1|AUGUSTUS|ID=file_1_file_1_g31100.t1	AT5G37510	EMB1467	NADH-ubiquinone dehydrogenase [Source:NCBI gene (formerly Entrezgene);Acc:833729]	77.7	746	0	1183.7
	PadryChr1.g01296.t1|AUGUSTUS|ID=file_1_file_1_g31101.t1	AT1G68020	ATTPS6	UDP-Glycosyltransferase / trehalose-phosphatase family protein [Source:NCBI gene (formerly Entrezgene);Acc:843130]	73.1	863	0	1276.5
	PadryCtg587.g28691.t1|AUGUSTUS|ID=file_1_file_1_g7829.t1	AT5G58380	SIP1	SOS3-interacting protein 1 [Source:NCBI gene (formerly Entrezgene);Acc:835951]	73.8	282	1.6e-126	449.5
	PadryChr1.g01297.t1|AUGUSTUS|ID=file_1_file_1_g31102.t1	AT1G14820	AT1G14820	Sec14p-like phosphatidylinositol transfer family protein [Source:NCBI gene (formerly Entrezgene);Acc:838047]	65.4	237	6.3e-84	307.8
	PadryChr6.g14494.t1|AUGUSTUS|ID=file_1_file_1_g20388.t1	AT1G06730	AT1G06730	pfkB-like carbohydrate kinase family protein [Source:NCBI gene (formerly Entrezgene);Acc:837184]	52	442	6.5e-116	414.8
	PadryChr1.g01299.t1|AUGUSTUS|ID=file_1_file_1_g31104.t1	AT1G14830	DL1C	DYNAMIN-like 1C [Source:NCBI gene (formerly Entrezgene);Acc:838048]	73	614	1.2e-254	877.1
	PadryChr6.g14502.t1|AUGUSTUS|ID=file_1_file_1_g20395.t1	AT1G06750	AT1G06750	P-loop containing nucleoside triphosphate hydrolases superfamily protein [Source:NCBI gene (formerly Entrezgene);Acc:837186]	65.9	502	2.1e-190	662.5
	PadryChr1.g01300.t1|AUGUSTUS|ID=file_1_file_1_g31105.t1	AT2G01690	AT2G01690	ARM repeat superfamily protein [Source:NCBI gene (formerly Entrezgene);Acc:814698]	73.5	686	5e-280	960.7
	PadryChr8.g18834.t1|AUGUSTUS|ID=file_1_file_1_g14601.t1	AT1G06750	AT1G06750	P-loop containing nucleoside triphosphate hydrolases superfamily protein [Source:NCBI gene (formerly Entrezgene);Acc:837186]	66.7	453	3.4e-176	615.1
	PadryChr1.g01301.t1|AUGUSTUS|ID=file_1_file_1_g31106.t1	AT5G37600	GSR 1		89.6	356	1.4e-201	699.1
	PadryChr1.g01302.t1|AUGUSTUS|ID=file_1_file_1_g31107.t1	AT1G24620	AT1G24620	EF hand calcium-binding protein family [Source:NCBI gene (formerly Entrezgene);Acc:839076]	60.9	151	4.2e-48	188.3
	PadryChr9.g21257.t1|AUGUSTUS|ID=file_1_file_1_g18664.t1	AT2G40540	KT2	potassium transporter 2 [Source:NCBI gene (formerly Entrezgene);Acc:818649]	48.2	759	1.1e-204	710.7
	PadryChr1.g01303.t1|AUGUSTUS|ID=file_1_file_1_g31108.t1	AT4G33990	EMB2758	Tetratricopeptide repeat (TPR)-like superfamily protein [Source:NCBI gene (formerly Entrezgene);Acc:829546]	32.8	494	1.5e-74	277.7
	PadryChr8.g18417.t1|AUGUSTUS|ID=file_1_file_1_g14201.t1	AT1G06780	GAUT6	galacturonosyltransferase 6 [Source:NCBI gene (formerly Entrezgene);Acc:837189]	29	259	2.3e-16	83.2
	PadryChr1.g01304.t1|AUGUSTUS|ID=file_1_file_1_g31109.t1	AT3G17830	AT3G17830	Molecular chaperone Hsp40/DnaJ family protein [Source:NCBI gene (formerly Entrezgene);Acc:821051]	54.9	439	2.1e-123	439.9
	PadryChr9.g20136.t1|GeneMark.hmm|ID=file_1_file_2_24628_t	AT1G06780	GAUT6	galacturonosyltransferase 6 [Source:NCBI gene (formerly Entrezgene);Acc:837189]	51.3	433	1.8e-123	439.9
	PadryChr1.g01305.t1|AUGUSTUS|ID=file_1_file_1_g31110.t1	AT3G09100	AT3G09100	mRNA capping enzyme family protein [Source:NCBI gene (formerly Entrezgene);Acc:820064]	58.5	679	3e-234	808.5
	PadryChr1.g01306.t1|AUGUSTUS|ID=file_1_file_1_g31111.t1	AT5G37720	ALY4	ALWAYS EARLY 4 [Source:NCBI gene (formerly Entrezgene);Acc:833750]	55.5	245	9.2e-49	191
	PadryChr1.g01307.t1|AUGUSTUS|ID=file_1_file_1_g31112.t1	AT1G23220	AT1G23220	Dynein light chain type 1 family protein [Source:NCBI gene (formerly Entrezgene);Acc:838931]	74.8	127	1.2e-46	183
	PadryChr1.g01308.t1|AUGUSTUS|ID=file_1_file_1_g31113.t1	AT2G01630	AT2G01630	O-Glycosyl hydrolases family 17 protein [Source:NCBI gene (formerly Entrezgene);Acc:814692]	71.6	464	7.2e-193	670.6
	PadryChr1.g02274.t1|AUGUSTUS|ID=file_1_file_1_g32015.t1	AT3G56340	AT3G56340	Ribosomal protein S26e family protein [Source:NCBI gene (formerly Entrezgene);Acc:824801]	84.6	123	8.4e-53	203.4
	PadryChr1.g01309.t1|GeneMark.hmm|ID=file_1_file_2_5979_t	AT2G01630	AT2G01630	O-Glycosyl hydrolases family 17 protein [Source:NCBI gene (formerly Entrezgene);Acc:814692]	72.1	445	1.5e-187	652.9
	PadryChr7.g16805.t1|AUGUSTUS|ID=file_1_file_1_g28576.t1	AT1G06820	CRTISO	carotenoid isomerase [Source:NCBI gene (formerly Entrezgene);Acc:837193]	84.9	524	4.5e-269	924.1
	PadryChr1.g01310.t1|AUGUSTUS|ID=file_1_file_1_g31114.t1	AT1G18280	AT1G18280	Bifunctional inhibitor/lipid-transfer protein/seed storage 2S albumin superfamily protein [Source:NCBI gene (formerly Entrezgene);Acc:838408]	35.6	132	7.2e-13	71.2
	PadryChr1.g01311.t1|AUGUSTUS|ID=file_1_file_1_g31115.t1	AT1G66230	MYB20	myb domain protein 20 [Source:NCBI gene (formerly Entrezgene);Acc:842938]	62.7	217	3.3e-75	278.9
	PadryChr11.g23342.t1|AUGUSTUS|ID=file_1_file_1_g2318.t1	AT1G06890	AT1G06890	nodulin MtN21 /EamA-like transporter family protein [Source:NCBI gene (formerly Entrezgene);Acc:837199]	84.9	357	5.1e-164	574.3
	PadryChr1.g01312.t1|AUGUSTUS|ID=file_1_file_1_g31116.t1	AT5G13580	ABCG6	ABC-2 type transporter family protein [Source:NCBI gene (formerly Entrezgene);Acc:831202]	37.3	853	3e-124	443.7
	PadryChr1.g01313.t1|GeneMark.hmm|ID=file_1_file_2_5982_t	AT5G37680	ARLA1A	ADP-ribosylation factor-like A1A [Source:NCBI gene (formerly Entrezgene);Acc:833747]	87.7	146	1.1e-68	256.5
	PadryCtg959.g30768.t1|AUGUSTUS|ID=file_1_file_1_g6822.t1	AT1G06840	AT1G06840	Leucine-rich repeat protein kinase family protein [Source:NCBI gene (formerly Entrezgene);Acc:837196]	67	939	2.4e-229	792.7
	PadryChr1.g01314.t1|AUGUSTUS|ID=file_1_file_1_g31117.t1	AT3G17860	JAZ3	jasmonate-zim-domain protein 3 [Source:NCBI gene (formerly Entrezgene);Acc:821055]	35.2	384	8.9e-31	131.7
	PadryChr1.g01315.t1|GeneMark.hmm|ID=file_1_file_2_5984_t	AT3G17860	JAZ3	jasmonate-zim-domain protein 3 [Source:NCBI gene (formerly Entrezgene);Acc:821055]	36.4	368	4.4e-30	129.4
	PadryChr5.g11172.t1|AUGUSTUS|ID=file_1_file_1_g22011.t1	AT1G06870	Plsp2A	Peptidase S24/S26A/S26B/S26C family protein [Source:NCBI gene (formerly Entrezgene);Acc:837198]	50.5	376	1.8e-89	327
	PadryChr1.g01316.t1|AUGUSTUS|ID=file_1_file_1_g31118.t1	AT3G18440	ALMT9	aluminum-activated malate transporter 9 [Source:NCBI gene (formerly Entrezgene);Acc:821373]	63.3	551	4.2e-190	662.5
	PadryChr1.g01317.t1|AUGUSTUS|ID=file_1_file_1_g31119.t1	AT1G49050	AT1G49050	Eukaryotic aspartyl protease family protein [Source:NCBI gene (formerly Entrezgene);Acc:841328]	48.4	581	2e-146	516.5
	PadryChr1.g01318.t1|AUGUSTUS|ID=file_1_file_1_g31120.t1	AT1G73950	AT1G73950	Transmembrane Fragile-X-F-associated protein [Source:NCBI gene (formerly Entrezgene);Acc:843732]	72.4	467	2.3e-204	708.8
	PadryChr1.g02299.t1|AUGUSTUS|ID=file_1_file_1_g32039.t1	AT1G06900	AT1G06900	Insulinase (Peptidase family M16) family protein [Source:NCBI gene (formerly Entrezgene);Acc:837200]	64.4	1035	0	1242.6
	PadryChr1.g01319.t1|AUGUSTUS|ID=file_1_file_1_g31121.t1	AT1G68800	TCP12	TCP domain protein 12 [Source:NCBI gene (formerly Entrezgene);Acc:843212]	45.7	116	1.6e-16	84
	PadryChr1.g01320.t1|AUGUSTUS|ID=file_1_file_1_g31122.t1	AT1G68800	TCP12	TCP domain protein 12 [Source:NCBI gene (formerly Entrezgene);Acc:843212]	65.8	73	1.4e-19	94.7
	PadryChr7.g16303.t1|AUGUSTUS|ID=file_1_file_1_g28104.t1	AT1G06920	OFP4	ovate family protein 4 [Source:NCBI gene (formerly Entrezgene);Acc:837202]	29.2	367	6.8e-26	115.5
	PadryChr1.g01321.t1|AUGUSTUS|ID=file_1_file_1_g31123.t1	AT1G68800	TCP12	TCP domain protein 12 [Source:NCBI gene (formerly Entrezgene);Acc:843212]	62.3	77	5.1e-19	92.8
	PadryChr1.g01322.t1|AUGUSTUS|ID=file_1_file_1_g31124.t1	AT1G70740	AT1G70740	Protein kinase superfamily protein [Source:NCBI gene (formerly Entrezgene);Acc:843411]	65.4	344	1.1e-133	473.8
	PadryChr1.g02289.t1|AUGUSTUS|ID=file_1_file_1_g32029.t1	AT3G08760	ATSIK	Protein kinase superfamily protein [Source:NCBI gene (formerly Entrezgene);Acc:820023]	57.6	564	2.8e-161	565.8
	PadryChr1.g01323.t1|GeneMark.hmm|ID=file_1_file_2_5994_t	AT1G70740	AT1G70740	Protein kinase superfamily protein [Source:NCBI gene (formerly Entrezgene);Acc:843411]	67.4	328	8.6e-131	464.2
	PadryChr1.g01324.t1|AUGUSTUS|ID=file_1_file_1_g31125.t1	AT3G17940	AT3G17940	Galactose mutarotase-like superfamily protein [Source:NCBI gene (formerly Entrezgene);Acc:820642]	73.4	331	3.9e-150	528.1
	PadryChr1.g01325.t1|AUGUSTUS|ID=file_1_file_1_g31126.t1	AT1G68070	AT1G68070	Zinc finger, C3HC4 type (RING finger) family protein [Source:NCBI gene (formerly Entrezgene);Acc:843135]	59.1	176	3e-56	215.3
	PadryCtg693.g29360.t1|AUGUSTUS|ID=file_1_file_1_g29586.t1	AT4G32010	HSL1	HSI2-like 1 [Source:NCBI gene (formerly Entrezgene);Acc:829332]	39.1	780	1.5e-122	437.6
	PadryChr1.g01326.t1|AUGUSTUS|ID=file_1_file_1_g31127.t1	AT1G24020	MLP423	MLP-like protein 423 [Source:NCBI gene (formerly Entrezgene);Acc:839014]	28.8	146	8.1e-08	54.3
	PadryChr1.g01327.t1|AUGUSTUS|ID=file_1_file_1_g31128.t1	AT1G60500	DRP4C	Dynamin related protein 4C [Source:NCBI gene (formerly Entrezgene);Acc:842345]	57.3	670	2.1e-207	719.5
	PadryChr1.g03186.t1|AUGUSTUS|ID=file_1_file_1_g32859.t1	AT1G07020	AT1G07020		46.6	161	4.1e-13	72
	PadryChr1.g01328.t1|AUGUSTUS|ID=file_1_file_1_g31129.t1	AT3G04930	AT3G04930	DNA-binding storekeeper protein-related transcriptional regulator [Source:NCBI gene (formerly Entrezgene);Acc:819653]	34.7	101	5.2e-14	75.9
	PadryChr1.g01329.t1|AUGUSTUS|ID=file_1_file_1_g31130.t1	AT2G02850	ARPN	plantacyanin [Source:NCBI gene (formerly Entrezgene);Acc:814816]	47.9	94	1.8e-22	102.4
	PadryChr1.g01330.t1|AUGUSTUS|ID=file_1_file_1_g31131.t1	AT1G68650	AT1G68650	Uncharacterized protein family (UPF0016) [Source:NCBI gene (formerly Entrezgene);Acc:843195]	72.1	222	3.7e-86	315.1
	PadryCtg515.g28347.t1|AUGUSTUS|ID=file_1_file_1_g1610.t1	AT1G07040	AT1G07040	plant/protein [Source:NCBI gene (formerly Entrezgene);Acc:837215]	67.7	331	9.2e-127	450.7
	PadryChr1.g01332.t1|AUGUSTUS|ID=file_1_file_1_g31133.t1	AT1G68650	AT1G68650	Uncharacterized protein family (UPF0016) [Source:NCBI gene (formerly Entrezgene);Acc:843195]	44.1	222	5.2e-40	161
	PadryChr1.g01333.t1|GeneMark.hmm|ID=file_1_file_2_6003_t	AT1G68650	AT1G68650	Uncharacterized protein family (UPF0016) [Source:NCBI gene (formerly Entrezgene);Acc:843195]	75.6	86	7.9e-33	136.7
	PadryChr1.g01334.t1|AUGUSTUS|ID=file_1_file_1_g31134.t1	AT1G18210	AT1G18210	Calcium-binding EF-hand family protein [Source:NCBI gene (formerly Entrezgene);Acc:838401]	52.9	140	8.7e-36	147.1
	PadryChr1.g03193.t1|AUGUSTUS|ID=file_1_file_1_g32865.t1	AT1G07060	DFO		45	180	2.4e-32	136.7
	PadryChr1.g01335.t1|AUGUSTUS|ID=file_1_file_1_g31135.t1	AT1G48620	HON5	high mobility group A5 [Source:NCBI gene (formerly Entrezgene);Acc:841283]	37.9	140	1.7e-15	80.1
	PadryChr1.g01336.t1|AUGUSTUS|ID=file_1_file_1_g31136.t1	AT5G08780	AT5G08780	winged-helix DNA-binding transcription factor family protein [Source:NCBI gene (formerly Entrezgene);Acc:830778]	49.3	75	5.6e-12	68.6
	PadryChr1.g02655.t1|AUGUSTUS|ID=file_1_file_1_g32366.t1	AT1G07070	AT1G07070	Ribosomal protein L35Ae family protein [Source:NCBI gene (formerly Entrezgene);Acc:837218]	96.9	32	6.2e-12	67.4
	PadryChr1.g01337.t1|AUGUSTUS|ID=file_1_file_1_g31137.t1	AT3G25940	AT3G25940	TFIIB zinc-binding protein [Source:NCBI gene (formerly Entrezgene);Acc:822191]	40	95	1.1e-13	73.6
	PadryChr1.g01338.t1|AUGUSTUS|ID=file_1_file_1_g31138.t1	AT3G17850	AT3G17850	Protein kinase superfamily protein [Source:NCBI gene (formerly Entrezgene);Acc:821054]	54.5	1322	0	1230.7
	PadryChr1.g01339.t1|AUGUSTUS|ID=file_1_file_1_g31139.t1	AT1G14870	PCR2	PLANT CADMIUM RESISTANCE 2 [Source:NCBI gene (formerly Entrezgene);Acc:838052]	57.8	147	7.5e-50	194.1
	PadryChr1.g02312.t1|AUGUSTUS|ID=file_1_file_1_g32052.t1	AT3G56400	WRKY70	WRKY DNA-binding protein 70 [Source:NCBI gene (formerly Entrezgene);Acc:824807]	31.3	268	1.4e-24	110.9
	PadryChr1.g01340.t1|AUGUSTUS|ID=file_1_file_1_g31140.t1	AT5G16080	CXE17	carboxyesterase 17 [Source:NCBI gene (formerly Entrezgene);Acc:831465]	52.7	328	3.8e-95	345.5
	PadryChr1.g01341.t1|AUGUSTUS|ID=file_1_file_1_g31141.t1	AT5G16060	AT5G16060	Cytochrome c oxidase biosis protein Cmc1-like protein [Source:NCBI gene (formerly Entrezgene);Acc:831463]	72.1	86	6.1e-32	133.7
	PadryChr1.g01342.t1|AUGUSTUS|ID=file_1_file_1_g31142.t1
	PadryChr9.g21198.t1|AUGUSTUS|ID=file_1_file_1_g18609.t1	AT2G30490	C4H	cinnamate-4-hydroxylase [Source:NCBI gene (formerly Entrezgene);Acc:817599]	63.9	274	1.8e-98	357.1
	PadryChr1.g01343.t1|AUGUSTUS|ID=file_1_file_1_g31143.t1	AT1G68580	AT1G68580	At and bromo-adjacent homology (BAH) domain-containing protein [Source:NCBI gene (formerly Entrezgene);Acc:843187]	38.8	703	1.6e-121	434.1
	PadryChr1.g01344.t1|AUGUSTUS|ID=file_1_file_1_g31144.t1	AT3G25855	AT3G25855	Copper transport protein family [Source:NCBI gene (formerly Entrezgene);Acc:822180]	48.7	76	2.1e-18	88.6
	PadryChr1.g01345.t1|AUGUSTUS|ID=file_1_file_1_g31145.t1	AT4G39670	AT4G39670	Glycolipid transfer protein (GLTP) family protein [Source:NCBI gene (formerly Entrezgene);Acc:830121]	62.3	204	3.8e-70	261.9
	PadryCtg3082.g34901.t1|AUGUSTUS|ID=file_1_file_1_g16808.t1	AT2G38560	TFIIS	transcript elongation factor IIS [Source:NCBI gene (formerly Entrezgene);Acc:818438]	56.7	390	1.4e-98	357.1
	PadryChr1.g01346.t1|AUGUSTUS|ID=file_1_file_1_g31146.t1	AT5G38480	GRF3	ral regulatory factor 3 [Source:NCBI gene (formerly Entrezgene);Acc:833836]	87.2	250	7.2e-120	427.6
	PadryChr1.g01347.t1|GeneMark.hmm|ID=file_1_file_2_6015_t	AT5G38480	GRF3	ral regulatory factor 3 [Source:NCBI gene (formerly Entrezgene);Acc:833836]	86.9	252	2e-120	429.1
	PadryChr11.g23300.t1|AUGUSTUS|ID=file_1_file_1_g2277.t1	AT1G07170	AT1G07170	PHF5-like protein [Source:NCBI gene (formerly Entrezgene);Acc:837228]	99.1	110	3.4e-66	247.7
[truncated: 26,282 more rows]

## Sheet: Table S2
	Table S2. Assembly metrics of available and improved version of avocado var. drymifolia genome.
	Genome Metrics	P. americana var. drymifolia
		Present assembly 2024	First assembly 2019
	Number of contigs	97258	99957
	Total size of contigs, bp	668456040	668137248
	Number of scaffolds	7159	42722
	Total size of scaffolds, bp	822498138	823419498
	Longest contig/scaffold, bp	262,202/68,504,949	254,240/4,610,966
	Mean contig/scaffold length, bp	6,873/114,890	6,684/19,274
	N50 contig/scaffold length, bp	12,268/30,326,799	11,724/323,854
	Assembly in scaffolded contigs, %	98.8	87.6
	Assembly in unscaffolded contigs, %	1.2	12.4

## Sheet: Table S3
	Table S3. Statistics of sequence masking and TE identification in the avocado var. drymifolia genome.
	Metrics	bp	Number of elements	%
	Sequences	-	7159	-
	Total length	822498138	-	-
	GC level	-	-	38.81
	Bases masked	322059154	-	39.16
	TE unclassified	326608262	569986	39.721
	Simple repeats	8367397	218875	1.02

## Sheet: Table S4
	Table S4. A summary of the Illumina sequencing dataset generated in this study from roots of infected and uninfected avocado seedlings (avocado var. drymifolia). Treatments were replicated two times, and the progression of the disease was evaluated by RNA-seq on days 1, 7, 14, and 21. For miRNA libraries, only two libraries were generated from infected and uninfected seedlings (all sampling point…
	Description			Replicates	User Identifier	mRNA								miRNA
						Library name	Raw Paired-end reads	HQ reads						Raw reads
								Day pool	Type	Total	maped reads	%		Control	Infected
	Avocado-Fusariumsp. Interaction	Non-infected plants (control)	Day 1	1	3R	EI1RA1ss37	40653827	Day 1	left	66940613	45428892	67.9		161701929	134144621
				2	4R	EI1RA1ss38	44295914		right	66940613	44819667	67
			Day 7	1	10R	EI1RA1ss41	19687249	Day 7	left	38073243	25440767	66.8
				2	11R	EI1RA1ss42	29088191		right	38073243	25440767	64.6
			Day 14	1	18R	EI1RA1ss45	35486068	Day 14	left	55735753	37478402	67.2
				2	19R	EI1RA1ss46	34107513		right	55735753	36874073	66.2
			Day 21	1	25R	EI1RA1ss49	28523804	Day 21	left	40560738	20266030	50
				2	26R	EI1RA1ss50	21793004		right	40560738	19381362	47.8
		Infected plants (days post-inoculation; dpi)	1-day post inoculation	1	5R	EI1RA1ss39	26480838	1-day post inoculation	left	55067399	35995958	65.4
				2	6R	EI1RA1ss40	43659306		right	55067399	35126833	63.8
			7-day post inoculation	1	13R	EI1RA1ss43	44422394	7-day post inoculation	left	58715858	33840450	57.6
				2	14R	EI1RA1ss44	30883646		right	58715858	33295615	56.7
			14-day post inoculation	1	22R	EI1RA1ss47	41148557	14-day post inoculation	left	63925746	32165732	50.3
				2	23R	EI1RA1ss48	40393045		right	63925746	31423232	49.2
			21-day post inoculation	1	31R	EI1RA1ss51	26089265	21-day post inoculation	left	40151532	20830587	51.9
				2	32R	EI1RA1ss52	24929215		right	40151532	19709780	49.1
						Total	531641836
						Average	3.32276e+07

## Sheet: Table S5
	Table S5. Clusters of avocado var. drymifolia differentially expressed genes (DEGs) with similar expression patterns. Each cluster (C1 - C6) was identified by k-means distribution according to expression profiles of each DEG across the different sampling points (1, 7, 14, 21 dpi; see methods for details).
	Cluster 1						Cluster 2						Cluster 3						Cluster 4						Cluster 5						Cluster 6g
	Gene	FC					Gene	FC					Gene	FC					Gene	FC					Gene	FC					Gene	FC
		dpi1	dpi7	dpi14	dpi21			dpi1	dpi7	dpi14	dpi21			dpi1	dpi7	dpi14	dpi21			dpi1	dpi7	dpi14	dpi21			dpi1	dpi7	dpi14	dpi21			dpi1	dpi7	dpi14	dpi21
	PadryChr8.g17990.t1|AUGUSTUS|ID=file_1_file_1_g13803.t1	0.715543	0.984374	-0.657413	-1.0425			dpi1	dpi7	dpi14	dpi21			dpi1	dpi7	dpi14	dpi21			dpi1	dpi7	dpi14	dpi21			dpi1	dpi7	dpi14	dpi21			dpi1	dpi7	dpi14	dpi21
	PadryChr10.g21357.t1|AUGUSTUS|ID=file_1_file_1_g5276.t1	0.405232	0.82113	-1.45269	0.226328		PadryChr1.g01087.t1|AUGUSTUS|ID=file_1_file_1_g30911.t1	1.03577	-0.856721	-0.856721	0.677668		PadryChr12.g25245.t1|AUGUSTUS|ID=file_1_file_1_g12240.t1	0.277627	-0.787432	-0.787432	1.29724		PadryChr9.g20591.t1|GeneMark.hmm|ID=file_1_file_2_25111_t	0.793792	-1.00364	0.923637	-0.713787		PadryChr2.g06202.t1|GeneMark.hmm|ID=file_1_file_2_10980_t	-1.45781	0.382221	0.811872	0.263722		PadryChr1.g02708.t1|AUGUSTUS|ID=file_1_file_1_g32415.t1	0.206388	0.256274	0.948648	-1.41131
	PadryCtg534.g28472.t1|AUGUSTUS|ID=file_1_file_1_g24593.t1	0.498892	0.896476	-1.39551	0.000138031		PadryCtg1072.g31328.t1|AUGUSTUS|ID=file_1_file_1_g550.t1	1.10138	-0.113347	-1.29589	0.307853		PadryChr5.g13211.t1|GeneMark.hmm|ID=file_1_file_2_17882_t	-0.137067	-0.872315	-0.420202	1.42958		PadryChr11.g22866.t1|AUGUSTUS|ID=file_1_file_1_g1875.t1	0.237314	-1.47392	0.675947	0.560659		PadryChr2.g04688.t1|AUGUSTUS|ID=file_1_file_1_g9292.t1	-1.22419	0.625477	0.981598	-0.382884		PadryChr1.g02707.t1|GeneMark.hmm|ID=file_1_file_2_7493_t	-0.174635	1.28744	0.0321771	-1.14498
	PadryChr6.g15028.t1|AUGUSTUS|ID=file_1_file_1_g20885.t1	0.849288	0.861479	-0.664073	-1.0467		PadryChr5.g11357.t1|AUGUSTUS|ID=file_1_file_1_g22176.t1	1.34709	-0.886106	0.152863	-0.613844		PadryChr8.g18206.t1|AUGUSTUS|ID=file_1_file_1_g13997.t1	-0.290957	0.294521	-1.19102	1.18746		PadryChr5.g11741.t1|AUGUSTUS|ID=file_1_file_1_g22539.t1	0.924639	-0.864998	0.805357	-0.864998		PadryCtg747.g29803.t1|AUGUSTUS|ID=file_1_file_1_g7839.t1	-1.5	0.5	0.5	0.5		PadryChr1.g00626.t1|AUGUSTUS|ID=file_1_file_1_g30491.t1	-0.757848	1.36971	0.119738	-0.731596
	PadryChr3.g08049.t1|AUGUSTUS|ID=file_1_file_1_g25874.t1	-0.215981	1.31887	-1.10178	-0.00111297		PadryChr9.g20600.t1|AUGUSTUS|ID=file_1_file_1_g18078.t1	0.832549	-0.206768	-1.32982	0.704044		PadryChr1.g01088.t1|AUGUSTUS|ID=file_1_file_1_g30912.t1	-0.820563	-0.723683	0.219579	1.32467		PadryChr7.g15862.t1|AUGUSTUS|ID=file_1_file_1_g27707.t1	-0.230573	-1.22777	1.16278	0.29557		PadryChr3.g06955.t1|AUGUSTUS|ID=file_1_file_1_g24860.t1	-0.920114	1.25117	0.350797	-0.681848		PadryChr11.g24458.t1|AUGUSTUS|ID=file_1_file_1_g3332.t1	0.287692	0.426954	0.756136	-1.47078
	PadryChr1.g02932.t1|AUGUSTUS|ID=file_1_file_1_g32621.t1	1.05422	0.650702	-0.775583	-0.929341		PadryChr5.g13053.t1|AUGUSTUS|ID=file_1_file_1_g23741.t1	1.13985	0.0797018	-1.29925	0.0797018		PadryChr3.g07785.t1|GeneMark.hmm|ID=file_1_file_2_12569_t	0.608342	-1.27527	-0.291516	0.958446		PadryCtg2737.g34663.t1|AUGUSTUS|ID=file_1_file_1_g19772.t1	-0.941307	-0.75642	1.07317	0.624553		PadryChr8.g17656.t1|AUGUSTUS|ID=file_1_file_1_g13505.t1	-0.975925	1.35989	0.0575695	-0.441535		PadryChr1.g02453.t1|AUGUSTUS|ID=file_1_file_1_g32176.t1	0.885562	0.518852	-0.00924749	-1.39517
	PadryChr10.g21586.t1|AUGUSTUS|ID=file_1_file_1_g5493.t1	-0.215993	1.43718	-0.343923	-0.877261		PadryChr5.g12162.t1|AUGUSTUS|ID=file_1_file_1_g22936.t1	1.32324	0.209371	-0.642263	-0.890343		PadryChr2.g06781.t1|AUGUSTUS|ID=file_1_file_1_g11217.t1	-0.0534495	-0.27843	-1.03084	1.36272		PadryChr2.g06677.t1|AUGUSTUS|ID=file_1_file_1_g11121.t1	0.0373889	-1.32761	1.09439	0.195834		PadrySDXN038707.g36165.t1|AUGUSTUS|ID=file_1_file_1_g914.t1	-1.49547	0.585336	0.396786	0.513344		PadryChr7.g16306.t1|AUGUSTUS|ID=file_1_file_1_g28107.t1	-0.11436	0.863433	0.615628	-1.3647
	PadryChr1.g00099.t1|AUGUSTUS|ID=file_1_file_1_g30009.t1	-0.0685518	1.07141	-1.32135	0.318491		PadryChr11.g24037.t1|AUGUSTUS|ID=file_1_file_1_g2955.t1	1.43971	-0.122925	-0.808684	-0.508098		PadryChr11.g24376.t1|AUGUSTUS|ID=file_1_file_1_g3257.t1	-0.85732	-0.559873	0.0203643	1.39683		PadryChr1.g01090.t1|AUGUSTUS|ID=file_1_file_1_g30914.t1	0.458965	-1.45956	0.781761	0.218834		PadryChr1.g02969.t1|AUGUSTUS|ID=file_1_file_1_g32655.t1	-1.32776	1.09652	0.178676	0.0525643		PadryChr9.g19828.t1|AUGUSTUS|ID=file_1_file_1_g17371.t1	-0.697809	0.0960214	1.37857	-0.776782
	PadryChr6.g14434.t1|AUGUSTUS|ID=file_1_file_1_g20333.t1	-0.765472	1.39265	0.0591764	-0.686353		PadryChr12.g25921.t1|AUGUSTUS|ID=file_1_file_1_g12859.t1	1.07477	0.601842	-0.641922	-1.03469		PadryChr1.g00275.t1|AUGUSTUS|ID=file_1_file_1_g30170.t1	-0.691675	0.218581	-0.850168	1.32326		PadryChr2.g04135.t1|AUGUSTUS|ID=file_1_file_1_g8768.t1	0.350629	-1.44664	0.244979	0.851037		PadryCtg875.g30344.t1|AUGUSTUS|ID=file_1_file_1_g16948.t1	-1.27462	0.520727	1.01726	-0.263367		PadryChr2.g06857.t1|AUGUSTUS|ID=file_1_file_1_g11287.t1	-0.568996	1.40496	0.0020765	-0.838044
	PadryChr1.g03270.t1|AUGUSTUS|ID=file_1_file_1_g32936.t1	0.641558	1.06444	-0.84392	-0.862075		PadryChr7.g16241.t1|AUGUSTUS|ID=file_1_file_1_g28048.t1	1.03048	0.180617	-1.37109	0.159999		PadryCtg955.g30725.t1|AUGUSTUS|ID=file_1_file_1_g1032.t1	-0.983555	0.86173	-0.739906	0.86173		PadryChr8.g17773.t1|AUGUSTUS|ID=file_1_file_1_g13609.t1	-0.620651	-1.08034	0.872721	0.828266		PadryChr9.g20566.t1|GeneMark.hmm|ID=file_1_file_2_25091_t	-1.32651	-0.140667	1.00217	0.46501		PadryChr4.g10728.t1|AUGUSTUS|ID=file_1_file_1_g4392.t1	-0.449974	0.824532	0.824532	-1.19909
	PadryChr10.g22700.t1|AUGUSTUS|ID=file_1_file_1_g6507.t1	-0.473674	1.43526	-0.836705	-0.124879		PadryChr6.g14988.t1|AUGUSTUS|ID=file_1_file_1_g20846.t1	1.09786	0.351791	-1.28169	-0.167963		PadryChr5.g12890.t1|AUGUSTUS|ID=file_1_file_1_g23594.t1	0.393201	0.0305235	-1.38547	0.961741		PadryChr10.g22012.t1|AUGUSTUS|ID=file_1_file_1_g5890.t1	0.385931	-0.619638	1.22134	-0.987636		PadryChr2.g06201.t1|AUGUSTUS|ID=file_1_file_1_g10688.t1	-1.10986	0.845632	0.845632	-0.581407		PadryChr8.g17998.t1|AUGUSTUS|ID=file_1_file_1_g13811.t1	-0.837484	1.3391	0.184875	-0.686487
	PadryChr5.g13881.t1|AUGUSTUS|ID=file_1_file_1_g24487.t1	-0.399844	1.48156	-0.367572	-0.714143		PadryChr2.g06047.t1|AUGUSTUS|ID=file_1_file_1_g10552.t1	1.4449	-0.172834	-0.444557	-0.827507		PadryCtg1230.g31966.t1|AUGUSTUS|ID=file_1_file_1_g16240.t1	-0.789187	0.323325	-0.807293	1.27316		PadryChr1.g02093.t1|AUGUSTUS|ID=file_1_file_1_g31847.t1	0.126891	-1.40637	0.945906	0.333576		PadryChr8.g18277.t1|AUGUSTUS|ID=file_1_file_1_g14064.t1	-1.1579	0.867548	0.802626	-0.512276		PadryChr9.g20337.t1|AUGUSTUS|ID=file_1_file_1_g17839.t1	-0.702771	1.15887	0.499652	-0.955756
	PadryChr11.g23920.t1|AUGUSTUS|ID=file_1_file_1_g2848.t1	0.727694	0.992376	-0.916289	-0.803782		PadryCtg701.g29467.t1|AUGUSTUS|ID=file_1_file_1_g33706.t1	1.2223	-0.641791	-0.970544	0.390033		PadryChr9.g20035.t1|AUGUSTUS|ID=file_1_file_1_g17562.t1	0.506994	0.0455458	-1.41386	0.861323		PadryChr5.g13257.t1|AUGUSTUS|ID=file_1_file_1_g23926.t1	-0.331007	-1.11879	1.26702	0.182775		PadryChr3.g07954.t1|AUGUSTUS|ID=file_1_file_1_g25787.t1	-1.4054	0.0501796	0.90567	0.44955		PadryChr11.g23718.t1|AUGUSTUS|ID=file_1_file_1_g2665.t1	-0.133739	-0.279279	1.3937	-0.980678
	PadryChr1.g02501.t1|AUGUSTUS|ID=file_1_file_1_g32224.t1	0.0790249	1.27852	-1.14657	-0.210973		PadryChr5.g13086.t1|AUGUSTUS|ID=file_1_file_1_g23769.t1	1.29812	-0.372457	0.148618	-1.07428		PadryChr7.g16307.t1|GeneMark.hmm|ID=file_1_file_2_20821_t	-1.12195	-0.329396	0.187372	1.26397		PadryCtg1237.g31990.t1|AUGUSTUS|ID=file_1_file_1_g1775.t1	-0.0471536	-0.964961	1.38766	-0.375543		PadryChr8.g19136.t1|AUGUSTUS|ID=file_1_file_1_g14866.t1	-1.22975	1.07417	-0.323325	0.478904		PadryChr10.g22201.t1|AUGUSTUS|ID=file_1_file_1_g6057.t1	-0.175795	1.13775	0.29747	-1.25942
	PadryChr2.g06657.t1|AUGUSTUS|ID=file_1_file_1_g11104.t1	-0.272257	1.03827	-1.26462	0.498609		PadryCtg672.g29271.t1|AUGUSTUS|ID=file_1_file_1_g4755.t1	1.41149	0.00810341	-0.709798	-0.709798		PadryCtg1230.g31963.t1|AUGUSTUS|ID=file_1_file_1_g16238.t1	-0.945469	0.340008	-0.647847	1.25331		PadryChr9.g21095.t1|AUGUSTUS|ID=file_1_file_1_g18511.t1	-1.01743	-0.23981	1.37595	-0.118714		PadryChr2.g03858.t1|AUGUSTUS|ID=file_1_file_1_g8524.t1	-1.37526	-0.0178111	0.959243	0.433826		PadryChr10.g22469.t1|AUGUSTUS|ID=file_1_file_1_g6300.t1	-0.322546	0.0248076	1.34282	-1.04508
	PadryChr3.g09157.t1|GeneMark.hmm|ID=file_1_file_2_13899_t	0.686713	0.574609	-1.46815	0.20683		PadryChr4.g10757.t1|AUGUSTUS|ID=file_1_file_1_g4420.t1	1.10599	0.308063	-1.29103	-0.123025		PadryChr12.g25827.t1|AUGUSTUS|ID=file_1_file_1_g12775.t1	0.73927	-0.861688	-0.861688	0.984107		PadryChr12.g25721.t1|AUGUSTUS|ID=file_1_file_1_g12678.t1	0.367727	-1.48411	0.697879	0.418508		PadryChr2.g06836.t1|AUGUSTUS|ID=file_1_file_1_g11268.t1	-0.956318	1.27123	0.300718	-0.615629		PadryCtg527.g28400.t1|AUGUSTUS|ID=file_1_file_1_g21542.t1	0.99998	-0.14339	0.469649	-1.32624
	PadryChr5.g11385.t1|AUGUSTUS|ID=file_1_file_1_g22203.t1	0.795066	0.876048	-0.516103	-1.15501		PadryChr7.g16434.t1|AUGUSTUS|ID=file_1_file_1_g28226.t1	1.25968	-0.0359898	-1.1877	-0.0359898		PadryChr2.g04056.t1|AUGUSTUS|ID=file_1_file_1_g8698.t1	-1.04033	-0.533037	0.341812	1.23156		PadryChr1.g01257.t1|AUGUSTUS|ID=file_1_file_1_g31067.t1	-0.488554	-1.14161	0.560811	1.06936		PadryCtg999.g31039.t1|AUGUSTUS|ID=file_1_file_1_g4919.t1	-1.25207	1.19607	0.0185525	0.0374529		PadryChr1.g03440.t1|AUGUSTUS|ID=file_1_file_1_g33092.t1	0.212935	1.18428	-0.161944	-1.23527
	PadryChr1.g02197.t1|AUGUSTUS|ID=file_1_file_1_g31941.t1	-0.239101	1.44641	-0.356765	-0.850549		PadryChr1.g00693.t1|AUGUSTUS|ID=file_1_file_1_g30554.t1	1.13036	-0.841614	-0.841614	0.552869		PadryChr1.g02739.t1|AUGUSTUS|ID=file_1_file_1_g32445.t1	0.6211	-0.460644	-1.1732	1.01274		PadryChr10.g21837.t1|AUGUSTUS|ID=file_1_file_1_g5725.t1	-0.178549	-1.21861	1.2021	0.19506		PadryChr11.g23729.t1|AUGUSTUS|ID=file_1_file_1_g2676.t1	-1.5	0.5	0.5	0.5		PadryChr3.g07233.t1|AUGUSTUS|ID=file_1_file_1_g25108.t1	-0.253531	0.837818	0.723506	-1.30779
	PadryChr1.g00896.t1|AUGUSTUS|ID=file_1_file_1_g30732.t1	0.534512	1.0871	-0.480868	-1.14074		PadryChr2.g06253.t1|AUGUSTUS|ID=file_1_file_1_g10738.t1	1.5	-0.5	-0.5	-0.5		PadryChr9.g20538.t1|AUGUSTUS|ID=file_1_file_1_g18020.t1	-1.16238	-0.0594774	-0.0594774	1.28133		PadryChr4.g10595.t1|GeneMark.hmm|ID=file_1_file_2_15286_t	-0.0987474	-1.33297	1.02288	0.408844		PadryChr7.g16066.t1|AUGUSTUS|ID=file_1_file_1_g27894.t1	-1.437	0.275654	0.276809	0.884541		PadryChr8.g17793.t1|AUGUSTUS|ID=file_1_file_1_g13628.t1	-0.259878	0.78304	0.78304	-1.3062
	PadryChr8.g17711.t1|AUGUSTUS|ID=file_1_file_1_g13554.t1	0.760857	0.965159	-0.863008	-0.863008		PadryChr1.g01986.t1|AUGUSTUS|ID=file_1_file_1_g31751.t1	1.26866	0.331662	-0.800159	-0.800159		PadryChr11.g24299.t1|GeneMark.hmm|ID=file_1_file_2_3034_t	-0.113214	0.303334	-1.29446	1.10434		PadryChr2.g05662.t1|AUGUSTUS|ID=file_1_file_1_g10201.t1	-1.06717	-0.465524	1.25105	0.281643		PadryCtg3770.g35148.t1|AUGUSTUS|ID=file_1_file_1_g13044.t1	-1.49015	0.57761	0.334933	0.57761		PadryChr5.g13280.t1|AUGUSTUS|ID=file_1_file_1_g23947.t1	-0.380681	-0.0674609	1.3967	-0.948558
	PadryChr8.g19287.t1|AUGUSTUS|ID=file_1_file_1_g14998.t1	-0.338534	1.41811	-0.92163	-0.157949		PadryChr1.g02857.t1|AUGUSTUS|ID=file_1_file_1_g32554.t1	1.078	0.456249	-1.24293	-0.291319		PadryChr11.g24485.t1|AUGUSTUS|ID=file_1_file_1_g3357.t1	0.124542	-0.746179	-0.746179	1.36782		PadryChr9.g20565.t1|AUGUSTUS|ID=file_1_file_1_g18046.t1	-1.00045	-0.720234	0.86034	0.86034		PadryChr1.g00027.t1|AUGUSTUS|ID=file_1_file_1_g29939.t1	-0.926338	1.36193	0.0921822	-0.527775		PadryChr3.g07017.t1|AUGUSTUS|ID=file_1_file_1_g24913.t1	-0.783446	1.35843	0.145863	-0.720844
	PadryChr11.g23312.t1|AUGUSTUS|ID=file_1_file_1_g2289.t1	0.27929	0.770295	-1.46761	0.41803		PadryChr10.g22060.t1|AUGUSTUS|ID=file_1_file_1_g5932.t1	1.20125	0.446545	-0.823895	-0.823895		PadryChr3.g07328.t1|AUGUSTUS|ID=file_1_file_1_g25198.t1	-0.962831	-0.617371	0.31931	1.26089		PadryChr10.g21836.t1|AUGUSTUS|ID=file_1_file_1_g5724.t1	-0.277166	-0.962942	1.40331	-0.163205		PadryChr3.g06994.t1|AUGUSTUS|ID=file_1_file_1_g24897.t1	-1.03233	1.31232	-0.434028	0.154047		PadryChr1.g02591.t1|AUGUSTUS|ID=file_1_file_1_g32306.t1	0.27932	1.07196	-0.0199334	-1.33135
	PadryChr3.g07282.t1|AUGUSTUS|ID=file_1_file_1_g25154.t1	-0.0415669	1.37966	-0.984938	-0.353153		PadryCtg3141.g34944.t1|AUGUSTUS|ID=file_1_file_1_g19271.t1	1.37221	-0.0815617	-1.01781	-0.272841		PadryChr1.g00122.t1|AUGUSTUS|ID=file_1_file_1_g30029.t1	-0.341299	0.769308	-1.26283	0.834824		PadryChr1.g00295.t1|AUGUSTUS|ID=file_1_file_1_g30189.t1	-0.560067	-0.935816	1.33605	0.159834		PadryChr5.g13905.t1|AUGUSTUS|ID=file_1_file_1_g24509.t1	-1.5	0.5	0.5	0.5		PadryChr3.g07532.t1|GeneMark.hmm|ID=file_1_file_2_12253_t	0.319112	0.755834	0.397708	-1.47265
	PadryCtg1780.g33487.t1|AUGUSTUS|ID=file_1_file_1_g21868.t1	-0.65054	1.47831	-0.257715	-0.570059		PadryChr5.g13269.t1|AUGUSTUS|ID=file_1_file_1_g23937.t1	1.05745	0.395818	-1.30505	-0.148219		PadryChr7.g15995.t1|AUGUSTUS|ID=file_1_file_1_g27828.t1	-0.562768	-0.379537	-0.552389	1.49469		PadryChr1.g02859.t1|AUGUSTUS|ID=file_1_file_1_g32556.t1	0.272594	-0.822206	1.29917	-0.749555		PadryChr2.g05571.t1|AUGUSTUS|ID=file_1_file_1_g10116.t1	-0.975544	1.07676	0.614135	-0.715355		PadryChr4.g10708.t1|AUGUSTUS|ID=file_1_file_1_g4372.t1	-0.390079	0.505696	1.07917	-1.19478
	PadryChr11.g24277.t1|AUGUSTUS|ID=file_1_file_1_g3171.t1	0.737559	0.942428	-0.560118	-1.11987		PadryChr10.g22328.t1|AUGUSTUS|ID=file_1_file_1_g6172.t1	1.14816	0.527332	-0.837748	-0.837748		PadryChr8.g18211.t1|AUGUSTUS|ID=file_1_file_1_g14002.t1	-0.997994	0.860555	-0.723116	0.860555		PadryChr9.g20033.t1|AUGUSTUS|ID=file_1_file_1_g17560.t1	-0.530101	-1.02478	1.25702	0.297868		PadryChr5.g13858.t1|AUGUSTUS|ID=file_1_file_1_g24466.t1	-1.48329	0.62894	0.286928	0.56742		PadryCtg652.g29100.t1|AUGUSTUS|ID=file_1_file_1_g16004.t1	-0.573849	0.996151	0.680256	-1.10256
	PadryChr2.g05620.t1|AUGUSTUS|ID=file_1_file_1_g10163.t1	0.0813043	1.38322	-0.794293	-0.670226		PadryChr1.g00719.t1|AUGUSTUS|ID=file_1_file_1_g30577.t1	1.25522	0.355859	-0.805539	-0.805539		PadryCtg840.g30200.t1|AUGUSTUS|ID=file_1_file_1_g6630.t1	0.675827	-0.856546	-0.856546	1.03726		PadryChr2.g04055.t1|AUGUSTUS|ID=file_1_file_1_g8697.t1	-0.365746	-1.24961	0.80768	0.80768		PadryCtg188.g26631.t1|AUGUSTUS|ID=file_1_file_1_g33651.t1	-1.27897	-0.22323	1.05615	0.446043		PadryChr5.g11156.t1|AUGUSTUS|ID=file_1_file_1_g21998.t1	0.304607	1.20468	-0.356526	-1.15276
	PadryCtg682.g29323.t1|AUGUSTUS|ID=file_1_file_1_g13169.t1	0.373183	1.24426	-0.761387	-0.856058		PadryCtg564.g28589.t1|AUGUSTUS|ID=file_1_file_1_g1453.t1	1.30257	-0.0835405	-0.0835405	-1.13549		PadryChr2.g06063.t1|AUGUSTUS|ID=file_1_file_1_g10565.t1	-0.674354	-0.906073	0.302668	1.27776		PadryChr6.g14093.t1|AUGUSTUS|ID=file_1_file_1_g20014.t1	-0.621033	-1.0803	0.850667	0.850667		PadryChr8.g18252.t1|GeneMark.hmm|ID=file_1_file_2_22735_t	-0.9961	-0.0245305	1.37239	-0.351757		PadryChr2.g04792.t1|AUGUSTUS|ID=file_1_file_1_g9385.t1	0.434223	0.935815	0.0210971	-1.39113
	PadryChr9.g21078.t1|AUGUSTUS|ID=file_1_file_1_g18496.t1	0.206721	1.27382	-0.39484	-1.0857		PadryChr6.g14316.t1|GeneMark.hmm|ID=file_1_file_2_18869_t	1.28677	-0.065536	-1.1557	-0.065536		PadryChr11.g23234.t1|AUGUSTUS|ID=file_1_file_1_g2214.t1	0.131957	0.174904	-1.35861	1.05175		PadryCtg840.g30201.t1|GeneMark.hmm|ID=file_1_file_2_30409_t	0.438245	-1.41575	0.085112	0.892389		PadryCtg1562.g33013.t1|AUGUSTUS|ID=file_1_file_1_g913.t1	-1.47083	0.242657	0.722645	0.505528		PadryChr5.g12991.t1|AUGUSTUS|ID=file_1_file_1_g23685.t1	-0.412961	1.32326	0.121093	-1.03139
	PadryCtg755.g29864.t1|AUGUSTUS|ID=file_1_file_1_g24714.t1	0.5852	1.05135	-1.14465	-0.491903		PadryCtg266.g27025.t1|AUGUSTUS|ID=file_1_file_1_g21668.t1	1.5	-0.5	-0.5	-0.5		PadryChr11.g23744.t1|AUGUSTUS|ID=file_1_file_1_g2690.t1	-0.680654	-0.850547	0.199477	1.33172		PadryChr10.g22675.t1|AUGUSTUS|ID=file_1_file_1_g6485.t1	-0.177345	-1.34518	0.761262	0.761262		PadryChr8.g18524.t1|AUGUSTUS|ID=file_1_file_1_g14306.t1	-1.06085	0.853527	0.853527	-0.646203		PadryCtg347.g27417.t1|AUGUSTUS|ID=file_1_file_1_g1568.t1	0.606415	0.921198	-0.208443	-1.31917
	PadryChr3.g07811.t1|AUGUSTUS|ID=file_1_file_1_g25651.t1	0.267906	1.27387	-1.0127	-0.529075		PadryChr9.g20654.t1|AUGUSTUS|ID=file_1_file_1_g18126.t1	1.22914	0.210505	-1.17182	-0.267825		PadryChr3.g09082.t1|GeneMark.hmm|ID=file_1_file_2_13834_t	-1.05337	0.854536	-0.655697	0.854536		PadryCtg1811.g33571.t1|AUGUSTUS|ID=file_1_file_1_g17071.t1	-0.568537	-1.06506	1.13937	0.494225		PadryChr7.g16068.t1|AUGUSTUS|ID=file_1_file_1_g27896.t1	-1.41486	0.00877729	0.772233	0.633846		PadryChr1.g00644.t1|AUGUSTUS|ID=file_1_file_1_g30508.t1	-0.702972	0.858971	0.858971	-1.01497
	PadryChr7.g17073.t1|AUGUSTUS|ID=file_1_file_1_g28821.t1	0.317527	1.27632	-0.796925	-0.796925		PadryChr3.g07432.t1|AUGUSTUS|ID=file_1_file_1_g25294.t1	1.29868	0.157155	-0.389518	-1.06631		PadryChr1.g01262.t1|AUGUSTUS|ID=file_1_file_1_g31071.t1	-0.218917	0.596748	-1.31243	0.934603		PadryChr4.g10532.t1|AUGUSTUS|ID=file_1_file_1_g4206.t1	-1.08592	-0.551729	1.11499	0.522655		PadryChr1.g03287.t1|AUGUSTUS|ID=file_1_file_1_g32950.t1	-1.36397	1.02431	0.0420066	0.29766		PadryChr11.g23136.t1|AUGUSTUS|ID=file_1_file_1_g2121.t1	0.102041	1.05812	0.193541	-1.3537
	PadryChr2.g04665.t1|AUGUSTUS|ID=file_1_file_1_g9269.t1	0.584831	1.1059	-0.792201	-0.898535		PadryChr1.g00859.t1|AUGUSTUS|ID=file_1_file_1_g30696.t1	1.18157	0.0417523	-1.26507	0.0417523		PadryChr9.g21141.t1|AUGUSTUS|ID=file_1_file_1_g18555.t1	0.292208	-0.790963	-0.790963	1.28972		PadryChr3.g08082.t1|AUGUSTUS|ID=file_1_file_1_g25903.t1	-1.07357	-0.422228	1.27253	0.223265		PadryCtg497.g28284.t1|AUGUSTUS|ID=file_1_file_1_g13042.t1	-1.34656	0.446456	0.989658	-0.0895496		PadryChr1.g02169.t1|AUGUSTUS|ID=file_1_file_1_g31915.t1	-0.815195	0.610561	1.08764	-0.883009
	PadryChr1.g02915.t1|AUGUSTUS|ID=file_1_file_1_g32604.t1	0.826557	0.876026	-1.07488	-0.627698		PadryChr5.g11503.t1|GeneMark.hmm|ID=file_1_file_2_16145_t	1.3694	0.120678	-0.745041	-0.745041		PadryChr11.g24369.t1|AUGUSTUS|ID=file_1_file_1_g3251.t1	0.276224	-1.12712	-0.378076	1.22897		PadryChr12.g25123.t1|AUGUSTUS|ID=file_1_file_1_g12128.t1	-0.156003	-1.35454	0.755273	0.755273		PadryChr3.g08551.t1|GeneMark.hmm|ID=file_1_file_2_13343_t	-1.03208	0.857146	0.857146	-0.682215		PadryChr3.g06954.t1|AUGUSTUS|ID=file_1_file_1_g24859.t1	-0.535344	0.838988	0.838988	-1.14263
	PadryChr7.g17509.t1|AUGUSTUS|ID=file_1_file_1_g29215.t1	-0.318154	1.47478	-0.41263	-0.743998		PadryChr10.g22550.t1|AUGUSTUS|ID=file_1_file_1_g6370.t1	1.16281	0.50577	-0.834289	-0.834289		PadryChr7.g16380.t1|AUGUSTUS|ID=file_1_file_1_g28175.t1	0.247037	-0.53667	-0.997334	1.28697		PadryChr3.g09204.t1|AUGUSTUS|ID=file_1_file_1_g26931.t1	0.857043	-0.866002	0.874962	-0.866002		PadryChr2.g06405.t1|GeneMark.hmm|ID=file_1_file_2_11156_t	-1.48453	0.358327	0.433466	0.692736		PadryChr5.g13008.t1|AUGUSTUS|ID=file_1_file_1_g23700.t1	0.913409	0.315141	0.195571	-1.42412
	PadryChr3.g07084.t1|AUGUSTUS|ID=file_1_file_1_g24971.t1	-0.164952	1.42847	-0.372871	-0.890642		PadryChr7.g16962.t1|GeneMark.hmm|ID=file_1_file_2_21513_t	1.15533	0.516841	-0.836087	-0.836087		PadryChr11.g24362.t1|AUGUSTUS|ID=file_1_file_1_g3245.t1	0.618433	-0.850356	-0.850356	1.08228		PadryChr5.g11994.t1|AUGUSTUS|ID=file_1_file_1_g22778.t1	0.159876	-1.45495	0.744909	0.550162		PadryChr2.g06274.t1|AUGUSTUS|ID=file_1_file_1_g10759.t1	-1.3561	0.988525	-0.0573064	0.424882		PadryCtg731.g29685.t1|AUGUSTUS|ID=file_1_file_1_g18900.t1	0.613091	0.923568	-0.22497	-1.31169
	PadryChr9.g20021.t1|AUGUSTUS|ID=file_1_file_1_g17551.t1	-0.381923	1.42352	-0.143129	-0.898467		PadryChr3.g07009.t1|GeneMark.hmm|ID=file_1_file_2_11709_t	1.25957	0.348102	-0.803836	-0.803836		PadryChr11.g23562.t1|AUGUSTUS|ID=file_1_file_1_g2518.t1	-1.08167	-0.129341	-0.129341	1.34035		PadryChr1.g00142.t1|AUGUSTUS|ID=file_1_file_1_g30048.t1	0.6293	-1.37309	-0.0982092	0.841998		PadryChr11.g24191.t1|AUGUSTUS|ID=file_1_file_1_g3095.t1	-1.44327	0.0958353	0.673717	0.673717		PadryChr11.g23700.t1|AUGUSTUS|ID=file_1_file_1_g2649.t1	-0.588572	1.30844	0.224217	-0.944085
	PadryChr8.g19338.t1|AUGUSTUS|ID=file_1_file_1_g15042.t1	0.567355	0.81633	-1.41794	0.0342507		PadryChr1.g01075.t1|GeneMark.hmm|ID=file_1_file_2_5729_t	1.38048	0.0897669	-0.683104	-0.787141		PadryChr6.g14888.t1|AUGUSTUS|ID=file_1_file_1_g20755.t1	-0.544179	-0.152231	-0.755924	1.45233		PadryChr5.g12863.t1|AUGUSTUS|ID=file_1_file_1_g23568.t1	0.402433	-1.46251	0.791988	0.268087		PadryChr3.g08892.t1|AUGUSTUS|ID=file_1_file_1_g26646.t1	-1.00016	1.30912	0.1906	-0.499554		PadryChr5.g13034.t1|AUGUSTUS|ID=file_1_file_1_g23722.t1	-0.0484295	1.25213	-0.00796556	-1.19573
	PadryChr4.g10285.t1|AUGUSTUS|ID=file_1_file_1_g3974.t1	0.729166	0.853477	-1.28504	-0.297604		PadryChr2.g04047.t1|AUGUSTUS|ID=file_1_file_1_g8689.t1	0.95794	-0.0467375	-1.36802	0.456818		PadryChr11.g24280.t1|AUGUSTUS|ID=file_1_file_1_g3173.t1	-1.02549	-0.423059	0.124172	1.32438		PadryCtg955.g30741.t1|AUGUSTUS|ID=file_1_file_1_g1048.t1	0.629721	-1.38439	-0.0710691	0.825743		PadryCtg1317.g32288.t1|AUGUSTUS|ID=file_1_file_1_g16337.t1	-1.1482	-0.450625	1.116	0.482822		PadryChr7.g15672.t1|AUGUSTUS|ID=file_1_file_1_g27527.t1	-0.0526756	1.22909	0.0421122	-1.21852
	PadryChr9.g21152.t1|AUGUSTUS|ID=file_1_file_1_g18565.t1	-0.0735027	1.36418	-0.257587	-1.03309		PadryChr6.g13982.t1|AUGUSTUS|ID=file_1_file_1_g19914.t1	1.38178	-0.185444	-0.185444	-1.01089		PadryCtg6189.g35515.t1|AUGUSTUS|ID=file_1_file_1_g24740.t1	0.729744	-0.861035	-0.861035	0.992326		PadryChr12.g25285.t1|AUGUSTUS|ID=file_1_file_1_g12277.t1	0.29353	-1.37219	1.01324	0.0654175		PadryChr3.g09315.t1|AUGUSTUS|ID=file_1_file_1_g27029.t1	-1.1067	0.84621	-0.585715	0.84621		PadryChr4.g09755.t1|AUGUSTUS|ID=file_1_file_1_g3475.t1	0.00525148	1.16445	0.107938	-1.27764
	PadryChr7.g16083.t1|AUGUSTUS|ID=file_1_file_1_g27911.t1	0.654957	1.00548	-1.13148	-0.528953		PadryChr1.g00956.t1|AUGUSTUS|ID=file_1_file_1_g30786.t1	1.27356	-0.798103	0.322644	-0.798103		PadryChr8.g18709.t1|AUGUSTUS|ID=file_1_file_1_g14487.t1	-0.740013	0.861738	-0.983462	0.861738		PadryCtg1522.g32925.t1|AUGUSTUS|ID=file_1_file_1_g12906.t1	-0.991281	-0.625574	1.20775	0.409109		PadryChr7.g16468.t1|AUGUSTUS|ID=file_1_file_1_g28258.t1	-1.34614	-0.155312	0.886048	0.615399		PadryChr10.g21455.t1|AUGUSTUS|ID=file_1_file_1_g5365.t1	-0.627941	0.851478	0.851478	-1.07502
	PadryChr1.g00033.t1|AUGUSTUS|ID=file_1_file_1_g29944.t1	-0.693667	1.47803	-0.276728	-0.50763		PadryChr11.g23192.t1|AUGUSTUS|ID=file_1_file_1_g2175.t1	1.16734	-0.301339	0.332348	-1.19835		PadryChr3.g08315.t1|AUGUSTUS|ID=file_1_file_1_g26115.t1	-0.504308	-0.443224	-0.551006	1.49854		PadryChr5.g11344.t1|AUGUSTUS|ID=file_1_file_1_g22165.t1	-0.0956863	-1.30994	1.08164	0.323988		PadryChr5.g11245.t1|AUGUSTUS|ID=file_1_file_1_g22078.t1	-1.3212	1.05929	-0.0904359	0.352349		PadryChr11.g24171.t1|AUGUSTUS|ID=file_1_file_1_g3077.t1	0.185178	0.734969	0.540475	-1.46062
	PadryChr8.g19456.t1|AUGUSTUS|ID=file_1_file_1_g15151.t1	-0.476573	1.43925	-0.13634	-0.82634		PadryChr12.g25455.t1|AUGUSTUS|ID=file_1_file_1_g12436.t1	1.1062	0.505372	-1.1392	-0.472368		PadryCtg435.g27797.t1|AUGUSTUS|ID=file_1_file_1_g29789.t1	0.165176	-0.932931	-0.566815	1.33457		PadryCtg309.g27249.t1|AUGUSTUS|ID=file_1_file_1_g15697.t1	-0.0944359	-1.34209	0.999387	0.437142		PadryChr12.g25664.t1|AUGUSTUS|ID=file_1_file_1_g12627.t1	-1.16375	0.834056	0.834056	-0.504358		PadryChr3.g08634.t1|AUGUSTUS|ID=file_1_file_1_g26405.t1	-0.903249	0.865616	0.865616	-0.827984
	PadryChr6.g15001.t1|AUGUSTUS|ID=file_1_file_1_g20859.t1	-0.834036	1.45346	-0.309711	-0.309711		PadryChr7.g16433.t1|AUGUSTUS|ID=file_1_file_1_g28225.t1	1.06664	-0.379428	-1.20447	0.517255		PadryChr5.g13460.t1|AUGUSTUS|ID=file_1_file_1_g24107.t1	-0.339802	-0.879451	-0.21736	1.43661		PadryChr6.g14890.t1|AUGUSTUS|ID=file_1_file_1_g20757.t1	-0.966108	-0.517102	1.33291	0.1503		PadryCtg1293.g32183.t1|AUGUSTUS|ID=file_1_file_1_g16284.t1	-1.37418	0.174578	0.174578	1.02502		PadryChr1.g03124.t1|AUGUSTUS|ID=file_1_file_1_g32800.t1	0.142337	0.916621	0.359017	-1.41797
	PadryCtg1577.g33052.t1|AUGUSTUS|ID=file_1_file_1_g13355.t1	0.610035	1.08863	-0.851862	-0.846802		PadryChr2.g05824.t1|AUGUSTUS|ID=file_1_file_1_g10349.t1	1.40711	0.020889	-0.714001	-0.714001		PadryChr7.g15993.t1|AUGUSTUS|ID=file_1_file_1_g27826.t1	0.580271	-0.845478	-0.845478	1.11068		PadryChr8.g19288.t1|AUGUSTUS|ID=file_1_file_1_g14999.t1	-0.958204	-0.519833	1.33874	0.1393		PadryChr1.g00669.t1|AUGUSTUS|ID=file_1_file_1_g30532.t1	-1.36969	-0.11998	0.744834	0.744834		PadryChr1.g03225.t1|AUGUSTUS|ID=file_1_file_1_g32893.t1	-0.138033	0.788488	0.711037	-1.36149
	PadryChr7.g17521.t1|AUGUSTUS|ID=file_1_file_1_g29226.t1	0.0633528	1.31167	-0.281218	-1.09381		PadryChr11.g23748.t1|AUGUSTUS|ID=file_1_file_1_g2694.t1	1.08066	-0.850611	-0.850611	0.620562		PadryChr9.g20064.t1|AUGUSTUS|ID=file_1_file_1_g17589.t1	-0.977961	-0.615186	0.351556	1.24159		PadryChr8.g18073.t1|AUGUSTUS|ID=file_1_file_1_g13878.t1	0.0991493	-1.41365	0.40446	0.910041		PadryChr8.g18251.t1|AUGUSTUS|ID=file_1_file_1_g14039.t1	-1.16051	0.365796	1.17312	-0.378404		PadryChr1.g02291.t1|AUGUSTUS|ID=file_1_file_1_g32031.t1	0.863616	0.613075	-0.110652	-1.36604
	PadryChr10.g21720.t1|AUGUSTUS|ID=file_1_file_1_g5617.t1	0.771901	0.938682	-0.682093	-1.02849		PadryChr5.g11204.t1|GeneMark.hmm|ID=file_1_file_2_15867_t	1.21278	0.427954	-0.820369	-0.820369		PadryChr10.g22444.t1|AUGUSTUS|ID=file_1_file_1_g6275.t1	0.492868	-0.832135	-0.832135	1.1714		PadryCtg2064.g34048.t1|AUGUSTUS|ID=file_1_file_1_g13317.t1	-0.618551	-1.08219	0.85037	0.85037		PadryChr5.g11638.t1|AUGUSTUS|ID=file_1_file_1_g22441.t1	-1.28428	-0.0429464	1.14736	0.179861		PadryChr2.g04741.t1|AUGUSTUS|ID=file_1_file_1_g9338.t1	-0.57846	0.780481	0.907906	-1.10993
	PadryCtg875.g30357.t1|AUGUSTUS|ID=file_1_file_1_g16960.t1	0.796507	0.806068	-1.26589	-0.336685		PadryChr12.g25438.t1|AUGUSTUS|ID=file_1_file_1_g12421.t1	1.43807	-0.68044	-0.68044	-0.0771907		PadryChr11.g24193.t1|AUGUSTUS|ID=file_1_file_1_g3097.t1	-0.940335	0.864357	-0.78838	0.864357		PadryCtg132.g26334.t1|AUGUSTUS|ID=file_1_file_1_g19613.t1	-1.03374	-0.498856	1.27034	0.262254		PadryChr1.g01586.t1|AUGUSTUS|ID=file_1_file_1_g31365.t1	-1.42985	0.0494842	0.676837	0.703533		PadryChr2.g04120.t1|AUGUSTUS|ID=file_1_file_1_g8758.t1	-0.620767	1.05276	0.624547	-1.05654
	PadryChr9.g19900.t1|GeneMark.hmm|ID=file_1_file_2_24361_t	0.516387	0.799261	-1.44174	0.126095		PadryChr4.g10931.t1|AUGUSTUS|ID=file_1_file_1_g4579.t1	1.3897	0.0673989	-0.6922	-0.764894		PadryChr2.g06606.t1|AUGUSTUS|ID=file_1_file_1_g11055.t1	-1.06788	-0.535862	0.42341	1.18034		PadryChr11.g24267.t1|AUGUSTUS|ID=file_1_file_1_g3161.t1	0.237631	-0.911316	1.30795	-0.634267		PadryChr9.g20751.t1|AUGUSTUS|ID=file_1_file_1_g18213.t1	-1.1326	-0.349967	1.23915	0.243422		PadryChr3.g07691.t1|AUGUSTUS|ID=file_1_file_1_g25538.t1	-0.610415	0.849381	0.849381	-1.08835
	PadryCtg2587.g34555.t1|AUGUSTUS|ID=file_1_file_1_g16912.t1	-0.0314571	1.42439	-0.696466	-0.696466		PadryChr3.g08985.t1|AUGUSTUS|ID=file_1_file_1_g26730.t1	1.15655	0.515051	-0.835799	-0.835799		PadryChr10.g22287.t1|AUGUSTUS|ID=file_1_file_1_g6135.t1	0.454243	-0.32795	-1.22033	1.09403		PadryChr9.g19710.t1|AUGUSTUS|ID=file_1_file_1_g17266.t1	-0.84384	-0.580136	1.39665	0.0273268		PadryChr1.g00434.t1|AUGUSTUS|ID=file_1_file_1_g30316.t1	-1.13097	1.24717	0.223608	-0.339815		PadryChr1.g03406.t1|AUGUSTUS|ID=file_1_file_1_g33060.t1	-0.373512	1.38759	-0.048297	-0.965785
	PadryChr3.g07348.t1|AUGUSTUS|ID=file_1_file_1_g25218.t1	-0.998366	1.35796	-0.397237	0.0376435		PadryChr5.g11195.t1|AUGUSTUS|ID=file_1_file_1_g22032.t1	1.455	-0.370014	-0.261905	-0.823083		PadryCtg2574.g34547.t1|AUGUSTUS|ID=file_1_file_1_g16272.t1	-0.841748	-0.736053	0.286428	1.29137		PadryChr1.g03143.t1|AUGUSTUS|ID=file_1_file_1_g32817.t1	-0.338438	-0.657355	1.48723	-0.491432		PadryChr1.g00425.t1|AUGUSTUS|ID=file_1_file_1_g30309.t1	-1.20488	1.24395	-0.0128625	-0.0262062		PadryChr3.g08827.t1|GeneMark.hmm|ID=file_1_file_2_13595_t	-0.792894	0.864542	0.864542	-0.936191
	PadryChr11.g24038.t1|AUGUSTUS|ID=file_1_file_1_g2956.t1	0.245052	1.29332	-0.974082	-0.564294		PadryChr10.g21771.t1|AUGUSTUS|ID=file_1_file_1_g5665.t1	1.14808	-0.837767	0.527458	-0.837767		PadryChr1.g03333.t1|AUGUSTUS|ID=file_1_file_1_g32994.t1	-0.880462	-0.700298	0.297954	1.28281		PadryChr3.g07483.t1|AUGUSTUS|ID=file_1_file_1_g25345.t1	-0.99451	-0.470967	1.33079	0.134688		PadryChr12.g24988.t1|AUGUSTUS|ID=file_1_file_1_g12001.t1	-1.41822	0.703029	0.703029	0.0121642		PadryChr2.g06320.t1|AUGUSTUS|ID=file_1_file_1_g10800.t1	-0.860847	1.09828	0.597013	-0.834445
	PadryChr7.g17345.t1|AUGUSTUS|ID=file_1_file_1_g29071.t1	0.0240392	0.595825	-1.41725	0.797384		PadryCtg653.g29147.t1|AUGUSTUS|ID=file_1_file_1_g16217.t1	1.3161	0.23978	-0.777941	-0.777941		PadryChr7.g17426.t1|AUGUSTUS|ID=file_1_file_1_g29143.t1	-1.11097	-0.243684	0.0493121	1.30534		PadryChr3.g08960.t1|AUGUSTUS|ID=file_1_file_1_g26708.t1	-0.803151	-0.327072	1.46213	-0.331903		PadryChr7.g15623.t1|AUGUSTUS|ID=file_1_file_1_g27482.t1	-1.48883	0.366257	0.659198	0.463371		PadryChr2.g04917.t1|AUGUSTUS|ID=file_1_file_1_g9504.t1	0.172889	1.08218	0.0835901	-1.33866
	PadryChr1.g00166.t1|AUGUSTUS|ID=file_1_file_1_g30072.t1	0.697212	0.966212	-0.517994	-1.14543		PadryChr12.g25274.t1|AUGUSTUS|ID=file_1_file_1_g12266.t1	1.5	-0.5	-0.5	-0.5		PadryChr1.g03046.t1|AUGUSTUS|ID=file_1_file_1_g32729.t1	0.186108	-1.26897	-0.0785673	1.16143		PadryCtg442.g27843.t1|AUGUSTUS|ID=file_1_file_1_g16480.t1	-0.489908	-1.17336	0.831632	0.831632		PadryCtg1016.g31124.t1|AUGUSTUS|ID=file_1_file_1_g13265.t1	-1.33896	0.76506	0.76506	-0.191157		PadryCtg731.g29683.t1|AUGUSTUS|ID=file_1_file_1_g18898.t1	-0.358064	1.32416	0.0877999	-1.05389
	PadryChr11.g24357.t1|AUGUSTUS|ID=file_1_file_1_g3240.t1	1.00116	0.496101	-1.31017	-0.187094		PadryChr5.g12220.t1|AUGUSTUS|ID=file_1_file_1_g22989.t1	1.33251	0.205219	-0.768864	-0.768864		PadryChr5.g11122.t1|AUGUSTUS|ID=file_1_file_1_g21966.t1	0.666512	-0.855638	-0.855638	1.04476		PadryChr3.g06951.t1|AUGUSTUS|ID=file_1_file_1_g24856.t1	-0.430291	-1.17385	0.527953	1.07619		PadryCtg516.g28368.t1|AUGUSTUS|ID=file_1_file_1_g19263.t1	-1.48656	0.676454	0.452067	0.358037		PadryChr1.g00527.t1|AUGUSTUS|ID=file_1_file_1_g30399.t1	0.0664337	1.2838	-0.208283	-1.14195
	PadryChr2.g03625.t1|AUGUSTUS|ID=file_1_file_1_g8310.t1	0.155729	0.676612	-1.45818	0.625834		PadryChr12.g25637.t1|AUGUSTUS|ID=file_1_file_1_g12603.t1	1.28492	-0.0634674	-0.0634674	-1.15798		PadryChr8.g17755.t1|AUGUSTUS|ID=file_1_file_1_g13593.t1	-0.0381551	0.189728	-1.2905	1.13893		PadryChr3.g08645.t1|AUGUSTUS|ID=file_1_file_1_g26414.t1	-0.249937	-1.26862	1.05519	0.463365		PadryCtg1499.g32872.t1|AUGUSTUS|ID=file_1_file_1_g19227.t1	-1.22154	0.817556	0.817556	-0.41357		PadryChr3.g08132.t1|AUGUSTUS|ID=file_1_file_1_g25947.t1	-0.892974	0.865812	0.865812	-0.838651
	PadryChr5.g13776.t1|AUGUSTUS|ID=file_1_file_1_g24392.t1	0.857101	0.686662	-1.32064	-0.223124		PadryChr12.g25008.t1|AUGUSTUS|ID=file_1_file_1_g12020.t1	1.11313	0.401875	-1.23281	-0.282196		PadryCtg984.g30935.t1|AUGUSTUS|ID=file_1_file_1_g6793.t1	-1.25265	-0.00306613	0.0610972	1.19462		PadryChr4.g10226.t1|AUGUSTUS|ID=file_1_file_1_g3917.t1	0.564935	-1.26924	0.993188	-0.288881		PadryChr1.g00508.t1|AUGUSTUS|ID=file_1_file_1_g30380.t1	-0.879943	1.36332	0.112035	-0.59541		PadryChr1.g02377.t1|AUGUSTUS|ID=file_1_file_1_g32108.t1	0.0392025	1.05795	0.250585	-1.34774
	PadryChr11.g24238.t1|AUGUSTUS|ID=file_1_file_1_g3136.t1	0.726575	0.352502	-1.47912	0.400043		PadryChr5.g13848.t1|AUGUSTUS|ID=file_1_file_1_g24458.t1	1.24715	-0.808601	-0.808601	0.370047		PadryChr5.g13245.t1|AUGUSTUS|ID=file_1_file_1_g23915.t1	-0.463846	-0.56839	-0.465979	1.49821		PadryChr1.g00576.t1|AUGUSTUS|ID=file_1_file_1_g30444.t1	-0.449293	-1.19952	0.824406	0.824406		PadryCtg682.g29321.t1|AUGUSTUS|ID=file_1_file_1_g13167.t1	-1.30559	-0.26111	0.783348	0.783348		PadryChr1.g03228.t1|AUGUSTUS|ID=file_1_file_1_g32896.t1	0.960631	0.165092	0.278657	-1.40438
	PadryChr11.g23651.t1|AUGUSTUS|ID=file_1_file_1_g2600.t1	0.444056	1.15391	-0.487087	-1.11088		PadryChr8.g18190.t1|AUGUSTUS|ID=file_1_file_1_g13985.t1	1.43699	-0.681794	-0.681794	-0.073397		PadryCtg579.g28641.t1|AUGUSTUS|ID=file_1_file_1_g6962.t1	0.472976	0.22347	-1.46264	0.766191		PadryChr12.g25603.t1|AUGUSTUS|ID=file_1_file_1_g12572.t1	0.17873	-0.85158	1.34054	-0.667693		PadryChr2.g06778.t1|AUGUSTUS|ID=file_1_file_1_g11214.t1	-1.03988	-0.162979	1.36584	-0.162979		PadryChr9.g20231.t1|GeneMark.hmm|ID=file_1_file_2_24743_t	0.283881	0.502622	0.692448	-1.47895
	PadryChr2.g06380.t1|AUGUSTUS|ID=file_1_file_1_g10855.t1	-0.696778	1.48052	-0.304005	-0.479736		PadryCtg653.g29146.t1|AUGUSTUS|ID=file_1_file_1_g16216.t1	1.07422	0.473021	-1.23478	-0.312456		PadryChr6.g14259.t1|AUGUSTUS|ID=file_1_file_1_g20172.t1	0.201175	0.453829	-1.45423	0.799231		PadryChr11.g23078.t1|AUGUSTUS|ID=file_1_file_1_g2066.t1	-0.474765	-0.972887	1.34842	0.0992287		PadryChr1.g03221.t1|AUGUSTUS|ID=file_1_file_1_g32889.t1	-1.41383	0.931757	0.332426	0.14965		PadryChr11.g23819.t1|AUGUSTUS|ID=file_1_file_1_g2756.t1	0.038829	0.901231	0.463891	-1.40395
	PadryChr5.g12031.t1|AUGUSTUS|ID=file_1_file_1_g22812.t1	-0.0950689	1.14172	-1.27821	0.231558		PadryChr1.g03441.t1|GeneMark.hmm|ID=file_1_file_2_8178_t	1.09898	-1.32446	0.0333026	0.192185		PadryCtg1559.g33011.t1|AUGUSTUS|ID=file_1_file_1_g18735.t1	-1.00907	-0.64185	0.503714	1.14721		PadryChr2.g03931.t1|AUGUSTUS|ID=file_1_file_1_g8587.t1	-0.211768	-1.27606	0.412251	1.07558		PadryChr10.g22440.t1|AUGUSTUS|ID=file_1_file_1_g6272.t1	-1.20355	-0.442862	0.823207	0.823207		PadryChr2.g06179.t1|AUGUSTUS|ID=file_1_file_1_g10669.t1	-0.322926	0.798168	0.798168	-1.27341
	PadryChr7.g16748.t1|AUGUSTUS|ID=file_1_file_1_g28525.t1	-0.208378	1.34475	-1.06946	-0.0669117		PadryChr11.g22928.t1|AUGUSTUS|ID=file_1_file_1_g1932.t1	1.5	-0.5	-0.5	-0.5		PadryChr12.g25323.t1|AUGUSTUS|ID=file_1_file_1_g12310.t1	0.40625	0.142174	-1.42841	0.87999		PadryCtg6851.g35537.t1|AUGUSTUS|ID=file_1_file_1_g793.t1	0.221544	-1.4254	0.913779	0.290082		PadryChr6.g14795.t1|AUGUSTUS|ID=file_1_file_1_g20671.t1	-1.00425	0.859998	0.859998	-0.71575		PadryCtg3595.g35105.t1|AUGUSTUS|ID=file_1_file_1_g15612.t1	-0.572715	0.382474	1.21486	-1.02462
	PadryChr8.g18181.t1|AUGUSTUS|ID=file_1_file_1_g13977.t1	0.788878	0.868164	-1.18283	-0.474212		PadryChr6.g14660.t1|AUGUSTUS|ID=file_1_file_1_g20547.t1	1.24003	0.382375	-0.811204	-0.811204		PadryCtg124.g26240.t1|AUGUSTUS|ID=file_1_file_1_g4992.t1	0.171345	0.180056	-1.37497	1.02357		PadryChr8.g19226.t1|AUGUSTUS|ID=file_1_file_1_g14947.t1	-0.57621	-0.222777	1.47168	-0.672692		PadryChr2.g05300.t1|AUGUSTUS|ID=file_1_file_1_g9868.t1	-1.17646	1.1072	0.47489	-0.405633		PadryChr11.g23657.t1|AUGUSTUS|ID=file_1_file_1_g2606.t1	-0.124717	1.26306	0.0395983	-1.17794
	PadryChr11.g23581.t1|AUGUSTUS|ID=file_1_file_1_g2537.t1	-0.180764	0.837532	-1.34085	0.684087		PadryCtg1958.g33849.t1|AUGUSTUS|ID=file_1_file_1_g7910.t1	1.26199	-0.456957	-1.06378	0.258746		PadryCtg331.g27331.t1|AUGUSTUS|ID=file_1_file_1_g33734.t1	0.779189	-0.863949	-0.863949	0.948709		PadryChr8.g19444.t1|AUGUSTUS|ID=file_1_file_1_g15141.t1	-0.450536	-1.19874	0.824636	0.824636		PadryChr5.g13105.t1|AUGUSTUS|ID=file_1_file_1_g23786.t1	-1.5	0.5	0.5	0.5		PadryChr5.g13787.t1|AUGUSTUS|ID=file_1_file_1_g24403.t1	-0.284705	1.38459	-0.104433	-0.995456
	PadryChr10.g21718.t1|AUGUSTUS|ID=file_1_file_1_g5616.t1	0.731815	0.990547	-0.861181	-0.861181		PadryChr5.g13348.t1|AUGUSTUS|ID=file_1_file_1_g24008.t1	1.5	-0.5	-0.5	-0.5		PadryChr9.g21212.t1|AUGUSTUS|ID=file_1_file_1_g18623.t1	-0.298454	-0.0538943	-1.01671	1.36906		PadryCtg259.g26990.t1|AUGUSTUS|ID=file_1_file_1_g19436.t1	-0.474759	-0.882734	1.41155	-0.0540545		PadryCtg1266.g32102.t1|AUGUSTUS|ID=file_1_file_1_g13260.t1	-1.47193	0.520878	0.7099	0.241151		PadryChr10.g21412.t1|AUGUSTUS|ID=file_1_file_1_g5325.t1	0.85571	-0.163255	0.654112	-1.34657
	PadryCtg1633.g33199.t1|AUGUSTUS|ID=file_1_file_1_g24705.t1	0.211584	1.18523	-1.23456	-0.162244		PadryChr9.g21131.t1|AUGUSTUS|ID=file_1_file_1_g18545.t1	1.19504	0.23309	-1.21295	-0.215185		PadryChr7.g16641.t1|AUGUSTUS|ID=file_1_file_1_g28425.t1	-0.174485	-1.18489	0.113268	1.2461		PadryChr12.g24990.t1|AUGUSTUS|ID=file_1_file_1_g12003.t1	-0.736379	-0.100136	1.44243	-0.60591		PadryChr2.g06580.t1|AUGUSTUS|ID=file_1_file_1_g11033.t1	-1.38668	0.731842	0.731842	-0.077003		PadryChr3.g07142.t1|AUGUSTUS|ID=file_1_file_1_g25027.t1	-0.452369	1.31034	0.166965	-1.02494
	PadryChr8.g19236.t1|AUGUSTUS|ID=file_1_file_1_g14955.t1	0.336669	1.23413	-1.04023	-0.530573		PadryChr3.g08436.t1|AUGUSTUS|ID=file_1_file_1_g26227.t1	1.09478	0.601841	-0.848308	-0.848308		PadryChr3.g09398.t1|AUGUSTUS|ID=file_1_file_1_g27106.t1	-0.962894	-0.652471	0.393911	1.22145		PadryChr9.g21042.t1|AUGUSTUS|ID=file_1_file_1_g18466.t1	-0.515776	-1.02249	1.27181	0.266453		PadryChr3.g07371.t1|AUGUSTUS|ID=file_1_file_1_g25240.t1	-1.5	0.5	0.5	0.5		PadryChr7.g16260.t1|AUGUSTUS|ID=file_1_file_1_g28066.t1	-0.562827	0.843052	0.843052	-1.12328
	PadryChr3.g08680.t1|AUGUSTUS|ID=file_1_file_1_g26448.t1	0.779782	0.679709	-1.38735	-0.0721447		PadryChr8.g19205.t1|GeneMark.hmm|ID=file_1_file_2_23715_t	1.29975	0.270692	-0.831294	-0.739144		PadryCtg1443.g32694.t1|AUGUSTUS|ID=file_1_file_1_g33463.t1	-0.396513	-1.10487	0.253214	1.24817		PadryChr10.g22329.t1|GeneMark.hmm|ID=file_1_file_2_1078_t	0.2902	-1.41571	0.189813	0.935695		PadryChr12.g25658.t1|AUGUSTUS|ID=file_1_file_1_g12622.t1	-1.38908	0.0672822	0.971015	0.350786		PadryChr12.g25403.t1|AUGUSTUS|ID=file_1_file_1_g12389.t1	-0.670732	0.856054	0.856054	-1.04138
	PadryChr9.g21210.t1|AUGUSTUS|ID=file_1_file_1_g18621.t1	0.784086	0.91389	-0.61612	-1.08186		PadryChr8.g19657.t1|AUGUSTUS|ID=file_1_file_1_g15342.t1	1.21712	0.420284	-0.792121	-0.845288		PadryChr8.g19639.t1|AUGUSTUS|ID=file_1_file_1_g15324.t1	0.175243	-0.0798958	-1.26389	1.16854		PadryCtg841.g30225.t1|AUGUSTUS|ID=file_1_file_1_g5053.t1	0.125948	-1.43381	0.845101	0.462757		PadryChr3.g09706.t1|AUGUSTUS|ID=file_1_file_1_g27388.t1	-1.41453	0.182364	0.294591	0.937579		PadryChr11.g23131.t1|AUGUSTUS|ID=file_1_file_1_g2116.t1	-0.454879	0.825436	0.825436	-1.19599
	PadryCtg822.g30140.t1|AUGUSTUS|ID=file_1_file_1_g16145.t1	-0.979214	1.39397	-0.284748	-0.13001		PadryChr9.g20389.t1|AUGUSTUS|ID=file_1_file_1_g17885.t1	1.13584	0.545089	-0.840462	-0.840462		PadryChr2.g06503.t1|GeneMark.hmm|ID=file_1_file_2_11245_t	-0.740494	-0.259915	-0.470286	1.4707		PadryChr2.g05303.t1|AUGUSTUS|ID=file_1_file_1_g9871.t1	-0.5463	-1.13391	0.793961	0.886248		PadryCtg90.g26136.t1|AUGUSTUS|ID=file_1_file_1_g24643.t1	-1.5	0.5	0.5	0.5		PadryChr6.g15066.t1|AUGUSTUS|ID=file_1_file_1_g20918.t1	-0.548789	1.14296	0.482646	-1.07681
	PadryChr10.g22420.t1|AUGUSTUS|ID=file_1_file_1_g6254.t1	0.983984	0.659266	-1.17306	-0.470194		PadryChr1.g01186.t1|AUGUSTUS|ID=file_1_file_1_g31004.t1	1.35423	0.0566486	-0.415997	-0.994884		PadryChr11.g22864.t1|AUGUSTUS|ID=file_1_file_1_g1873.t1	0.731787	-0.861179	-0.861179	0.99057		PadryChr7.g17283.t1|AUGUSTUS|ID=file_1_file_1_g29014.t1	-0.835571	-0.895953	0.865762	0.865762		PadryChr2.g05326.t1|AUGUSTUS|ID=file_1_file_1_g9891.t1	-1.32667	0.112256	0.112256	1.10216		PadryChr5.g11362.t1|AUGUSTUS|ID=file_1_file_1_g22180.t1	-0.361897	1.37682	-0.028738	-0.986187
	PadryChr11.g23830.t1|AUGUSTUS|ID=file_1_file_1_g2767.t1	0.362548	1.19368	-0.436961	-1.11927		PadryChr1.g01076.t1|AUGUSTUS|ID=file_1_file_1_g30900.t1	1.43934	-0.0845076	-0.636394	-0.718441		PadryChr7.g16672.t1|AUGUSTUS|ID=file_1_file_1_g28455.t1	0.562997	-0.266688	-1.28129	0.984985		PadryChr3.g09615.t1|AUGUSTUS|ID=file_1_file_1_g27304.t1	-0.606627	-0.877595	1.3587	0.125519		PadryChr2.g03598.t1|AUGUSTUS|ID=file_1_file_1_g8283.t1	-1.44758	0.243215	0.357124	0.847242		PadryChr2.g06497.t1|AUGUSTUS|ID=file_1_file_1_g10959.t1	0.481553	0.835985	0.116241	-1.43378
	PadryChr6.g14151.t1|AUGUSTUS|ID=file_1_file_1_g20069.t1	0.0209352	0.845252	-1.41033	0.54414		PadryCtg1847.g33663.t1|AUGUSTUS|ID=file_1_file_1_g24632.t1	1.28077	-0.058853	-1.16306	-0.058853		PadryChr6.g14421.t1|AUGUSTUS|ID=file_1_file_1_g20320.t1	-1.21179	-0.0128216	-0.0128216	1.23743		PadryChr3.g08479.t1|AUGUSTUS|ID=file_1_file_1_g26266.t1	-0.628525	-0.473037	1.49271	-0.391152		PadryCtg1202.g31839.t1|AUGUSTUS|ID=file_1_file_1_g15646.t1	-1.34159	-0.185351	0.763471	0.763471		PadryChr3.g09209.t1|AUGUSTUS|ID=file_1_file_1_g26936.t1	-0.625559	0.851201	0.851201	-1.07684
	PadryChr6.g14959.t1|AUGUSTUS|ID=file_1_file_1_g20818.t1	-0.452616	1.49153	-0.64355	-0.395366		PadryChr12.g25732.t1|AUGUSTUS|ID=file_1_file_1_g12688.t1	1.10633	0.586227	-0.846278	-0.846278		PadryChr2.g05755.t1|AUGUSTUS|ID=file_1_file_1_g10284.t1	-0.623081	0.85091	-1.07874	0.85091		PadryChr6.g14022.t1|AUGUSTUS|ID=file_1_file_1_g19951.t1	-0.603593	-1.09347	0.84853	0.84853		PadryChr5.g12540.t1|AUGUSTUS|ID=file_1_file_1_g23278.t1	-1.19354	1.24909	0.0550178	-0.110566		PadryChr2.g03751.t1|AUGUSTUS|ID=file_1_file_1_g8426.t1	0.310614	-0.248941	1.16073	-1.2224
	PadryChr2.g06183.t1|AUGUSTUS|ID=file_1_file_1_g10671.t1	0.549655	1.13263	-0.841141	-0.841141		PadryChr3.g09463.t1|AUGUSTUS|ID=file_1_file_1_g27165.t1	1.08744	0.572318	-0.59269	-1.06707		PadryChr11.g24459.t1|AUGUSTUS|ID=file_1_file_1_g3333.t1	-0.180258	-0.930141	-0.306732	1.41713		PadryChr1.g00407.t1|AUGUSTUS|ID=file_1_file_1_g30291.t1	0.483595	-1.27319	1.04032	-0.250729		PadryChr12.g25533.t1|AUGUSTUS|ID=file_1_file_1_g12508.t1	-1.07054	1.31854	0.08171	-0.329715		PadryChr8.g19674.t1|AUGUSTUS|ID=file_1_file_1_g15355.t1	0.381737	1.06164	-0.136237	-1.30714
	PadryChr3.g09563.t1|AUGUSTUS|ID=file_1_file_1_g27256.t1	0.315065	1.25621	-0.57563	-0.995647		PadryCtg1383.g32491.t1|AUGUSTUS|ID=file_1_file_1_g19346.t1	1.28377	0.303555	-0.793661	-0.793661		PadryChr7.g16043.t1|AUGUSTUS|ID=file_1_file_1_g27872.t1	-1.08581	-0.41111	0.232899	1.26402		PadryChr5.g12177.t1|AUGUSTUS|ID=file_1_file_1_g22951.t1	-0.834298	-0.843679	1.14259	0.535388		PadryChr6.g14796.t1|GeneMark.hmm|ID=file_1_file_2_19320_t	-1.0579	1.01552	0.672599	-0.630221		PadryChr2.g06502.t1|AUGUSTUS|ID=file_1_file_1_g10963.t1	0.358068	0.756282	0.35905	-1.4734
	PadryChr2.g04708.t1|AUGUSTUS|ID=file_1_file_1_g9308.t1	0.191232	1.23304	-1.17516	-0.249108		PadryChr11.g23520.t1|GeneMark.hmm|ID=file_1_file_2_2296_t	1.22132	0.222095	-0.264905	-1.17851		PadryChr8.g19163.t1|AUGUSTUS|ID=file_1_file_1_g14890.t1	-0.156736	-1.12225	-0.0306075	1.3096		PadryCtg984.g30936.t1|AUGUSTUS|ID=file_1_file_1_g6794.t1	-0.108935	-1.37417	0.741551	0.741551		PadryCtg466.g28039.t1|AUGUSTUS|ID=file_1_file_1_g15464.t1	-1.24853	0.0242682	1.2	0.0242682		PadryChr2.g06753.t1|AUGUSTUS|ID=file_1_file_1_g11191.t1	1.07936	0.131241	0.131241	-1.34184
	PadryChr11.g24088.t1|AUGUSTUS|ID=file_1_file_1_g3003.t1	-0.282291	1.3903	-0.986171	-0.121839		PadryCtg615.g28807.t1|AUGUSTUS|ID=file_1_file_1_g1645.t1	1.1392	0.540271	-0.839738	-0.839738		PadryChr5.g13906.t1|AUGUSTUS|ID=file_1_file_1_g24510.t1	-0.8862	-0.573253	0.089013	1.37044		PadryCtg2775.g34691.t1|AUGUSTUS|ID=file_1_file_1_g15553.t1	-0.176624	-1.3455	0.761062	0.761062		PadryChr1.g01396.t1|AUGUSTUS|ID=file_1_file_1_g31190.t1	-1.24139	-0.380046	0.810717	0.810717		PadryCtg482.g28161.t1|GeneMark.hmm|ID=file_1_file_2_28238_t	0.581131	0.616456	0.285843	-1.48343
	PadryChr3.g09558.t1|AUGUSTUS|ID=file_1_file_1_g27252.t1	-0.538662	1.49538	-0.388885	-0.567837		PadryChr1.g01965.t1|AUGUSTUS|ID=file_1_file_1_g31731.t1	1.40853	-0.841822	-0.554285	-0.0124208		PadryChr10.g22365.t1|AUGUSTUS|ID=file_1_file_1_g6204.t1	-1.10554	-0.119877	-0.0988412	1.32425		PadryChr2.g05680.t1|AUGUSTUS|ID=file_1_file_1_g10218.t1	-0.538843	-0.937622	1.34673	0.129735		PadryChr6.g15528.t1|AUGUSTUS|ID=file_1_file_1_g21350.t1	-1.17984	-0.37054	0.408562	1.14182		PadryChr2.g05328.t1|AUGUSTUS|ID=file_1_file_1_g9893.t1	-0.661702	0.855154	0.855154	-1.04861
	PadryChr1.g00110.t1|AUGUSTUS|ID=file_1_file_1_g30020.t1	-0.107235	1.43997	-0.550446	-0.782294		PadryChr8.g19292.t1|AUGUSTUS|ID=file_1_file_1_g15002.t1	0.918708	0.254531	-1.42416	0.25092		PadryChr7.g17312.t1|AUGUSTUS|ID=file_1_file_1_g29041.t1	-1.23994	0.0153886	0.0153886	1.20916		PadryChr4.g10424.t1|AUGUSTUS|ID=file_1_file_1_g4101.t1	-0.117238	-0.691807	1.44864	-0.6396		PadryChr1.g00708.t1|AUGUSTUS|ID=file_1_file_1_g30568.t1	-1.18847	1.25346	0.051997	-0.116982		PadryChr6.g15183.t1|AUGUSTUS|ID=file_1_file_1_g21021.t1	0.0710981	1.049	0.235955	-1.35605
	PadryChr1.g01580.t1|AUGUSTUS|ID=file_1_file_1_g31359.t1	0.767033	0.563338	-1.4428	0.11243		PadryChr2.g06014.t1|GeneMark.hmm|ID=file_1_file_2_10793_t	1.43104	-0.899933	-0.241085	-0.290025		PadryChr10.g22082.t1|AUGUSTUS|ID=file_1_file_1_g5952.t1	-1.21414	-0.0251994	0.00435446	1.23499		PadryChr3.g08654.t1|AUGUSTUS|ID=file_1_file_1_g26423.t1	-1.05147	-0.611127	1.09475	0.567844		PadryChr5.g12711.t1|AUGUSTUS|ID=file_1_file_1_g23434.t1	-1.13011	0.841665	0.841665	-0.553224		PadryChr5.g13254.t1|AUGUSTUS|ID=file_1_file_1_g23923.t1	-0.807232	0.86506	0.86506	-0.922887
	PadryChr8.g18048.t1|AUGUSTUS|ID=file_1_file_1_g13854.t1	0.456671	1.19486	-0.825763	-0.825763		PadryChr5.g12737.t1|AUGUSTUS|ID=file_1_file_1_g23459.t1	1.1028	0.591027	-0.846913	-0.846913		PadryChr12.g25759.t1|GeneMark.hmm|ID=file_1_file_2_4530_t	-0.9705	0.862662	-0.754824	0.862662		PadryChr7.g17494.t1|AUGUSTUS|ID=file_1_file_1_g29201.t1	-0.801688	-0.153141	1.44643	-0.491604		PadryChr3.g07173.t1|GeneMark.hmm|ID=file_1_file_2_11861_t	-1.18863	-0.325984	0.348723	1.16589		PadryChr4.g10680.t1|AUGUSTUS|ID=file_1_file_1_g4345.t1	-0.717946	0.532854	1.13741	-0.95232
	PadryChr3.g08707.t1|AUGUSTUS|ID=file_1_file_1_g26474.t1	0.734118	0.820963	-1.31511	-0.239975		PadryCtg800.g30088.t1|AUGUSTUS|ID=file_1_file_1_g1128.t1	1.11508	0.499047	-0.487014	-1.12711		PadryChr5.g12499.t1|AUGUSTUS|ID=file_1_file_1_g23241.t1	-1.01803	0.858662	-0.699292	0.858662		PadryChr5.g11394.t1|AUGUSTUS|ID=file_1_file_1_g22212.t1	0.01683	-1.41708	0.625164	0.775089		PadrySDXN0002.g35571.t1|AUGUSTUS|ID=file_1_file_1_g6707.t1	-1.46508	0.791636	0.343408	0.330036		PadryChr7.g17565.t1|AUGUSTUS|ID=file_1_file_1_g29267.t1	0.0998368	1.14284	0.0538833	-1.29656
	PadryChr9.g20607.t1|AUGUSTUS|ID=file_1_file_1_g18084.t1	0.554435	0.661451	-1.47854	0.262658		PadryChr12.g25407.t1|AUGUSTUS|ID=file_1_file_1_g12393.t1	1.34926	-0.758696	-0.758696	0.168138		PadryChr1.g00997.t1|AUGUSTUS|ID=file_1_file_1_g30825.t1	-1.06045	0.853583	-0.646719	0.853583		PadryChr10.g22237.t1|AUGUSTUS|ID=file_1_file_1_g6088.t1	0.173651	-1.41013	0.288899	0.947582		PadryChr2.g06399.t1|AUGUSTUS|ID=file_1_file_1_g10873.t1	-1.45113	0.642752	0.682004	0.126371		PadryChr1.g00198.t1|AUGUSTUS|ID=file_1_file_1_g30101.t1	0.351608	0.854611	0.239069	-1.44529
	PadryChr3.g08577.t1|AUGUSTUS|ID=file_1_file_1_g26355.t1	0.655273	0.86707	-1.33565	-0.186697		PadryChr6.g14006.t1|AUGUSTUS|ID=file_1_file_1_g19937.t1	0.950327	0.104484	-1.40195	0.347136		PadryCtg1298.g32217.t1|AUGUSTUS|ID=file_1_file_1_g15821.t1	-0.724453	-0.895802	0.385808	1.23445		PadryChr3.g06992.t1|AUGUSTUS|ID=file_1_file_1_g24895.t1	-0.876009	-0.845746	0.728395	0.99336		PadryCtg188.g26654.t1|GeneMark.hmm|ID=file_1_file_2_26532_t	-1.22638	-0.405515	0.815949	0.815949		PadryChr9.g20997.t1|AUGUSTUS|ID=file_1_file_1_g18429.t1	0.146762	1.08531	0.105618	-1.33769
	PadryChr1.g02594.t1|AUGUSTUS|ID=file_1_file_1_g32309.t1	0.0241106	1.15635	-1.28504	0.104586		PadryChr1.g02102.t1|AUGUSTUS|ID=file_1_file_1_g31854.t1	1.28913	0.293337	-0.791233	-0.791233		PadryChr2.g06455.t1|AUGUSTUS|ID=file_1_file_1_g10923.t1	0.00763031	-1.17808	-0.0956234	1.26607		PadryChr3.g07956.t1|AUGUSTUS|ID=file_1_file_1_g25789.t1	-0.929443	-0.799672	0.835066	0.894049		PadryChr6.g15570.t1|AUGUSTUS|ID=file_1_file_1_g21390.t1	-1.36531	0.162257	0.162257	1.0408		PadryChr5.g13123.t1|AUGUSTUS|ID=file_1_file_1_g23804.t1	-0.847041	1.29674	0.275094	-0.724789
	PadryChr6.g14831.t1|AUGUSTUS|ID=file_1_file_1_g20703.t1	0.184104	0.75832	-1.45787	0.515443		PadryChr6.g14258.t1|AUGUSTUS|ID=file_1_file_1_g20171.t1	1.18909	0.349875	-1.14328	-0.395681		PadryChr8.g19474.t1|GeneMark.hmm|ID=file_1_file_2_23959_t	-0.624207	-0.747832	-0.0589183	1.43096		PadryChr3.g09460.t1|AUGUSTUS|ID=file_1_file_1_g27162.t1	-0.319507	-1.1276	1.26177	0.185337		PadryChr2.g06863.t1|AUGUSTUS|ID=file_1_file_1_g11293.t1	-1.24312	-0.178386	1.16489	0.256616		PadryChr3.g08931.t1|AUGUSTUS|ID=file_1_file_1_g26682.t1	-0.868866	0.866023	0.866023	-0.86318
	PadryChr11.g22837.t1|AUGUSTUS|ID=file_1_file_1_g1850.t1	0.54788	1.11737	-0.652655	-1.0126		PadryCtg132.g26347.t1|AUGUSTUS|ID=file_1_file_1_g19624.t1	0.920961	-0.865125	-0.865125	0.809289		PadryChr8.g18166.t1|AUGUSTUS|ID=file_1_file_1_g13962.t1	0.693142	-0.858131	-0.858131	1.02312		PadryChr9.g20628.t1|AUGUSTUS|ID=file_1_file_1_g18104.t1	-0.227047	-1.19371	1.21745	0.203303		PadryChr9.g20597.t1|AUGUSTUS|ID=file_1_file_1_g18075.t1	-1.22109	1.21185	0.14658	-0.13734		PadryChr9.g21173.t1|AUGUSTUS|ID=file_1_file_1_g18586.t1	0.314139	1.19771	-0.353451	-1.1584
	PadryChr7.g15937.t1|AUGUSTUS|ID=file_1_file_1_g27773.t1	-0.127052	1.10888	-1.28849	0.306662		PadryChr9.g20229.t1|AUGUSTUS|ID=file_1_file_1_g17745.t1	1.24798	0.368614	-0.808295	-0.808295		PadryChr9.g19814.t1|AUGUSTUS|ID=file_1_file_1_g17359.t1	-0.119076	-0.774202	-0.550221	1.4435		PadryChr4.g10331.t1|AUGUSTUS|ID=file_1_file_1_g4016.t1	-0.228798	-1.20879	1.19479	0.242793		PadryChr5.g12917.t1|AUGUSTUS|ID=file_1_file_1_g23619.t1	-1.43566	0.683429	0.0688002	0.683429		PadryCtg1753.g33447.t1|AUGUSTUS|ID=file_1_file_1_g15718.t1	-0.756289	0.862748	0.862748	-0.969206
	PadryChr1.g00780.t1|AUGUSTUS|ID=file_1_file_1_g30630.t1	-0.165434	1.17991	-1.23726	0.222782		PadryCtg1479.g32799.t1|AUGUSTUS|ID=file_1_file_1_g8097.t1	1.33492	-0.251066	-1.07465	-0.0091995		PadryCtg188.g26637.t1|AUGUSTUS|ID=file_1_file_1_g33656.t1	-1.03844	-0.602854	0.495631	1.14567		PadryChr3.g07080.t1|AUGUSTUS|ID=file_1_file_1_g24967.t1	-0.599357	-0.975474	1.26132	0.31351		PadryChr8.g19281.t1|AUGUSTUS|ID=file_1_file_1_g14994.t1	-0.983572	0.861729	0.861729	-0.739886		PadryChr9.g20714.t1|AUGUSTUS|ID=file_1_file_1_g18180.t1	-0.478571	1.40219	-0.0269093	-0.896714
	PadryChr12.g25085.t1|AUGUSTUS|ID=file_1_file_1_g12093.t1	0.547193	1.07499	-1.14965	-0.472535		PadryChr8.g18936.t1|AUGUSTUS|ID=file_1_file_1_g14691.t1	1.31088	0.250444	-0.780663	-0.780663		PadryChr5.g11972.t1|AUGUSTUS|ID=file_1_file_1_g22759.t1	0.23026	-0.715318	-0.833961	1.31902		PadryChr1.g00955.t1|AUGUSTUS|ID=file_1_file_1_g30785.t1	-0.990887	-0.560814	1.27572	0.275979		PadryChr1.g03346.t1|AUGUSTUS|ID=file_1_file_1_g33005.t1	-1.05145	1.34969	-0.0301114	-0.268123		PadryChr8.g19610.t1|AUGUSTUS|ID=file_1_file_1_g15299.t1	-0.806141	0.865024	0.865024	-0.923907
	PadryChr9.g19805.t1|AUGUSTUS|ID=file_1_file_1_g17350.t1	0.0536586	1.33703	-0.347175	-1.04352		PadryCtg239.g26832.t1|AUGUSTUS|ID=file_1_file_1_g29530.t1	1.12863	0.1597	-1.30401	0.0156846		PadryChr8.g19086.t1|AUGUSTUS|ID=file_1_file_1_g14821.t1	0.0446249	0.00207352	-1.24746	1.20077		PadryChr9.g19778.t1|AUGUSTUS|ID=file_1_file_1_g17326.t1	0.112884	-1.38169	1.00403	0.264776		PadryChr2.g05608.t1|AUGUSTUS|ID=file_1_file_1_g10151.t1	-1.25721	0.292028	1.14151	-0.176332		PadryChr7.g17000.t1|AUGUSTUS|ID=file_1_file_1_g28755.t1	-0.847921	0.865932	0.865932	-0.883943
	PadryChr4.g10812.t1|AUGUSTUS|ID=file_1_file_1_g4469.t1	0.862355	0.567612	-1.39017	-0.0397962		PadryChr5.g13575.t1|AUGUSTUS|ID=file_1_file_1_g24215.t1	1.251	-0.807157	0.363316	-0.807157		PadryChr10.g22445.t1|AUGUSTUS|ID=file_1_file_1_g6276.t1	-0.893284	0.865807	-0.83833	0.865807		PadryChr2.g05568.t1|AUGUSTUS|ID=file_1_file_1_g10113.t1	-1.12293	-0.563307	0.84312	0.84312		PadryChr7.g15667.t1|AUGUSTUS|ID=file_1_file_1_g27523.t1	-1.36973	0.886353	0.574391	-0.0910112		PadryCtg132.g26337.t1|AUGUSTUS|ID=file_1_file_1_g19616.t1	-0.00322568	1.13383	0.167945	-1.29855
	PadryChr1.g00050.t1|AUGUSTUS|ID=file_1_file_1_g29961.t1	0.463764	1.15854	-1.06291	-0.559397		PadryChr7.g15744.t1|GeneMark.hmm|ID=file_1_file_2_20320_t	1.18204	0.0380554	-1.26465	0.0445486		PadryChr5.g12414.t1|AUGUSTUS|ID=file_1_file_1_g23166.t1	0.278922	-0.787749	-0.787749	1.29658		PadryChr2.g06564.t1|AUGUSTUS|ID=file_1_file_1_g11017.t1	-0.127502	-1.36659	0.747048	0.747048		PadryChr4.g10926.t1|GeneMark.hmm|ID=file_1_file_2_15606_t	-1.31539	0.0986055	0.0986055	1.11817		PadryCtg652.g29091.t1|AUGUSTUS|ID=file_1_file_1_g15996.t1	0.461981	1.06797	-0.277319	-1.25264
	PadryChr1.g01461.t1|AUGUSTUS|ID=file_1_file_1_g31247.t1	0.716428	1.00324	-0.888164	-0.831505		PadryChr5.g13475.t1|AUGUSTUS|ID=file_1_file_1_g24120.t1	1.25313	-0.256184	0.159969	-1.15691		PadryChr10.g21924.t1|AUGUSTUS|ID=file_1_file_1_g5805.t1	0.0403716	0.156932	-1.31403	1.11672		PadryChr3.g08761.t1|AUGUSTUS|ID=file_1_file_1_g26524.t1	0.48188	-1.2357	1.06855	-0.314729		PadryCtg1788.g33504.t1|AUGUSTUS|ID=file_1_file_1_g15495.t1	-1.45269	0.314558	0.836513	0.301623		PadryChr1.g00735.t1|AUGUSTUS|ID=file_1_file_1_g30591.t1	1.14768	0.0727347	0.0727347	-1.29315
	PadryChr7.g15848.t1|AUGUSTUS|ID=file_1_file_1_g27693.t1	0.308125	1.28135	-0.794736	-0.794736		PadryChr9.g20355.t1|AUGUSTUS|ID=file_1_file_1_g17855.t1	1.24404	0.375459	-0.80975	-0.80975		PadryChr5.g12979.t1|AUGUSTUS|ID=file_1_file_1_g23674.t1	0.732868	-0.861254	-0.861254	0.98964		PadryCtg408.g27656.t1|AUGUSTUS|ID=file_1_file_1_g13128.t1	-1.01941	-0.420978	1.33102	0.10937		PadryChr4.g10557.t1|AUGUSTUS|ID=file_1_file_1_g4229.t1	-1.39613	0.72393	0.72393	-0.0517325		PadryCtg967.g30822.t1|AUGUSTUS|ID=file_1_file_1_g160.t1	0.253087	0.963003	0.188553	-1.40464
	PadryChr1.g00894.t1|AUGUSTUS|ID=file_1_file_1_g30730.t1	0.520107	1.15311	-0.836608	-0.836608		PadryChr1.g01595.t1|AUGUSTUS|ID=file_1_file_1_g31373.t1	1.20268	0.318008	-1.14518	-0.375503		PadryChr5.g12515.t1|GeneMark.hmm|ID=file_1_file_2_17236_t	0.628805	-0.0762628	-1.3822	0.829653		PadryChr6.g14881.t1|AUGUSTUS|ID=file_1_file_1_g20749.t1	-0.301921	-0.842673	1.45085	-0.306252		PadryCtg441.g27823.t1|AUGUSTUS|ID=file_1_file_1_g33602.t1	-1.34066	0.0456326	1.07295	0.222083		PadryChr3.g07480.t1|AUGUSTUS|ID=file_1_file_1_g25342.t1	0.159581	0.744113	0.551273	-1.45497
	PadryChr2.g04539.t1|AUGUSTUS|ID=file_1_file_1_g9146.t1	0.269355	1.08378	-1.32363	-0.0295016		PadryChr4.g09787.t1|AUGUSTUS|ID=file_1_file_1_g3506.t1	1.5	-0.5	-0.5	-0.5		PadryChr3.g08154.t1|AUGUSTUS|ID=file_1_file_1_g25966.t1	-0.729154	0.860993	-0.992833	0.860993		PadryChr8.g17838.t1|AUGUSTUS|ID=file_1_file_1_g13668.t1	-0.880819	-0.75257	1.21907	0.414317		PadryChr7.g15693.t1|AUGUSTUS|ID=file_1_file_1_g27548.t1	-1.5	0.5	0.5	0.5		PadryCtg1003.g31063.t1|AUGUSTUS|ID=file_1_file_1_g21494.t1	0.210431	0.857263	0.374678	-1.44237
	PadryChr1.g03153.t1|AUGUSTUS|ID=file_1_file_1_g32826.t1	0.410303	1.22351	-0.816907	-0.816907		PadryChr7.g17327.t1|AUGUSTUS|ID=file_1_file_1_g29055.t1	1.10294	0.590835	-0.846888	-0.846888		PadryChr4.g10670.t1|AUGUSTUS|ID=file_1_file_1_g4335.t1	0.728066	-0.860916	-0.860916	0.993765		PadryChr5.g12449.t1|AUGUSTUS|ID=file_1_file_1_g23197.t1	-0.179534	-1.23828	1.17222	0.245593		PadryChr1.g01968.t1|AUGUSTUS|ID=file_1_file_1_g31734.t1	-0.968001	1.29852	0.236117	-0.566634		PadryCtg533.g28448.t1|AUGUSTUS|ID=file_1_file_1_g18782.t1	0.358697	1.03463	-0.0523878	-1.34094
	PadryChr3.g08569.t1|AUGUSTUS|ID=file_1_file_1_g26347.t1	0.508024	1.16129	-0.834659	-0.834659		PadryChr11.g24324.t1|AUGUSTUS|ID=file_1_file_1_g3209.t1	1.5	-0.5	-0.5	-0.5		PadryChr6.g15199.t1|AUGUSTUS|ID=file_1_file_1_g21033.t1	0.408544	-1.26281	-0.23375	1.08801		PadryChr10.g22275.t1|AUGUSTUS|ID=file_1_file_1_g6123.t1	-0.318349	-1.27588	0.797115	0.797115		PadryChr2.g03773.t1|AUGUSTUS|ID=file_1_file_1_g8446.t1	-0.964811	1.17152	0.477734	-0.68444		PadryChr1.g00311.t1|AUGUSTUS|ID=file_1_file_1_g30203.t1	-0.803874	0.864948	0.864948	-0.926022
	PadryChr1.g02520.t1|AUGUSTUS|ID=file_1_file_1_g32240.t1	-0.909363	1.42258	-0.350494	-0.162724		PadryChr9.g21244.t1|GeneMark.hmm|ID=file_1_file_2_25705_t	1.09313	-0.848586	-0.848586	0.604038		PadryChr9.g20758.t1|AUGUSTUS|ID=file_1_file_1_g18219.t1	-1.06911	0.852354	-0.635595	0.852354		PadryChr3.g07200.t1|AUGUSTUS|ID=file_1_file_1_g25077.t1	-0.527475	-1.14806	0.83777	0.83777		PadryChr9.g21014.t1|AUGUSTUS|ID=file_1_file_1_g18446.t1	-1.28555	1.14377	0.191506	-0.0497175		PadryChr7.g15928.t1|AUGUSTUS|ID=file_1_file_1_g27766.t1	0.106166	0.955444	0.338778	-1.40039
	PadryChr2.g04133.t1|AUGUSTUS|ID=file_1_file_1_g8767.t1	0.618518	1.03716	-1.12034	-0.535336		PadryCtg711.g29594.t1|AUGUSTUS|ID=file_1_file_1_g622.t1	1.1946	0.457078	-0.825838	-0.825838		PadryChr2.g05519.t1|AUGUSTUS|ID=file_1_file_1_g10068.t1	0.262101	-0.017651	-1.32662	1.08217		PadryCtg566.g28609.t1|AUGUSTUS|ID=file_1_file_1_g33175.t1	-0.615773	-0.336375	1.48958	-0.537431		PadryCtg736.g29725.t1|AUGUSTUS|ID=file_1_file_1_g7339.t1	-1.04186	1.34442	-0.326334	0.0237705		PadryChr11.g23616.t1|AUGUSTUS|ID=file_1_file_1_g2569.t1	-0.91367	0.865351	0.865351	-0.817033
	PadryChr6.g14615.t1|AUGUSTUS|ID=file_1_file_1_g20503.t1	0.865133	0.746426	-1.25066	-0.360901		PadryChr3.g07763.t1|AUGUSTUS|ID=file_1_file_1_g25607.t1	1.21046	0.431737	-0.821097	-0.821097		PadryChr8.g18319.t1|AUGUSTUS|ID=file_1_file_1_g14103.t1	-1.21933	-0.0053942	-0.0053942	1.23012		PadryChr10.g21602.t1|AUGUSTUS|ID=file_1_file_1_g5509.t1	-0.740084	-0.900449	1.20484	0.435694		PadryChr4.g10380.t1|GeneMark.hmm|ID=file_1_file_2_15075_t	-1.10049	1.32704	-0.0800221	-0.146532		PadryChr2.g05681.t1|AUGUSTUS|ID=file_1_file_1_g10219.t1	-0.227303	1.31836	0.00901852	-1.10008
	PadryCtg496.g28244.t1|AUGUSTUS|ID=file_1_file_1_g1658.t1	0.273846	1.00716	-1.37879	0.0977838		PadryChr2.g05424.t1|AUGUSTUS|ID=file_1_file_1_g9980.t1	1.30223	0.267793	-0.785011	-0.785011		PadryChr8.g19349.t1|AUGUSTUS|ID=file_1_file_1_g15053.t1	-1.06023	-0.146791	-0.146791	1.35381		PadryChr10.g22462.t1|AUGUSTUS|ID=file_1_file_1_g6293.t1	-1.11598	-0.375216	1.24658	0.244624		PadryChr2.g05471.t1|AUGUSTUS|ID=file_1_file_1_g10026.t1	-1.41191	0.70939	0.70939	-0.0068716		PadryChr1.g01532.t1|AUGUSTUS|ID=file_1_file_1_g31314.t1	-0.479285	0.829801	0.829801	-1.18032
	PadryCtg915.g30566.t1|AUGUSTUS|ID=file_1_file_1_g13348.t1	0.378499	1.21068	-1.04783	-0.541344		PadryChr1.g01576.t1|AUGUSTUS|ID=file_1_file_1_g31356.t1	1.27374	0.322308	-0.798026	-0.798026		PadryChr9.g20648.t1|AUGUSTUS|ID=file_1_file_1_g18121.t1	-1.23667	0.13036	-0.0955652	1.20188		PadryChr6.g14817.t1|AUGUSTUS|ID=file_1_file_1_g20690.t1	-1.00168	-0.718785	0.860231	0.860231		PadryChr9.g20375.t1|AUGUSTUS|ID=file_1_file_1_g17873.t1	-1.16762	-0.18595	1.26245	0.0911154		PadryChr2.g05826.t1|AUGUSTUS|ID=file_1_file_1_g10350.t1	1.08619	0.498633	-0.395093	-1.18973
	PadryChr2.g06610.t1|AUGUSTUS|ID=file_1_file_1_g11058.t1	0.275396	1.29837	-0.784914	-0.788856		PadryChr6.g15434.t1|AUGUSTUS|ID=file_1_file_1_g21259.t1	0.934501	-0.864614	-0.864614	0.794727		PadryChr7.g15949.t1|AUGUSTUS|ID=file_1_file_1_g27785.t1	-0.582721	-0.873112	0.080464	1.37537		PadryCtg1791.g33508.t1|AUGUSTUS|ID=file_1_file_1_g17128.t1	-0.939083	-0.789745	0.864414	0.864414		PadryCtg2179.g34192.t1|AUGUSTUS|ID=file_1_file_1_g29910.t1	-1.34881	1.0417	0.309123	-0.00201666		PadryChr3.g08809.t1|AUGUSTUS|ID=file_1_file_1_g26568.t1	0.186205	0.965064	0.252396	-1.40366
	PadryChr11.g23583.t1|AUGUSTUS|ID=file_1_file_1_g2539.t1	0.227447	1.01198	-1.38	0.140569		PadryChr3.g07145.t1|AUGUSTUS|ID=file_1_file_1_g25028.t1	0.816604	-0.865339	-0.865339	0.914075		PadryCtg496.g28246.t1|AUGUSTUS|ID=file_1_file_1_g1660.t1	-0.988438	0.86135	-0.734263	0.86135		PadryChr7.g16065.t1|AUGUSTUS|ID=file_1_file_1_g27893.t1	-0.740086	-0.977085	0.750792	0.966379		PadryChr5.g11340.t1|AUGUSTUS|ID=file_1_file_1_g22161.t1	-1.31144	0.0410069	1.12073	0.149709		PadryChr1.g01165.t1|AUGUSTUS|ID=file_1_file_1_g30985.t1	-0.798391	0.864753	0.864753	-0.931115
	PadryChr9.g20761.t1|AUGUSTUS|ID=file_1_file_1_g18221.t1	0.487652	0.696604	-1.47974	0.295483		PadryChr1.g00069.t1|AUGUSTUS|ID=file_1_file_1_g29979.t1	1.17235	0.491438	-0.831893	-0.831893		PadryChr2.g03892.t1|AUGUSTUS|ID=file_1_file_1_g8553.t1	-0.77643	0.863818	-0.951206	0.863818		PadryChr2.g05675.t1|AUGUSTUS|ID=file_1_file_1_g10213.t1	-0.83232	-0.886446	1.00834	0.710422		PadryCtg2393.g34405.t1|AUGUSTUS|ID=file_1_file_1_g5069.t1	-1.12878	1.28815	-0.243741	0.0843725		PadryChr8.g17894.t1|AUGUSTUS|ID=file_1_file_1_g13720.t1	0.138405	0.928185	0.34719	-1.41378
	PadryChr1.g00727.t1|AUGUSTUS|ID=file_1_file_1_g30583.t1	0.236846	1.31752	-0.777185	-0.777185		PadryChr10.g22041.t1|AUGUSTUS|ID=file_1_file_1_g5914.t1	1.1541	-0.836377	0.518657	-0.836377		PadryChr7.g17160.t1|GeneMark.hmm|ID=file_1_file_2_21703_t	0.766866	-0.863335	-0.863335	0.959803		PadryChr7.g17014.t1|AUGUSTUS|ID=file_1_file_1_g28766.t1	-1.06283	-0.401089	1.29676	0.167159		PadryChr11.g24189.t1|AUGUSTUS|ID=file_1_file_1_g3093.t1	-1.5	0.5	0.5	0.5		PadryChr1.g02814.t1|AUGUSTUS|ID=file_1_file_1_g32514.t1	-0.852689	0.865974	0.865974	-0.87926
	PadryChr6.g14028.t1|AUGUSTUS|ID=file_1_file_1_g19957.t1	0.796752	0.932631	-0.864692	-0.864692		PadryChr10.g21922.t1|AUGUSTUS|ID=file_1_file_1_g5803.t1	1.34213	-0.277839	-1.059	-0.00529117		PadryChr3.g08108.t1|AUGUSTUS|ID=file_1_file_1_g25926.t1	-0.911778	-0.637608	0.244686	1.3047		PadryChr2.g04441.t1|AUGUSTUS|ID=file_1_file_1_g9051.t1	-1.10224	-0.366582	1.26918	0.199638		PadryChr1.g02380.t1|AUGUSTUS|ID=file_1_file_1_g32110.t1	-1.25839	0.0346218	1.18914	0.0346218		PadryChr1.g00850.t1|GeneMark.hmm|ID=file_1_file_2_5526_t	0.367313	0.662698	0.458506	-1.48852
	PadryChr6.g14750.t1|AUGUSTUS|ID=file_1_file_1_g20631.t1	0.504522	0.566128	-1.49756	0.426915		PadryChr4.g10970.t1|AUGUSTUS|ID=file_1_file_1_g4613.t1	1.14156	-1.29793	0.0781873	0.0781873		PadryChr1.g02883.t1|AUGUSTUS|ID=file_1_file_1_g32577.t1	0.75868	-0.862885	-0.862885	0.96709		PadryChr2.g03770.t1|AUGUSTUS|ID=file_1_file_1_g8443.t1	-0.617976	-1.08263	0.850301	0.850301		PadryCtg700.g29435.t1|AUGUSTUS|ID=file_1_file_1_g33224.t1	-1.5	0.5	0.5	0.5		PadryCtg266.g27024.t1|AUGUSTUS|ID=file_1_file_1_g21667.t1	-0.633589	0.852127	0.852127	-1.07067
	PadryChr1.g02196.t1|AUGUSTUS|ID=file_1_file_1_g31940.t1	-0.941934	1.28549	-0.619699	0.276146		PadryChr10.g22657.t1|AUGUSTUS|ID=file_1_file_1_g6468.t1	1.02249	-0.358157	-1.22815	0.563814		PadryChr9.g20647.t1|AUGUSTUS|ID=file_1_file_1_g18120.t1	0.0180546	-1.08409	-0.259518	1.32555		PadryChr2.g06629.t1|AUGUSTUS|ID=file_1_file_1_g11077.t1	-0.969599	-0.463404	1.35618	0.07682		PadryChr7.g15863.t1|GeneMark.hmm|ID=file_1_file_2_20428_t	-1.10577	-0.205152	1.31725	-0.00631846		PadryChr9.g19703.t1|AUGUSTUS|ID=file_1_file_1_g17260.t1	0.223136	1.23308	-0.298303	-1.15791
	PadryChr11.g24520.t1|GeneMark.hmm|ID=file_1_file_2_3225_t	1.05092	0.658788	-0.854856	-0.854856		PadryChr1.g00081.t1|AUGUSTUS|ID=file_1_file_1_g29991.t1	1.5	-0.5	-0.5	-0.5		PadryChr3.g09053.t1|AUGUSTUS|ID=file_1_file_1_g26794.t1	-0.445922	-0.960991	0.0371438	1.36977		PadryChr3.g09241.t1|GeneMark.hmm|ID=file_1_file_2_13970_t	-0.739967	-0.983502	0.861734	0.861734		PadryChr11.g22944.t1|AUGUSTUS|ID=file_1_file_1_g1947.t1	-1.43064	0.901955	0.264341	0.264341		PadryChr3.g08945.t1|AUGUSTUS|ID=file_1_file_1_g26695.t1	-0.0140752	0.678894	0.744139	-1.40896
	PadryChr5.g11883.t1|AUGUSTUS|ID=file_1_file_1_g22672.t1	0.864823	0.624568	-1.35823	-0.13116		PadryChr3.g07789.t1|AUGUSTUS|ID=file_1_file_1_g25630.t1	1.37638	0.103412	-0.739895	-0.739895		PadryChr11.g23148.t1|GeneMark.hmm|ID=file_1_file_2_1869_t	-0.796901	0.2957	-0.786681	1.28788		PadryCtg132.g26367.t1|AUGUSTUS|ID=file_1_file_1_g19642.t1	-0.791943	-0.841899	1.2227	0.411144		PadryChr2.g06159.t1|AUGUSTUS|ID=file_1_file_1_g10653.t1	-1.1178	0.844128	0.844128	-0.570455		PadryChr7.g16102.t1|AUGUSTUS|ID=file_1_file_1_g27928.t1	-0.624845	0.851117	0.851117	-1.07739
	PadryChr7.g16205.t1|AUGUSTUS|ID=file_1_file_1_g28014.t1	-0.100349	1.44373	-0.711796	-0.63159		PadryChr1.g00299.t1|AUGUSTUS|ID=file_1_file_1_g30193.t1	1.36196	-0.092735	-1.04142	-0.227802		PadryChr5.g13322.t1|AUGUSTUS|ID=file_1_file_1_g23984.t1	-0.985709	0.861565	-0.73742	0.861565		PadryChr3.g08478.t1|AUGUSTUS|ID=file_1_file_1_g26265.t1	-0.691008	-0.845388	1.32836	0.208034		PadryChr1.g00840.t1|AUGUSTUS|ID=file_1_file_1_g30681.t1	-1.33482	0.071478	1.08727	0.176067		PadryChr3.g07972.t1|AUGUSTUS|ID=file_1_file_1_g25803.t1	-0.414408	0.817722	0.817722	-1.22104
	PadryChr1.g02989.t1|AUGUSTUS|ID=file_1_file_1_g32674.t1	0.997314	0.69199	-1.06786	-0.621449		PadryChr4.g11044.t1|AUGUSTUS|ID=file_1_file_1_g4680.t1	1.3439	0.125892	-0.956193	-0.513598		PadryCtg90.g26164.t1|AUGUSTUS|ID=file_1_file_1_g24670.t1	-0.203024	-1.05018	-0.105061	1.35826		PadryChr7.g17134.t1|AUGUSTUS|ID=file_1_file_1_g28876.t1	-0.740103	-0.626189	1.43373	-0.067439		PadryChr10.g22504.t1|AUGUSTUS|ID=file_1_file_1_g6332.t1	-1.1963	-0.37345	1.09899	0.470764		PadryChr3.g08111.t1|AUGUSTUS|ID=file_1_file_1_g25929.t1	-0.405845	0.816015	0.816015	-1.22618
	PadryChr5.g12004.t1|AUGUSTUS|ID=file_1_file_1_g22787.t1	0.114473	1.27771	-1.13499	-0.257196		PadryChr9.g20247.t1|AUGUSTUS|ID=file_1_file_1_g17761.t1	0.94259	-0.864252	0.785914	-0.864252		PadryChr8.g19401.t1|AUGUSTUS|ID=file_1_file_1_g15100.t1	0.505939	-0.834317	-0.834317	1.16269		PadrySDXN002530.g35775.t1|AUGUSTUS|ID=file_1_file_1_g21825.t1	0.422039	-1.48497	0.370473	0.692457		PadryChr7.g16349.t1|AUGUSTUS|ID=file_1_file_1_g28145.t1	-1.24186	0.810547	0.810547	-0.379237		PadryChr2.g06699.t1|AUGUSTUS|ID=file_1_file_1_g11141.t1	-0.838389	0.865808	0.865808	-0.893228
	PadryChr8.g19064.t1|GeneMark.hmm|ID=file_1_file_2_23588_t	0.975908	0.748674	-0.862291	-0.862291		PadryChr2.g05347.t1|AUGUSTUS|ID=file_1_file_1_g9911.t1	0.908039	-0.513049	-1.15516	0.760168		PadryChr11.g23432.t1|AUGUSTUS|ID=file_1_file_1_g2403.t1	0.461482	-0.826638	-0.826638	1.19179		PadryCtg5309.g35449.t1|AUGUSTUS|ID=file_1_file_1_g29817.t1	0.0125594	-1.39121	0.928105	0.450547		PadryChr2.g03742.t1|AUGUSTUS|ID=file_1_file_1_g8417.t1	-1.14073	1.19587	-0.393026	0.337879		PadryChr3.g07949.t1|AUGUSTUS|ID=file_1_file_1_g25782.t1	0.638964	0.805411	-0.0513926	-1.39298
	PadryChr8.g19094.t1|GeneMark.hmm|ID=file_1_file_2_23614_t	0.604221	1.093	-0.848609	-0.848609		PadryChr10.g21940.t1|AUGUSTUS|ID=file_1_file_1_g5819.t1	1.44068	-0.0864452	-0.677117	-0.677117		PadryChr1.g00301.t1|GeneMark.hmm|ID=file_1_file_2_5014_t	-0.0793787	-0.888329	-0.447903	1.41561		PadryChr9.g20240.t1|AUGUSTUS|ID=file_1_file_1_g17754.t1	-1.04983	-0.615041	0.573888	1.09098		PadryChr1.g01668.t1|AUGUSTUS|ID=file_1_file_1_g31443.t1	-1.3478	0.759619	0.759619	-0.171438		PadryChr1.g00203.t1|AUGUSTUS|ID=file_1_file_1_g30105.t1	-0.176535	1.36965	-0.160032	-1.03309
	PadryChr3.g08268.t1|AUGUSTUS|ID=file_1_file_1_g26070.t1	0.952332	0.775183	-0.863758	-0.863758		PadryChr11.g24055.t1|AUGUSTUS|ID=file_1_file_1_g2971.t1	1.20346	0.443004	-0.823233	-0.823233		PadryChr7.g16592.t1|AUGUSTUS|ID=file_1_file_1_g28377.t1	-0.335736	0.329016	-1.17541	1.18213		PadryCtg1164.g31714.t1|AUGUSTUS|ID=file_1_file_1_g577.t1	-1.0169	-0.700654	0.858777	0.858777		PadryChr1.g02898.t1|AUGUSTUS|ID=file_1_file_1_g32588.t1	-1.19519	0.825667	0.825667	-0.456141		PadryChr2.g03499.t1|AUGUSTUS|ID=file_1_file_1_g8191.t1	-0.579776	0.845411	0.845411	-1.11105
	PadryCtg2510.g34500.t1|AUGUSTUS|ID=file_1_file_1_g15681.t1	-0.220968	1.33901	-1.07537	-0.0426741		PadryChr11.g23804.t1|AUGUSTUS|ID=file_1_file_1_g2745.t1	1.16263	0.506031	-0.834332	-0.834332		PadryChr2.g04012.t1|GeneMark.hmm|ID=file_1_file_2_8720_t	-0.839224	0.865821	-0.892418	0.865821		PadryCtg389.g27550.t1|AUGUSTUS|ID=file_1_file_1_g29619.t1	-0.665205	-0.919124	1.27053	0.313799		PadryCtg309.g27259.t1|AUGUSTUS|ID=file_1_file_1_g15707.t1	-1.46904	0.44982	0.75473	0.264493		PadryChr11.g23696.t1|AUGUSTUS|ID=file_1_file_1_g2645.t1	-0.905425	0.865567	0.865567	-0.825708
	PadryCtg999.g31035.t1|AUGUSTUS|ID=file_1_file_1_g4915.t1	-0.206512	1.33481	-1.08334	-0.0449598		PadryChr6.g15201.t1|AUGUSTUS|ID=file_1_file_1_g21035.t1	0.995335	-0.860783	0.726232	-0.860783		PadryChr8.g18963.t1|AUGUSTUS|ID=file_1_file_1_g14713.t1	-1.23235	0.00765378	0.00765378	1.21704		PadryCtg410.g27681.t1|AUGUSTUS|ID=file_1_file_1_g1417.t1	0.448172	-1.35624	-0.0691583	0.977226		PadryChr5.g12401.t1|AUGUSTUS|ID=file_1_file_1_g23154.t1	-1.25332	0.0779577	1.19282	-0.0174552		PadryChr5.g12636.t1|GeneMark.hmm|ID=file_1_file_2_17339_t	-0.437473	0.82219	0.82219	-1.20691
[truncated: 3,372 more rows]

## Sheet: Table S6
	Table S6. GO-terms assigned to avocado var. drymifolia DEGs. This functional annotation was inherited from their Arabidopsis homologs. The table shows the GO-terms grouped based on the k-mean clustering analysis (Table S5). See also Tables S1 and S5 as complementary information.
	Cluster	BiologicalProcess	GO_ID	TAIR_ID	Symbol	Type	Specie	Chromosome	Description
[truncated: 5,968 more rows]

## Sheet: Table S7
	Table S7. Hormone-mediated process in C4 and C6. The table show the homolog of each P. americana var drymifolia gene. For futher information please take part of table S3 (Sig=Signaling; Bios=Biosynthesis;Met= Methabolism; Transp=Transport; SAR= Systemic Acquired Resistance)
[truncated: 256 more rows]

[truncated: 4 more sheets: Table S8, Table S9, Table S10, Table S11]
